# Supplementary material for: Widespread reorganisation of pluripotent factor binding and gene regulatory interactions between human pluripotent states
Source: Nat Commun. 2021 Apr 7;12:2098. doi: 10.1038/s41467-021-22201-4 (PMC8026613; doi:10.1038/s41467-021-22201-4)
Supplement: Supplementary file 4 — Supplementary Data 1 [file 41467_2021_22201_MOESM4_ESM.xlsx]

## Sheet: Table S1
Fragment A	Fragment B	Genomic distance	Bait to bait (1 - yes; 0 - no)	Origin	CHiCAGO score naive	CHiCAGO score primed	Fragment A name	Fragment A genes	Fragment A gene types	Fragment A protein genes	Fragment A OSN (n – naive; p – primed; np – both)	Fragment A baited	Fragment A - compartment PC1 naive	Fragment A enhancer naive (B – background; E – enhancer; SE – super enhancer)	Fragment A ChromHMM naive	Fragment A TAD ID naive	Fragment A insulation score naive	Fragment A - compartment PC1 primed	Fragment A enhancer primed	Fragment A ChromHMM primed	Fragment A TAD ID primed	Fragment A Insulation primed	Fragment A - compartments naive	Fragment A - compartments primed	Fragment A - compartment switching	Fragment A enhancer category	Fragment A subnetwork ID	Fragment B name	Fragment B genes	Fragment B gene types	Fragment B protein genes	Fragment B OSN (n – naive; p – primed; np – both)	Fragment B baited (1 - yes; 0 - no)	Fragment B - compartment PC1 naive	Fragment B enhancer naive	Fragment B ChromHMM naive	Fragment B TAD ID naive	Fragment B insulation score naive	Fragment B - compartment PC1 primed	Fragment B enhancer primed	Fragment B ChromHMM primed	Fragment B TAD ID primed	Fragment B insulation score primed	Fragment B - compartments naive	Fragment B - compartments primed	Fragment B - compartment switching	Fragment B enhancer category	Fragment B subnetwork ID
1	29	226079	0	primed	4.35	7.51	chr1_10001	NA	NA	NA	n	1	29.3918	B	Active	chr1_31	1.61242	30.9158	B	H3K4me1	chr1_31	1.727865	A	A	Same	B	1	chr1_10056	NA	NA	NA	NA	0	31.6922	B	Polycomb Repressed	chr1_31	1.6514	31.567	B	H3K4me1	chr1_31	1.59346	A	A	Same	B	1
1	32	238745	0	primed	4.66	8.29	chr1_10001	NA	NA	NA	n	1	29.3918	B	Active	chr1_31	1.61242	30.9158	B	H3K4me1	chr1_31	1.727865	A	A	Same	B	1	chr1_10059	NA	NA	NA	NA	0	31.6922	B	Background	chr1_31	1.764625	31.567	B	H3K4me1	chr1_31	1.71296	A	A	Same	B	1
1	34	247056	0	naive_primed	5.86	5.17	chr1_10001	NA	NA	NA	n	1	29.3918	B	Active	chr1_31	1.61242	30.9158	B	H3K4me1	chr1_31	1.727865	A	A	Same	B	1	chr1_10061	NA	NA	NA	NA	0	31.6922	B	Background	chr1_31	1.838105	31.567	B	H3K4me1	chr1_31	1.79401	A	A	Same	B	1
1	37	259686	0	naive_primed	8.32	9.32	chr1_10001	NA	NA	NA	n	1	29.3918	B	Active	chr1_31	1.61242	30.9158	B	H3K4me1	chr1_31	1.727865	A	A	Same	B	1	chr1_10064	NA	NA	NA	NA	0	31.6922	B	Background	chr1_31	1.93486	31.567	B	H3K4me1	chr1_31	1.89053	A	A	Same	B	1
1	38	261175	0	naive_primed	7.67	9.51	chr1_10001	NA	NA	NA	n	1	29.3918	B	Active	chr1_31	1.61242	30.9158	B	H3K4me1	chr1_31	1.727865	A	A	Same	B	1	chr1_10065	NA	NA	NA	NA	0	31.6922	B	Background	chr1_31	1.93486	31.567	B	H3K4me1	chr1_31	1.89053	A	A	Same	B	1
1	39	268177	0	naive_primed	5.13	7.52	chr1_10001	NA	NA	NA	n	1	29.3918	B	Active	chr1_31	1.61242	30.9158	B	H3K4me1	chr1_31	1.727865	A	A	Same	B	1	chr1_10066	NA	NA	NA	NA	0	31.6922	B	H3K4me1	chr1_31	2.0274825	31.567	B	H3K4me1	chr1_31	2.0056025	A	A	Same	B	1
1	40	276982	0	naive_primed	8.25	7.79	chr1_10001	NA	NA	NA	n	1	29.3918	B	Active	chr1_31	1.61242	30.9158	B	H3K4me1	chr1_31	1.727865	A	A	Same	B	1	chr1_10067	NA	NA	NA	NA	0	31.6922	B	H3K4me1	chr1_31	2.07454	31.567	B	H3K4me1	chr1_31	2.09453	A	A	Same	B	1
1	41	283092	0	primed	3.45	7.3	chr1_10001	NA	NA	NA	n	1	29.3918	B	Active	chr1_31	1.61242	30.9158	B	H3K4me1	chr1_31	1.727865	A	A	Same	B	1	chr1_10069	RNF220	protein_coding	RNF220	NA	0	31.6922	B	Active	chr1_31	2.07339	31.567	B	Bivalent	chr1_31	2.117045	A	A	Same	B	1
1	42	289606	0	primed	2.65	6.01	chr1_10001	NA	NA	NA	n	1	29.3918	B	Active	chr1_31	1.61242	30.9158	B	H3K4me1	chr1_31	1.727865	A	A	Same	B	1	chr1_10070	NA	NA	NA	NA	0	31.6922	B	Background	chr1_31	2.059415	31.567	B	H3K4me1	chr1_31	2.118785	A	A	Same	B	1
1	44	299637	0	naive	7.59	4.09	chr1_10001	NA	NA	NA	n	1	29.3918	B	Active	chr1_31	1.61242	30.9158	B	H3K4me1	chr1_31	1.727865	A	A	Same	B	1	chr1_10073	RNF220	protein_coding	RNF220	n	0	31.6922	E	Active	chr1_31	2.04736	31.567	E	Active	chr1_31	2.13797	A	A	Same	E_shared	1
1	47	304524	0	primed	4.72	5.89	chr1_10001	NA	NA	NA	n	1	29.3918	B	Active	chr1_31	1.61242	30.9158	B	H3K4me1	chr1_31	1.727865	A	A	Same	B	1	chr1_10077	RNF220	protein_coding	RNF220	NA	0	31.6922	B	H3K4me1	chr1_31	2.0397	31.567	B	Background	chr1_31	2.156905	A	A	Same	B	1
1	48	307048	0	primed	4.26	7.73	chr1_10001	NA	NA	NA	n	1	29.3918	B	Active	chr1_31	1.61242	30.9158	B	H3K4me1	chr1_31	1.727865	A	A	Same	B	1	chr1_10078	NA	NA	NA	NA	0	31.6922	B	Background	chr1_31	2.02955	31.567	B	Background	chr1_31	2.16443	A	A	Same	B	1
1	49	311644	0	primed	1.17	5.06	chr1_10001	NA	NA	NA	n	1	29.3918	B	Active	chr1_31	1.61242	30.9158	B	H3K4me1	chr1_31	1.727865	A	A	Same	B	1	chr1_10079	RNF220	protein_coding	RNF220	NA	0	31.6922	B	H3K4me1	chr1_31	2.10592	31.567	B	Background	chr1_31	2.26711666666667	A	A	Same	B	1
1	52	337776	0	primed	2.15	7.03	chr1_10001	NA	NA	NA	n	1	29.3918	B	Active	chr1_31	1.61242	30.9158	B	H3K4me1	chr1_31	1.727865	A	A	Same	B	1	chr1_10084	NA	NA	NA	NA	0	31.6922	B	Background	chr1_31	2.25134	31.567	B	Background	chr1_31	2.430565	A	A	Same	B	1
1	9271	251722	0	naive_primed	6.2	5.28	chr1_10001	NA	NA	NA	n	1	29.3918	B	Active	chr1_31	1.61242	30.9158	B	H3K4me1	chr1_31	1.727865	A	A	Same	B	1	chr1_9929	NA	NA	NA	NA	0	31.352	B	Background	chr1_31	1.850005	29.6669	B	Background	chr1_31	1.854805	A	A	Same	B	1
1	9276	240657	0	naive_primed	6.43	5.51	chr1_10001	NA	NA	NA	n	1	29.3918	B	Active	chr1_31	1.61242	30.9158	B	H3K4me1	chr1_31	1.727865	A	A	Same	B	1	chr1_9934	RP5.1198O20.5	processed_pseudogene	NA	NA	0	31.352	B	Active	chr1_31	1.816255	29.6669	B	Active	chr1_31	1.838415	A	A	Same	B	1
4	2	11258.5	0	naive	5.52	4.4	chr1_10007	ERI3	protein_coding	ERI3	NA	1	29.3918	E_E	Active	chr1_31	1.61746666666667	30.9158	E	Active	chr1_31	1.70139	A	A	Same	E_shared	1	chr1_10004	NA	NA	NA	NA	0	29.3918	B	Background	chr1_31	1.58722	30.9158	B	H3K4me1	chr1_31	1.69287	A	A	Same	B	1
4	3	10207.5	0	naive_primed	8.43	8.24	chr1_10007	ERI3	protein_coding	ERI3	NA	1	29.3918	E_E	Active	chr1_31	1.61746666666667	30.9158	E	Active	chr1_31	1.70139	A	A	Same	E_shared	1	chr1_10005	NA	NA	NA	NA	0	29.3918	B	Background	chr1_31	1.58722	30.9158	B	H3K4me1	chr1_31	1.69287	A	A	Same	B	1
4	5	9062.5	0	primed	4.72	6.04	chr1_10007	ERI3	protein_coding	ERI3	NA	1	29.3918	E_E	Active	chr1_31	1.61746666666667	30.9158	E	Active	chr1_31	1.70139	A	A	Same	E_shared	1	chr1_10010	NA	NA	NA	NA	0	29.3918	B	Background	chr1_31	1.56912	30.9158	B	Background	chr1_31	1.6571	A	A	Same	B	1
4	6	15383.5	0	naive_primed	5.45	6.63	chr1_10007	ERI3	protein_coding	ERI3	NA	1	29.3918	E_E	Active	chr1_31	1.61746666666667	30.9158	E	Active	chr1_31	1.70139	A	A	Same	E_shared	1	chr1_10011	NA	NA	NA	NA	0	29.3918	B	H3K4me1	chr1_31	1.57551333333333	30.9158	B	H3K4me1	chr1_31	1.63992666666667	A	A	Same	B	1
4	15	123327	0	naive	5.58	2.94	chr1_10007	ERI3	protein_coding	ERI3	NA	1	29.3918	E_E	Active	chr1_31	1.61746666666667	30.9158	E	Active	chr1_31	1.70139	A	A	Same	E_shared	1	chr1_10041	NA	NA	NA	NA	0	29.3918	B	Background	chr1_31	1.47555	30.9158	B	Background	chr1_31	1.411495	A	A	Same	B	1
4	25	185473	0	naive_primed	6.71	7.4	chr1_10007	ERI3	protein_coding	ERI3	NA	1	29.3918	E_E	Active	chr1_31	1.61746666666667	30.9158	E	Active	chr1_31	1.70139	A	A	Same	E_shared	1	chr1_10052	MIR5584	miRNA	NA	p	0	31.6922	B	H3K4me1	chr1_31	1.62329	31.567	B	Mixed	chr1_31	1.5638	A	A	Same	B	1
4	26	191696	0	naive_primed	6.43	5.87	chr1_10007	ERI3	protein_coding	ERI3	NA	1	29.3918	E_E	Active	chr1_31	1.61746666666667	30.9158	E	Active	chr1_31	1.70139	A	A	Same	E_shared	1	chr1_10053	MIR5584	miRNA	NA	NA	0	31.6922	B	H3K4me1	chr1_31	1.62917	31.567	B	Mixed	chr1_31	1.56717	A	A	Same	B	1
4	27	196084	0	naive_primed	5.34	6.56	chr1_10007	ERI3	protein_coding	ERI3	NA	1	29.3918	E_E	Active	chr1_31	1.61746666666667	30.9158	E	Active	chr1_31	1.70139	A	A	Same	E_shared	1	chr1_10054	NA	NA	NA	NA	0	31.6922	B	H3K4me1	chr1_31	1.62241	31.567	B	H3K4me1	chr1_31	1.56206	A	A	Same	B	1
4	29	200547	0	naive_primed	8.26	8.82	chr1_10007	ERI3	protein_coding	ERI3	NA	1	29.3918	E_E	Active	chr1_31	1.61746666666667	30.9158	E	Active	chr1_31	1.70139	A	A	Same	E_shared	1	chr1_10056	NA	NA	NA	NA	0	31.6922	B	Polycomb Repressed	chr1_31	1.6514	31.567	B	H3K4me1	chr1_31	1.59346	A	A	Same	B	1
4	30	201628	0	primed	4.81	8.01	chr1_10007	ERI3	protein_coding	ERI3	NA	1	29.3918	E_E	Active	chr1_31	1.61746666666667	30.9158	E	Active	chr1_31	1.70139	A	A	Same	E_shared	1	chr1_10057	NA	NA	NA	NA	0	31.6922	B	Polycomb Repressed	chr1_31	1.6514	31.567	B	H3K4me1	chr1_31	1.59346	A	A	Same	B	1
4	32	213213	0	naive_primed	7.41	8.09	chr1_10007	ERI3	protein_coding	ERI3	NA	1	29.3918	E_E	Active	chr1_31	1.61746666666667	30.9158	E	Active	chr1_31	1.70139	A	A	Same	E_shared	1	chr1_10059	NA	NA	NA	NA	0	31.6922	B	Background	chr1_31	1.764625	31.567	B	H3K4me1	chr1_31	1.71296	A	A	Same	B	1
4	33	217606	0	primed	2.81	6.2	chr1_10007	ERI3	protein_coding	ERI3	NA	1	29.3918	E_E	Active	chr1_31	1.61746666666667	30.9158	E	Active	chr1_31	1.70139	A	A	Same	E_shared	1	chr1_10060	NA	NA	NA	NA	0	31.6922	B	Background	chr1_31	1.791185	31.567	B	H3K4me1	chr1_31	1.74908	A	A	Same	B	1
4	34	221524	0	naive_primed	8.91	7.57	chr1_10007	ERI3	protein_coding	ERI3	NA	1	29.3918	E_E	Active	chr1_31	1.61746666666667	30.9158	E	Active	chr1_31	1.70139	A	A	Same	E_shared	1	chr1_10061	NA	NA	NA	NA	0	31.6922	B	Background	chr1_31	1.838105	31.567	B	H3K4me1	chr1_31	1.79401	A	A	Same	B	1
4	35	225910	0	naive_primed	5.45	6.3	chr1_10007	ERI3	protein_coding	ERI3	NA	1	29.3918	E_E	Active	chr1_31	1.61746666666667	30.9158	E	Active	chr1_31	1.70139	A	A	Same	E_shared	1	chr1_10062	NA	NA	NA	NA	0	31.6922	B	H3K4me1	chr1_31	1.86302	31.567	B	H3K4me1	chr1_31	1.80816	A	A	Same	B	1
4	36	229992	0	primed	4.39	5.75	chr1_10007	ERI3	protein_coding	ERI3	NA	1	29.3918	E_E	Active	chr1_31	1.61746666666667	30.9158	E	Active	chr1_31	1.70139	A	A	Same	E_shared	1	chr1_10063	NA	NA	NA	NA	0	31.6922	B	Background	chr1_31	1.89933	31.567	B	H3K4me1	chr1_31	1.85049	A	A	Same	B	1
4	37	234154	0	naive_primed	6.47	5.86	chr1_10007	ERI3	protein_coding	ERI3	NA	1	29.3918	E_E	Active	chr1_31	1.61746666666667	30.9158	E	Active	chr1_31	1.70139	A	A	Same	E_shared	1	chr1_10064	NA	NA	NA	NA	0	31.6922	B	Background	chr1_31	1.93486	31.567	B	H3K4me1	chr1_31	1.89053	A	A	Same	B	1
4	38	235643	0	naive_primed	6.78	6.15	chr1_10007	ERI3	protein_coding	ERI3	NA	1	29.3918	E_E	Active	chr1_31	1.61746666666667	30.9158	E	Active	chr1_31	1.70139	A	A	Same	E_shared	1	chr1_10065	NA	NA	NA	NA	0	31.6922	B	Background	chr1_31	1.93486	31.567	B	H3K4me1	chr1_31	1.89053	A	A	Same	B	1
4	39	242645	0	naive_primed	8.91	5.82	chr1_10007	ERI3	protein_coding	ERI3	NA	1	29.3918	E_E	Active	chr1_31	1.61746666666667	30.9158	E	Active	chr1_31	1.70139	A	A	Same	E_shared	1	chr1_10066	NA	NA	NA	NA	0	31.6922	B	H3K4me1	chr1_31	2.0274825	31.567	B	H3K4me1	chr1_31	2.0056025	A	A	Same	B	1
4	40	251450	0	naive_primed	7.42	10.37	chr1_10007	ERI3	protein_coding	ERI3	NA	1	29.3918	E_E	Active	chr1_31	1.61746666666667	30.9158	E	Active	chr1_31	1.70139	A	A	Same	E_shared	1	chr1_10067	NA	NA	NA	NA	0	31.6922	B	H3K4me1	chr1_31	2.07454	31.567	B	H3K4me1	chr1_31	2.09453	A	A	Same	B	1
4	41	257560	0	primed	4.4	8.86	chr1_10007	ERI3	protein_coding	ERI3	NA	1	29.3918	E_E	Active	chr1_31	1.61746666666667	30.9158	E	Active	chr1_31	1.70139	A	A	Same	E_shared	1	chr1_10069	RNF220	protein_coding	RNF220	NA	0	31.6922	B	Active	chr1_31	2.07339	31.567	B	Bivalent	chr1_31	2.117045	A	A	Same	B	1
4	42	264074	0	primed	3.02	5.48	chr1_10007	ERI3	protein_coding	ERI3	NA	1	29.3918	E_E	Active	chr1_31	1.61746666666667	30.9158	E	Active	chr1_31	1.70139	A	A	Same	E_shared	1	chr1_10070	NA	NA	NA	NA	0	31.6922	B	Background	chr1_31	2.059415	31.567	B	H3K4me1	chr1_31	2.118785	A	A	Same	B	1
4	43	271252	0	primed	2.6	7.55	chr1_10007	ERI3	protein_coding	ERI3	NA	1	29.3918	E_E	Active	chr1_31	1.61746666666667	30.9158	E	Active	chr1_31	1.70139	A	A	Same	E_shared	1	chr1_10072	NA	NA	NA	NA	0	31.6922	B	Background	chr1_31	2.04487	31.567	B	Background	chr1_31	2.12656	A	A	Same	B	1
4	44	274105	0	naive_primed	6.17	5.72	chr1_10007	ERI3	protein_coding	ERI3	NA	1	29.3918	E_E	Active	chr1_31	1.61746666666667	30.9158	E	Active	chr1_31	1.70139	A	A	Same	E_shared	1	chr1_10073	RNF220	protein_coding	RNF220	n	0	31.6922	E	Active	chr1_31	2.04736	31.567	E	Active	chr1_31	2.13797	A	A	Same	E_shared	1
4	47	278992	0	primed	4.22	5.81	chr1_10007	ERI3	protein_coding	ERI3	NA	1	29.3918	E_E	Active	chr1_31	1.61746666666667	30.9158	E	Active	chr1_31	1.70139	A	A	Same	E_shared	1	chr1_10077	RNF220	protein_coding	RNF220	NA	0	31.6922	B	H3K4me1	chr1_31	2.0397	31.567	B	Background	chr1_31	2.156905	A	A	Same	B	1
4	48	281516	0	primed	2.72	5.8	chr1_10007	ERI3	protein_coding	ERI3	NA	1	29.3918	E_E	Active	chr1_31	1.61746666666667	30.9158	E	Active	chr1_31	1.70139	A	A	Same	E_shared	1	chr1_10078	NA	NA	NA	NA	0	31.6922	B	Background	chr1_31	2.02955	31.567	B	Background	chr1_31	2.16443	A	A	Same	B	1
4	50	294963	0	primed	2.48	5.11	chr1_10007	ERI3	protein_coding	ERI3	NA	1	29.3918	E_E	Active	chr1_31	1.61746666666667	30.9158	E	Active	chr1_31	1.70139	A	A	Same	E_shared	1	chr1_10081	NA	NA	NA	NA	0	31.6922	B	Background	chr1_31	2.21262	31.567	B	H3K4me1	chr1_31	2.39955	A	A	Same	B	1
4	56	327152	0	primed	2.68	5.02	chr1_10007	ERI3	protein_coding	ERI3	NA	1	29.3918	E_E	Active	chr1_31	1.61746666666667	30.9158	E	Active	chr1_31	1.70139	A	A	Same	E_shared	1	chr1_10091	NA	NA	NA	NA	0	31.6922	B	H3K4me1	chr1_31	2.155505	31.567	B	H3K4me1	chr1_31	2.2677	A	A	Same	B	1
4	9275	269594	0	primed	4.58	5.16	chr1_10007	ERI3	protein_coding	ERI3	NA	1	29.3918	E_E	Active	chr1_31	1.61746666666667	30.9158	E	Active	chr1_31	1.70139	A	A	Same	E_shared	1	chr1_9933	RP5.1198O20.5	processed_pseudogene	NA	NA	0	31.352	B	Active	chr1_31	1.8074	29.6669	B	Active	chr1_31	1.8306	A	A	Same	B	1
7	14	62145.5	0	primed	2.91	5.19	chr1_10013	RNU6.369P	snRNA	NA	NA	1	29.3918	B	Background	chr1_31	1.48834	30.9158	B	Background	chr1_31	1.42251	A	A	Same	B	1	chr1_10033	NA	NA	NA	NA	0	29.3918	B	Background	chr1_31	1.43073	30.9158	B	Background	chr1_31	1.338765	A	A	Same	B	1
7	15	89806.5	0	naive	5.75	4.44	chr1_10013	RNU6.369P	snRNA	NA	NA	1	29.3918	B	Background	chr1_31	1.48834	30.9158	B	Background	chr1_31	1.42251	A	A	Same	B	1	chr1_10041	NA	NA	NA	NA	0	29.3918	B	Background	chr1_31	1.47555	30.9158	B	Background	chr1_31	1.411495	A	A	Same	B	1
7	22	143083	0	primed	2.8	6.73	chr1_10013	RNU6.369P	snRNA	NA	NA	1	29.3918	B	Background	chr1_31	1.48834	30.9158	B	Background	chr1_31	1.42251	A	A	Same	B	1	chr1_10049	NA	NA	NA	NA	0	31.6922	B	Background	chr1_31	1.58116	31.567	B	H3K4me1	chr1_31	1.52066	A	A	Same	B	1
7	23	144680	0	naive_primed	5.52	5.28	chr1_10013	RNU6.369P	snRNA	NA	NA	1	29.3918	B	Background	chr1_31	1.48834	30.9158	B	Background	chr1_31	1.42251	A	A	Same	B	1	chr1_10050	NA	NA	NA	NA	0	31.6922	B	Background	chr1_31	1.58601	31.567	B	H3K4me1	chr1_31	1.52284	A	A	Same	B	1
7	24	147501	0	primed	3.74	6.96	chr1_10013	RNU6.369P	snRNA	NA	NA	1	29.3918	B	Background	chr1_31	1.48834	30.9158	B	Background	chr1_31	1.42251	A	A	Same	B	1	chr1_10051	NA	NA	NA	NA	0	31.6922	B	H3K4me1	chr1_31	1.59833	31.567	B	H3K4me1	chr1_31	1.53908	A	A	Same	B	1
7	25	151952	0	naive_primed	8.88	10.53	chr1_10013	RNU6.369P	snRNA	NA	NA	1	29.3918	B	Background	chr1_31	1.48834	30.9158	B	Background	chr1_31	1.42251	A	A	Same	B	1	chr1_10052	MIR5584	miRNA	NA	p	0	31.6922	B	H3K4me1	chr1_31	1.62329	31.567	B	Mixed	chr1_31	1.5638	A	A	Same	B	1
7	26	158175	0	primed	4.4	6.92	chr1_10013	RNU6.369P	snRNA	NA	NA	1	29.3918	B	Background	chr1_31	1.48834	30.9158	B	Background	chr1_31	1.42251	A	A	Same	B	1	chr1_10053	MIR5584	miRNA	NA	NA	0	31.6922	B	H3K4me1	chr1_31	1.62917	31.567	B	Mixed	chr1_31	1.56717	A	A	Same	B	1
7	27	162563	0	naive_primed	9.1	9.09	chr1_10013	RNU6.369P	snRNA	NA	NA	1	29.3918	B	Background	chr1_31	1.48834	30.9158	B	Background	chr1_31	1.42251	A	A	Same	B	1	chr1_10054	NA	NA	NA	NA	0	31.6922	B	H3K4me1	chr1_31	1.62241	31.567	B	H3K4me1	chr1_31	1.56206	A	A	Same	B	1
7	29	167026	0	naive_primed	6.8	11.29	chr1_10013	RNU6.369P	snRNA	NA	NA	1	29.3918	B	Background	chr1_31	1.48834	30.9158	B	Background	chr1_31	1.42251	A	A	Same	B	1	chr1_10056	NA	NA	NA	NA	0	31.6922	B	Polycomb Repressed	chr1_31	1.6514	31.567	B	H3K4me1	chr1_31	1.59346	A	A	Same	B	1
7	30	168107	0	naive_primed	5.23	7.37	chr1_10013	RNU6.369P	snRNA	NA	NA	1	29.3918	B	Background	chr1_31	1.48834	30.9158	B	Background	chr1_31	1.42251	A	A	Same	B	1	chr1_10057	NA	NA	NA	NA	0	31.6922	B	Polycomb Repressed	chr1_31	1.6514	31.567	B	H3K4me1	chr1_31	1.59346	A	A	Same	B	1
7	31	172199	0	primed	4.49	5.57	chr1_10013	RNU6.369P	snRNA	NA	NA	1	29.3918	B	Background	chr1_31	1.48834	30.9158	B	Background	chr1_31	1.42251	A	A	Same	B	1	chr1_10058	NA	NA	NA	NA	0	31.6922	B	Mixed	chr1_31	1.71438	31.567	B	Mixed	chr1_31	1.65301333333333	A	A	Same	B	1
7	32	179692	0	naive_primed	7.07	7.92	chr1_10013	RNU6.369P	snRNA	NA	NA	1	29.3918	B	Background	chr1_31	1.48834	30.9158	B	Background	chr1_31	1.42251	A	A	Same	B	1	chr1_10059	NA	NA	NA	NA	0	31.6922	B	Background	chr1_31	1.764625	31.567	B	H3K4me1	chr1_31	1.71296	A	A	Same	B	1
7	33	184085	0	naive	5.73	4.32	chr1_10013	RNU6.369P	snRNA	NA	NA	1	29.3918	B	Background	chr1_31	1.48834	30.9158	B	Background	chr1_31	1.42251	A	A	Same	B	1	chr1_10060	NA	NA	NA	NA	0	31.6922	B	Background	chr1_31	1.791185	31.567	B	H3K4me1	chr1_31	1.74908	A	A	Same	B	1
7	34	188004	0	naive_primed	6.12	7.58	chr1_10013	RNU6.369P	snRNA	NA	NA	1	29.3918	B	Background	chr1_31	1.48834	30.9158	B	Background	chr1_31	1.42251	A	A	Same	B	1	chr1_10061	NA	NA	NA	NA	0	31.6922	B	Background	chr1_31	1.838105	31.567	B	H3K4me1	chr1_31	1.79401	A	A	Same	B	1
7	35	192389	0	naive_primed	7.52	8.5	chr1_10013	RNU6.369P	snRNA	NA	NA	1	29.3918	B	Background	chr1_31	1.48834	30.9158	B	Background	chr1_31	1.42251	A	A	Same	B	1	chr1_10062	NA	NA	NA	NA	0	31.6922	B	H3K4me1	chr1_31	1.86302	31.567	B	H3K4me1	chr1_31	1.80816	A	A	Same	B	1
7	37	200634	0	naive_primed	8.41	9.17	chr1_10013	RNU6.369P	snRNA	NA	NA	1	29.3918	B	Background	chr1_31	1.48834	30.9158	B	Background	chr1_31	1.42251	A	A	Same	B	1	chr1_10064	NA	NA	NA	NA	0	31.6922	B	Background	chr1_31	1.93486	31.567	B	H3K4me1	chr1_31	1.89053	A	A	Same	B	1
7	38	202122	0	naive_primed	7.96	8.55	chr1_10013	RNU6.369P	snRNA	NA	NA	1	29.3918	B	Background	chr1_31	1.48834	30.9158	B	Background	chr1_31	1.42251	A	A	Same	B	1	chr1_10065	NA	NA	NA	NA	0	31.6922	B	Background	chr1_31	1.93486	31.567	B	H3K4me1	chr1_31	1.89053	A	A	Same	B	1
7	39	209124	0	naive_primed	11.03	10	chr1_10013	RNU6.369P	snRNA	NA	NA	1	29.3918	B	Background	chr1_31	1.48834	30.9158	B	Background	chr1_31	1.42251	A	A	Same	B	1	chr1_10066	NA	NA	NA	NA	0	31.6922	B	H3K4me1	chr1_31	2.0274825	31.567	B	H3K4me1	chr1_31	2.0056025	A	A	Same	B	1
7	40	217930	0	primed	4.81	5.82	chr1_10013	RNU6.369P	snRNA	NA	NA	1	29.3918	B	Background	chr1_31	1.48834	30.9158	B	Background	chr1_31	1.42251	A	A	Same	B	1	chr1_10067	NA	NA	NA	NA	0	31.6922	B	H3K4me1	chr1_31	2.07454	31.567	B	H3K4me1	chr1_31	2.09453	A	A	Same	B	1
7	41	224040	0	naive_primed	5.39	7.03	chr1_10013	RNU6.369P	snRNA	NA	NA	1	29.3918	B	Background	chr1_31	1.48834	30.9158	B	Background	chr1_31	1.42251	A	A	Same	B	1	chr1_10069	RNF220	protein_coding	RNF220	NA	0	31.6922	B	Active	chr1_31	2.07339	31.567	B	Bivalent	chr1_31	2.117045	A	A	Same	B	1
7	42	230553	0	primed	4.32	5.83	chr1_10013	RNU6.369P	snRNA	NA	NA	1	29.3918	B	Background	chr1_31	1.48834	30.9158	B	Background	chr1_31	1.42251	A	A	Same	B	1	chr1_10070	NA	NA	NA	NA	0	31.6922	B	Background	chr1_31	2.059415	31.567	B	H3K4me1	chr1_31	2.118785	A	A	Same	B	1
7	44	240584	0	naive	5.64	4.02	chr1_10013	RNU6.369P	snRNA	NA	NA	1	29.3918	B	Background	chr1_31	1.48834	30.9158	B	Background	chr1_31	1.42251	A	A	Same	B	1	chr1_10073	RNF220	protein_coding	RNF220	n	0	31.6922	E	Active	chr1_31	2.04736	31.567	E	Active	chr1_31	2.13797	A	A	Same	E_shared	1
7	9276	299710	0	naive	5.27	3.26	chr1_10013	RNU6.369P	snRNA	NA	NA	1	29.3918	B	Background	chr1_31	1.48834	30.9158	B	Background	chr1_31	1.42251	A	A	Same	B	1	chr1_9934	RP5.1198O20.5	processed_pseudogene	NA	NA	0	31.352	B	Active	chr1_31	1.816255	29.6669	B	Active	chr1_31	1.838415	A	A	Same	B	1
10	8	8604	0	naive_primed	5.41	5.53	chr1_10024	RNF220	protein_coding	RNF220	NA	1	29.3918	B	Mixed	chr1_31	1.45932333333333	30.9158	B	Mixed	chr1_31	1.40466333333333	A	A	Same	B	1	chr1_10021	NA	NA	NA	NA	0	29.3918	B	Background	chr1_31	1.432	30.9158	B	Background	chr1_31	1.38605	A	A	Same	B	1
10	9	7887.5	0	naive_primed	6.82	6.86	chr1_10024	RNF220	protein_coding	RNF220	NA	1	29.3918	B	Mixed	chr1_31	1.45932333333333	30.9158	B	Mixed	chr1_31	1.40466333333333	A	A	Same	B	1	chr1_10022	NA	NA	NA	NA	0	29.3918	B	Background	chr1_31	1.432	30.9158	B	Background	chr1_31	1.38605	A	A	Same	B	1
10	11	5690.5	0	primed	3.39	5.35	chr1_10024	RNF220	protein_coding	RNF220	NA	1	29.3918	B	Mixed	chr1_31	1.45932333333333	30.9158	B	Mixed	chr1_31	1.40466333333333	A	A	Same	B	1	chr1_10026	NA	NA	NA	NA	0	29.3918	B	Background	chr1_31	1.463995	30.9158	B	Polycomb Repressed	chr1_31	1.407155	A	A	Same	B	1
10	15	71594	0	naive_primed	5.23	5.64	chr1_10024	RNF220	protein_coding	RNF220	NA	1	29.3918	B	Mixed	chr1_31	1.45932333333333	30.9158	B	Mixed	chr1_31	1.40466333333333	A	A	Same	B	1	chr1_10041	NA	NA	NA	NA	0	29.3918	B	Background	chr1_31	1.47555	30.9158	B	Background	chr1_31	1.411495	A	A	Same	B	1
10	16	82134.5	0	primed	3.3	5.15	chr1_10024	RNF220	protein_coding	RNF220	NA	1	29.3918	B	Mixed	chr1_31	1.45932333333333	30.9158	B	Mixed	chr1_31	1.40466333333333	A	A	Same	B	1	chr1_10043	NA	NA	NA	NA	0	29.3918	B	Mixed	chr1_31	1.51892333333333	30.9158	B	H3K4me1	chr1_31	1.45717	A	A	Same	B	1
10	17	90633	0	primed	4.14	6.59	chr1_10024	RNF220	protein_coding	RNF220	NA	1	29.3918	B	Mixed	chr1_31	1.45932333333333	30.9158	B	Mixed	chr1_31	1.40466333333333	A	A	Same	B	1	chr1_10044	NA	NA	NA	p	0	30.542	B	Mixed	chr1_31	1.534185	31.2414	B	Mixed	chr1_31	1.47291	A	A	Same	B	1
10	19	108583	0	primed	2.9	6.78	chr1_10024	RNF220	protein_coding	RNF220	NA	1	29.3918	B	Mixed	chr1_31	1.45932333333333	30.9158	B	Mixed	chr1_31	1.40466333333333	A	A	Same	B	1	chr1_10046	NA	NA	NA	NA	0	31.6922	B	Background	chr1_31	1.56401	31.567	B	H3K4me1	chr1_31	1.49099	A	A	Same	B	1
10	21	119894	0	primed	2.72	5.78	chr1_10024	RNF220	protein_coding	RNF220	NA	1	29.3918	B	Mixed	chr1_31	1.45932333333333	30.9158	B	Mixed	chr1_31	1.40466333333333	A	A	Same	B	1	chr1_10048	NA	NA	NA	NA	0	31.6922	B	Background	chr1_31	1.575245	31.567	B	Active	chr1_31	1.517915	A	A	Same	B	1
10	22	124870	0	primed	3.17	6.95	chr1_10024	RNF220	protein_coding	RNF220	NA	1	29.3918	B	Mixed	chr1_31	1.45932333333333	30.9158	B	Mixed	chr1_31	1.40466333333333	A	A	Same	B	1	chr1_10049	NA	NA	NA	NA	0	31.6922	B	Background	chr1_31	1.58116	31.567	B	H3K4me1	chr1_31	1.52066	A	A	Same	B	1
10	23	126468	0	primed	3.73	6.29	chr1_10024	RNF220	protein_coding	RNF220	NA	1	29.3918	B	Mixed	chr1_31	1.45932333333333	30.9158	B	Mixed	chr1_31	1.40466333333333	A	A	Same	B	1	chr1_10050	NA	NA	NA	NA	0	31.6922	B	Background	chr1_31	1.58601	31.567	B	H3K4me1	chr1_31	1.52284	A	A	Same	B	1
10	24	129288	0	primed	3.08	7.11	chr1_10024	RNF220	protein_coding	RNF220	NA	1	29.3918	B	Mixed	chr1_31	1.45932333333333	30.9158	B	Mixed	chr1_31	1.40466333333333	A	A	Same	B	1	chr1_10051	NA	NA	NA	NA	0	31.6922	B	H3K4me1	chr1_31	1.59833	31.567	B	H3K4me1	chr1_31	1.53908	A	A	Same	B	1
10	25	133740	0	naive_primed	7.24	15.17	chr1_10024	RNF220	protein_coding	RNF220	NA	1	29.3918	B	Mixed	chr1_31	1.45932333333333	30.9158	B	Mixed	chr1_31	1.40466333333333	A	A	Same	B	1	chr1_10052	MIR5584	miRNA	NA	p	0	31.6922	B	H3K4me1	chr1_31	1.62329	31.567	B	Mixed	chr1_31	1.5638	A	A	Same	B	1
10	26	139962	0	primed	4.53	10.28	chr1_10024	RNF220	protein_coding	RNF220	NA	1	29.3918	B	Mixed	chr1_31	1.45932333333333	30.9158	B	Mixed	chr1_31	1.40466333333333	A	A	Same	B	1	chr1_10053	MIR5584	miRNA	NA	NA	0	31.6922	B	H3K4me1	chr1_31	1.62917	31.567	B	Mixed	chr1_31	1.56717	A	A	Same	B	1
10	27	144350	0	naive_primed	6.84	8.9	chr1_10024	RNF220	protein_coding	RNF220	NA	1	29.3918	B	Mixed	chr1_31	1.45932333333333	30.9158	B	Mixed	chr1_31	1.40466333333333	A	A	Same	B	1	chr1_10054	NA	NA	NA	NA	0	31.6922	B	H3K4me1	chr1_31	1.62241	31.567	B	H3K4me1	chr1_31	1.56206	A	A	Same	B	1
10	28	146395	0	primed	2.44	5.3	chr1_10024	RNF220	protein_coding	RNF220	NA	1	29.3918	B	Mixed	chr1_31	1.45932333333333	30.9158	B	Mixed	chr1_31	1.40466333333333	A	A	Same	B	1	chr1_10055	NA	NA	NA	NA	0	31.6922	B	Polycomb Repressed	chr1_31	1.636905	31.567	B	H3K4me1	chr1_31	1.57776	A	A	Same	B	1
10	29	148814	0	naive_primed	8.81	10.48	chr1_10024	RNF220	protein_coding	RNF220	NA	1	29.3918	B	Mixed	chr1_31	1.45932333333333	30.9158	B	Mixed	chr1_31	1.40466333333333	A	A	Same	B	1	chr1_10056	NA	NA	NA	NA	0	31.6922	B	Polycomb Repressed	chr1_31	1.6514	31.567	B	H3K4me1	chr1_31	1.59346	A	A	Same	B	1
10	30	149894	0	naive_primed	7.12	6.15	chr1_10024	RNF220	protein_coding	RNF220	NA	1	29.3918	B	Mixed	chr1_31	1.45932333333333	30.9158	B	Mixed	chr1_31	1.40466333333333	A	A	Same	B	1	chr1_10057	NA	NA	NA	NA	0	31.6922	B	Polycomb Repressed	chr1_31	1.6514	31.567	B	H3K4me1	chr1_31	1.59346	A	A	Same	B	1
10	32	161480	0	naive_primed	8.88	7.5	chr1_10024	RNF220	protein_coding	RNF220	NA	1	29.3918	B	Mixed	chr1_31	1.45932333333333	30.9158	B	Mixed	chr1_31	1.40466333333333	A	A	Same	B	1	chr1_10059	NA	NA	NA	NA	0	31.6922	B	Background	chr1_31	1.764625	31.567	B	H3K4me1	chr1_31	1.71296	A	A	Same	B	1
10	34	169792	0	primed	4.23	7.38	chr1_10024	RNF220	protein_coding	RNF220	NA	1	29.3918	B	Mixed	chr1_31	1.45932333333333	30.9158	B	Mixed	chr1_31	1.40466333333333	A	A	Same	B	1	chr1_10061	NA	NA	NA	NA	0	31.6922	B	Background	chr1_31	1.838105	31.567	B	H3K4me1	chr1_31	1.79401	A	A	Same	B	1
10	35	174176	0	naive_primed	7.4	6.2	chr1_10024	RNF220	protein_coding	RNF220	NA	1	29.3918	B	Mixed	chr1_31	1.45932333333333	30.9158	B	Mixed	chr1_31	1.40466333333333	A	A	Same	B	1	chr1_10062	NA	NA	NA	NA	0	31.6922	B	H3K4me1	chr1_31	1.86302	31.567	B	H3K4me1	chr1_31	1.80816	A	A	Same	B	1
10	36	178259	0	primed	2.74	5.7	chr1_10024	RNF220	protein_coding	RNF220	NA	1	29.3918	B	Mixed	chr1_31	1.45932333333333	30.9158	B	Mixed	chr1_31	1.40466333333333	A	A	Same	B	1	chr1_10063	NA	NA	NA	NA	0	31.6922	B	Background	chr1_31	1.89933	31.567	B	H3K4me1	chr1_31	1.85049	A	A	Same	B	1
10	37	182422	0	naive_primed	7.51	8.02	chr1_10024	RNF220	protein_coding	RNF220	NA	1	29.3918	B	Mixed	chr1_31	1.45932333333333	30.9158	B	Mixed	chr1_31	1.40466333333333	A	A	Same	B	1	chr1_10064	NA	NA	NA	NA	0	31.6922	B	Background	chr1_31	1.93486	31.567	B	H3K4me1	chr1_31	1.89053	A	A	Same	B	1
10	38	183910	0	naive_primed	7.91	9.37	chr1_10024	RNF220	protein_coding	RNF220	NA	1	29.3918	B	Mixed	chr1_31	1.45932333333333	30.9158	B	Mixed	chr1_31	1.40466333333333	A	A	Same	B	1	chr1_10065	NA	NA	NA	NA	0	31.6922	B	Background	chr1_31	1.93486	31.567	B	H3K4me1	chr1_31	1.89053	A	A	Same	B	1
10	39	190912	0	naive_primed	6	6.49	chr1_10024	RNF220	protein_coding	RNF220	NA	1	29.3918	B	Mixed	chr1_31	1.45932333333333	30.9158	B	Mixed	chr1_31	1.40466333333333	A	A	Same	B	1	chr1_10066	NA	NA	NA	NA	0	31.6922	B	H3K4me1	chr1_31	2.0274825	31.567	B	H3K4me1	chr1_31	2.0056025	A	A	Same	B	1
10	40	199718	0	primed	4.63	5.87	chr1_10024	RNF220	protein_coding	RNF220	NA	1	29.3918	B	Mixed	chr1_31	1.45932333333333	30.9158	B	Mixed	chr1_31	1.40466333333333	A	A	Same	B	1	chr1_10067	NA	NA	NA	NA	0	31.6922	B	H3K4me1	chr1_31	2.07454	31.567	B	H3K4me1	chr1_31	2.09453	A	A	Same	B	1
10	42	212340	0	naive	5.02	3.77	chr1_10024	RNF220	protein_coding	RNF220	NA	1	29.3918	B	Mixed	chr1_31	1.45932333333333	30.9158	B	Mixed	chr1_31	1.40466333333333	A	A	Same	B	1	chr1_10070	NA	NA	NA	NA	0	31.6922	B	Background	chr1_31	2.059415	31.567	B	H3K4me1	chr1_31	2.118785	A	A	Same	B	1
20	1	190199	1	naive	8.18	4.82	chr1_10047	NA	NA	NA	NA	1	31.6922	B	H3K4me1	chr1_31	1.57045333333333	31.567	B	Mixed	chr1_31	1.51029666666667	A	A	Same	B	1	chr1_10001	NA	NA	NA	n	1	29.3918	B	Active	chr1_31	1.61242	30.9158	B	H3K4me1	chr1_31	1.727865	A	A	Same	B	1
20	4	164667	1	naive_primed	5.72	10.18	chr1_10047	NA	NA	NA	NA	1	31.6922	B	H3K4me1	chr1_31	1.57045333333333	31.567	B	Mixed	chr1_31	1.51029666666667	A	A	Same	B	1	chr1_10007	ERI3	protein_coding	ERI3	NA	1	29.3918	E_E	Active	chr1_31	1.61746666666667	30.9158	E	Active	chr1_31	1.70139	A	A	Same	E_shared	1
20	7	131146	1	naive_primed	7.83	8.91	chr1_10047	NA	NA	NA	NA	1	31.6922	B	H3K4me1	chr1_31	1.57045333333333	31.567	B	Mixed	chr1_31	1.51029666666667	A	A	Same	B	1	chr1_10013	RNU6.369P	snRNA	NA	NA	1	29.3918	B	Background	chr1_31	1.48834	30.9158	B	Background	chr1_31	1.42251	A	A	Same	B	1
20	10	112934	1	naive_primed	6.42	13.41	chr1_10047	NA	NA	NA	NA	1	31.6922	B	H3K4me1	chr1_31	1.57045333333333	31.567	B	Mixed	chr1_31	1.51029666666667	A	A	Same	B	1	chr1_10024	RNF220	protein_coding	RNF220	NA	1	29.3918	B	Mixed	chr1_31	1.45932333333333	30.9158	B	Mixed	chr1_31	1.40466333333333	A	A	Same	B	1
20	12	101302	0	primed	3.85	5.39	chr1_10047	NA	NA	NA	NA	1	31.6922	B	H3K4me1	chr1_31	1.57045333333333	31.567	B	Mixed	chr1_31	1.51029666666667	A	A	Same	B	1	chr1_10028	NA	NA	NA	NA	0	29.3918	B	Background	chr1_31	1.45705	30.9158	B	Mixed	chr1_31	1.38124	A	A	Same	B	1
20	13	78259.5	0	primed	4.24	5.33	chr1_10047	NA	NA	NA	NA	1	31.6922	B	H3K4me1	chr1_31	1.57045333333333	31.567	B	Mixed	chr1_31	1.51029666666667	A	A	Same	B	1	chr1_10031	NA	NA	NA	NA	0	29.3918	B	Background	chr1_31	1.46642	30.9158	B	H3K4me1	chr1_31	1.37453666666667	A	A	Same	B	1
20	18	12120	0	primed	4.12	5.76	chr1_10047	NA	NA	NA	NA	1	31.6922	B	H3K4me1	chr1_31	1.57045333333333	31.567	B	Mixed	chr1_31	1.51029666666667	A	A	Same	B	1	chr1_10045	NA	NA	NA	p	0	31.6922	B	H3K4me1	chr1_31	1.5539675	31.567	B	Mixed	chr1_31	1.4810375	A	A	Same	B	1
20	9271	441920	0	naive	7.03	1.7	chr1_10047	NA	NA	NA	NA	1	31.6922	B	H3K4me1	chr1_31	1.57045333333333	31.567	B	Mixed	chr1_31	1.51029666666667	A	A	Same	B	1	chr1_9929	NA	NA	NA	NA	0	31.352	B	Background	chr1_31	1.850005	29.6669	B	Background	chr1_31	1.854805	A	A	Same	B	1
20	9284	271760	1	naive	5.77	1.6	chr1_10047	NA	NA	NA	NA	1	31.6922	B	H3K4me1	chr1_31	1.57045333333333	31.567	B	Mixed	chr1_31	1.51029666666667	A	A	Same	B	1	chr1_9975	NA	NA	NA	NA	1	30.3719	B	Background	chr1_31	1.675095	30.2914	B	H3K4me1	chr1_31	1.74756	A	A	Same	B	1
53	1	340861	1	naive_primed	5.37	5.27	chr1_10085	TMEM53,C1orf228	protein_coding,protein_coding	TMEM53,C1orf228	NA	1	31.6922	E	Active	chr1_31	2.20872	31.567	E	Active	chr1_31	2.382205	A	A	Same	E_shared	1	chr1_10001	NA	NA	NA	n	1	29.3918	B	Active	chr1_31	1.61242	30.9158	B	H3K4me1	chr1_31	1.727865	A	A	Same	B	1
53	4	315329	1	naive	5.79	2.93	chr1_10085	TMEM53,C1orf228	protein_coding,protein_coding	TMEM53,C1orf228	NA	1	31.6922	E	Active	chr1_31	2.20872	31.567	E	Active	chr1_31	2.382205	A	A	Same	E_shared	1	chr1_10007	ERI3	protein_coding	ERI3	NA	1	29.3918	E_E	Active	chr1_31	1.61746666666667	30.9158	E	Active	chr1_31	1.70139	A	A	Same	E_shared	1
53	10	263596	1	naive	7.06	2.29	chr1_10085	TMEM53,C1orf228	protein_coding,protein_coding	TMEM53,C1orf228	NA	1	31.6922	E	Active	chr1_31	2.20872	31.567	E	Active	chr1_31	2.382205	A	A	Same	E_shared	1	chr1_10024	RNF220	protein_coding	RNF220	NA	1	29.3918	B	Mixed	chr1_31	1.45932333333333	30.9158	B	Mixed	chr1_31	1.40466333333333	A	A	Same	B	1
53	9283	457011	1	primed	3.23	9.33	chr1_10085	TMEM53,C1orf228	protein_coding,protein_coding	TMEM53,C1orf228	NA	1	31.6922	E	Active	chr1_31	2.20872	31.567	E	Active	chr1_31	2.382205	A	A	Same	E_shared	1	chr1_9969	DMAP1	protein_coding	DMAP1	NA	1	31.352	E	Active	chr1_31	1.73966	29.6669	E	Active	chr1_31	1.797595	A	A	Same	E_shared	1
58	67	257460	1	naive	6.64	4.05	chr1_10105	RNU5D.1	snRNA	NA	n	1	31.6922	E	Active	NA	NA	31.567	E	Active	chr1_31	2.462015	A	A	Same	E_shared	2	chr1_10152	EIF2B3,RP5.882O7.4	protein_coding,processed_pseudogene	EIF2B3	NA	1	28.5219	E	Active	NA	NA	25.903	B	Active	chr1_32	1.73062	A	A	Same	E_naive	2
58	90	760552	1	primed	0	5.02	chr1_10105	RNU5D.1	snRNA	NA	n	1	31.6922	E	Active	NA	NA	31.567	E	Active	chr1_31	2.462015	A	A	Same	E_shared	2	chr1_10283	TESK2	protein_coding	TESK2	NA	1	25.7685	B	Active	NA	NA	24.5451	B	Active	NA	NA	A	A	Same	B	2
59	61	7209.5	1	naive	8.17	2.9	chr1_10114	RP11.269F19.2,RPS8,SNORD55,SNORD46	antisense,protein_coding,snoRNA,snoRNA	RPS8	n	1	28.5219	E	Active	NA	NA	25.903	E	Active	NA	NA	A	A	Same	E_shared	2	chr1_10116	SNORD38B,RPS15AP11	snoRNA,processed_pseudogene	NA	NA	1	28.5219	B	Active	NA	NA	25.903	B	Active	chr1_32	2.36893666666667	A	A	Same	B	2
59	67	213069	1	naive	7.87	2.59	chr1_10114	RP11.269F19.2,RPS8,SNORD55,SNORD46	antisense,protein_coding,snoRNA,snoRNA	RPS8	n	1	28.5219	E	Active	NA	NA	25.903	E	Active	NA	NA	A	A	Same	E_shared	2	chr1_10152	EIF2B3,RP5.882O7.4	protein_coding,processed_pseudogene	EIF2B3	NA	1	28.5219	E	Active	NA	NA	25.903	B	Active	chr1_32	1.73062	A	A	Same	E_naive	2
59	90	716161	1	primed	0.9	6.66	chr1_10114	RP11.269F19.2,RPS8,SNORD55,SNORD46	antisense,protein_coding,snoRNA,snoRNA	RPS8	n	1	28.5219	E	Active	NA	NA	25.903	E	Active	NA	NA	A	A	Same	E_shared	2	chr1_10283	TESK2	protein_coding	TESK2	NA	1	25.7685	B	Active	NA	NA	24.5451	B	Active	NA	NA	A	A	Same	B	2
60	67	210462	1	naive	5.23	4.13	chr1_10115	RP11.269F19.2,RPS8,SNORD46,SNORD38A,SNORD38B	antisense,protein_coding,snoRNA,snoRNA,snoRNA	RPS8	n	1	28.5219	E	Active	NA	NA	25.903	E	Active	NA	NA	A	A	Same	E_shared	2	chr1_10152	EIF2B3,RP5.882O7.4	protein_coding,processed_pseudogene	EIF2B3	NA	1	28.5219	E	Active	NA	NA	25.903	B	Active	chr1_32	1.73062	A	A	Same	E_naive	2
61	58	51600.5	1	naive	5.59	1.25	chr1_10116	SNORD38B,RPS15AP11	snoRNA,processed_pseudogene	NA	NA	1	28.5219	B	Active	NA	NA	25.903	B	Active	chr1_32	2.36893666666667	A	A	Same	B	2	chr1_10105	RNU5D.1	snRNA	NA	n	1	31.6922	E	Active	NA	NA	31.567	E	Active	chr1_31	2.462015	A	A	Same	E_shared	2
62	58	58026	1	naive	6.83	1.52	chr1_10117	BEST4	protein_coding	BEST4	NA	1	28.5219	B	Active	NA	NA	25.903	B	Active	chr1_32	2.36293	A	A	Same	B	2	chr1_10105	RNU5D.1	snRNA	NA	n	1	31.6922	E	Active	NA	NA	31.567	E	Active	chr1_31	2.462015	A	A	Same	E_shared	2
62	66	52398	1	naive	5.31	2.96	chr1_10117	BEST4	protein_coding	BEST4	NA	1	28.5219	B	Active	NA	NA	25.903	B	Active	chr1_32	2.36293	A	A	Same	B	2	chr1_10124	PTCH2,RP5.882O7.1	protein_coding,processed_pseudogene	PTCH2	NA	1	28.5219	B	Active	NA	NA	25.903	B	Mixed	chr1_32	2.16213333333333	A	A	Same	B	2
62	67	199434	1	naive_primed	11.85	5.61	chr1_10117	BEST4	protein_coding	BEST4	NA	1	28.5219	B	Active	NA	NA	25.903	B	Active	chr1_32	2.36293	A	A	Same	B	2	chr1_10152	EIF2B3,RP5.882O7.4	protein_coding,processed_pseudogene	EIF2B3	NA	1	28.5219	E	Active	NA	NA	25.903	B	Active	chr1_32	1.73062	A	A	Same	E_naive	2
62	80	571548	1	naive	5.63	1.24	chr1_10117	BEST4	protein_coding	BEST4	NA	1	28.5219	B	Active	NA	NA	25.903	B	Active	chr1_32	2.36293	A	A	Same	B	2	chr1_10249	NA	NA	NA	n	1	25.7685	E	Active	NA	NA	24.5451	B	Active	NA	NA	A	A	Same	E_naive	2
62	93	761047	1	primed	0.9	6.43	chr1_10117	BEST4	protein_coding	BEST4	NA	1	28.5219	B	Active	NA	NA	25.903	B	Active	chr1_32	2.36293	A	A	Same	B	2	chr1_10297	AKR1A1	protein_coding	AKR1A1	n	1	27.2574	E	Active	NA	NA	25.3797	B	Active	NA	NA	A	A	Same	E_naive	2
63	67	183106	1	naive	5.64	4.37	chr1_10120	PLK3,TCTEX1D4,BTBD19	protein_coding,protein_coding,protein_coding	PLK3,TCTEX1D4,BTBD19	NA	1	28.5219	E_E	Active	NA	NA	25.903	E_E	Active	chr1_32	2.33728	A	A	Same	E_shared	2	chr1_10152	EIF2B3,RP5.882O7.4	protein_coding,processed_pseudogene	EIF2B3	NA	1	28.5219	E	Active	NA	NA	25.903	B	Active	chr1_32	1.73062	A	A	Same	E_naive	2
63	74	503806	0	primed	2.69	5.8	chr1_10120	PLK3,TCTEX1D4,BTBD19	protein_coding,protein_coding,protein_coding	PLK3,TCTEX1D4,BTBD19	NA	1	28.5219	E_E	Active	NA	NA	25.903	E_E	Active	chr1_32	2.33728	A	A	Same	E_shared	2	chr1_10237	NA	NA	NA	n	0	25.7685	E	Active	chr1_32	2.27812	24.5451	B	Active	chr1_32	1.94394	A	A	Same	E_naive	2
64	63	15565	1	naive_primed	7.16	5.73	chr1_10122	BTBD19,PTCH2,RNU5E.6P	protein_coding,protein_coding,snRNA	BTBD19,PTCH2	n	1	28.5219	E	Active	NA	NA	25.903	E	Active	chr1_32	2.313245	A	A	Same	E_shared	2	chr1_10120	PLK3,TCTEX1D4,BTBD19	protein_coding,protein_coding,protein_coding	PLK3,TCTEX1D4,BTBD19	NA	1	28.5219	E_E	Active	NA	NA	25.903	E_E	Active	chr1_32	2.33728	A	A	Same	E_shared	2
64	67	167541	1	naive	11.15	4.81	chr1_10122	BTBD19,PTCH2,RNU5E.6P	protein_coding,protein_coding,snRNA	BTBD19,PTCH2	n	1	28.5219	E	Active	NA	NA	25.903	E	Active	chr1_32	2.313245	A	A	Same	E_shared	2	chr1_10152	EIF2B3,RP5.882O7.4	protein_coding,processed_pseudogene	EIF2B3	NA	1	28.5219	E	Active	NA	NA	25.903	B	Active	chr1_32	1.73062	A	A	Same	E_naive	2
64	74	488241	0	primed	0.07	5.71	chr1_10122	BTBD19,PTCH2,RNU5E.6P	protein_coding,protein_coding,snRNA	BTBD19,PTCH2	n	1	28.5219	E	Active	NA	NA	25.903	E	Active	chr1_32	2.313245	A	A	Same	E_shared	2	chr1_10237	NA	NA	NA	n	0	25.7685	E	Active	chr1_32	2.27812	24.5451	B	Active	chr1_32	1.94394	A	A	Same	E_naive	2
64	75	520037	1	naive	5.51	1.21	chr1_10122	BTBD19,PTCH2,RNU5E.6P	protein_coding,protein_coding,snRNA	BTBD19,PTCH2	n	1	28.5219	E	Active	NA	NA	25.903	E	Active	chr1_32	2.313245	A	A	Same	E_shared	2	chr1_10244	MUTYH,TOE1	protein_coding,protein_coding	MUTYH,TOE1	NA	1	25.7685	S	Active	NA	NA	24.5451	E	Active	NA	NA	A	A	Same	SE_naive	2
64	90	670633	1	primed	0.31	5.49	chr1_10122	BTBD19,PTCH2,RNU5E.6P	protein_coding,protein_coding,snRNA	BTBD19,PTCH2	n	1	28.5219	E	Active	NA	NA	25.903	E	Active	chr1_32	2.313245	A	A	Same	E_shared	2	chr1_10283	TESK2	protein_coding	TESK2	NA	1	25.7685	B	Active	NA	NA	24.5451	B	Active	NA	NA	A	A	Same	B	2
66	67	147036	1	naive_primed	11.85	6.72	chr1_10124	PTCH2,RP5.882O7.1	protein_coding,processed_pseudogene	PTCH2	NA	1	28.5219	B	Active	NA	NA	25.903	B	Mixed	chr1_32	2.16213333333333	A	A	Same	B	2	chr1_10152	EIF2B3,RP5.882O7.4	protein_coding,processed_pseudogene	EIF2B3	NA	1	28.5219	E	Active	NA	NA	25.903	B	Active	chr1_32	1.73062	A	A	Same	E_naive	2
66	68	149298	0	naive	5.4	2.54	chr1_10124	PTCH2,RP5.882O7.1	protein_coding,processed_pseudogene	PTCH2	NA	1	28.5219	B	Active	NA	NA	25.903	B	Mixed	chr1_32	2.16213333333333	A	A	Same	B	2	chr1_10153	RP5.882O7.4	processed_pseudogene	NA	NA	0	28.5219	B	H3K4me1	NA	NA	25.903	B	Background	chr1_32	1.72314	A	A	Same	B	2
67	65	155470	0	naive	8.51	3.84	chr1_10152	EIF2B3,RP5.882O7.4	protein_coding,processed_pseudogene	EIF2B3	NA	1	28.5219	E	Active	NA	NA	25.903	B	Active	chr1_32	1.73062	A	A	Same	E_naive	2	chr1_10123	NA	NA	NA	NA	0	28.5219	B	Background	NA	NA	25.903	B	H3K4me1	chr1_32	2.26198666666667	A	A	Same	B	2
67	74	320700	0	primed	4.39	6.26	chr1_10152	EIF2B3,RP5.882O7.4	protein_coding,processed_pseudogene	EIF2B3	NA	1	28.5219	E	Active	NA	NA	25.903	B	Active	chr1_32	1.73062	A	A	Same	E_naive	2	chr1_10237	NA	NA	NA	n	0	25.7685	E	Active	chr1_32	2.27812	24.5451	B	Active	chr1_32	1.94394	A	A	Same	E_naive	2
67	78	363534	0	primed	4.61	6.23	chr1_10152	EIF2B3,RP5.882O7.4	protein_coding,processed_pseudogene	EIF2B3	NA	1	28.5219	E	Active	NA	NA	25.903	B	Active	chr1_32	1.73062	A	A	Same	E_naive	2	chr1_10247	NA	NA	NA	NA	0	25.7685	B	Active	NA	NA	24.5451	B	Background	NA	NA	A	A	Same	B	2
67	81	376125	0	naive	5.14	2.72	chr1_10152	EIF2B3,RP5.882O7.4	protein_coding,processed_pseudogene	EIF2B3	NA	1	28.5219	E	Active	NA	NA	25.903	B	Active	chr1_32	1.73062	A	A	Same	E_naive	2	chr1_10250	NA	NA	NA	NA	0	25.7685	B	Background	NA	NA	24.5451	B	Background	NA	NA	A	A	Same	B	2
67	85	424099	0	naive	5.42	3.28	chr1_10152	EIF2B3,RP5.882O7.4	protein_coding,processed_pseudogene	EIF2B3	NA	1	28.5219	E	Active	NA	NA	25.903	B	Active	chr1_32	1.73062	A	A	Same	E_naive	2	chr1_10262	NA	NA	NA	NA	0	25.7685	B	H3K4me1	NA	NA	24.5451	B	Background	NA	NA	A	A	Same	B	2
75	58	609956	1	primed	2.7	5.4	chr1_10244	MUTYH,TOE1	protein_coding,protein_coding	MUTYH,TOE1	NA	1	25.7685	S	Active	NA	NA	24.5451	E	Active	NA	NA	A	A	Same	SE_naive	2	chr1_10105	RNU5D.1	snRNA	NA	n	1	31.6922	E	Active	NA	NA	31.567	E	Active	chr1_31	2.462015	A	A	Same	E_shared	2
75	63	535602	1	primed	4.94	8.04	chr1_10244	MUTYH,TOE1	protein_coding,protein_coding	MUTYH,TOE1	NA	1	25.7685	S	Active	NA	NA	24.5451	E	Active	NA	NA	A	A	Same	SE_naive	2	chr1_10120	PLK3,TCTEX1D4,BTBD19	protein_coding,protein_coding,protein_coding	PLK3,TCTEX1D4,BTBD19	NA	1	28.5219	E_E	Active	NA	NA	25.903	E_E	Active	chr1_32	2.33728	A	A	Same	E_shared	2
75	66	499532	1	naive_primed	6.77	5.6	chr1_10244	MUTYH,TOE1	protein_coding,protein_coding	MUTYH,TOE1	NA	1	25.7685	S	Active	NA	NA	24.5451	E	Active	NA	NA	A	A	Same	SE_naive	2	chr1_10124	PTCH2,RP5.882O7.1	protein_coding,processed_pseudogene	PTCH2	NA	1	28.5219	B	Active	NA	NA	25.903	B	Mixed	chr1_32	2.16213333333333	A	A	Same	B	2
75	67	352496	1	naive_primed	13.12	10.52	chr1_10244	MUTYH,TOE1	protein_coding,protein_coding	MUTYH,TOE1	NA	1	25.7685	S	Active	NA	NA	24.5451	E	Active	NA	NA	A	A	Same	SE_naive	2	chr1_10152	EIF2B3,RP5.882O7.4	protein_coding,processed_pseudogene	EIF2B3	NA	1	28.5219	E	Active	NA	NA	25.903	B	Active	chr1_32	1.73062	A	A	Same	E_naive	2
75	70	322338	0	naive	5.26	2.83	chr1_10244	MUTYH,TOE1	protein_coding,protein_coding	MUTYH,TOE1	NA	1	25.7685	S	Active	NA	NA	24.5451	E	Active	NA	NA	A	A	Same	SE_naive	2	chr1_10159	NA	NA	NA	NA	0	26.8816	B	Background	chr1_32	2.05957	20.3444	B	Background	chr1_32	1.71657	A	A	Same	B	2
75	72	312543	0	naive	5.09	2.55	chr1_10244	MUTYH,TOE1	protein_coding,protein_coding	MUTYH,TOE1	NA	1	25.7685	S	Active	NA	NA	24.5451	E	Active	NA	NA	A	A	Same	SE_naive	2	chr1_10162	NA	NA	NA	NA	0	26.8816	B	Background	chr1_32	1.92843	20.3444	B	Background	chr1_32	1.61864	A	A	Same	B	2
75	90	150596	1	primed	4.96	13.42	chr1_10244	MUTYH,TOE1	protein_coding,protein_coding	MUTYH,TOE1	NA	1	25.7685	S	Active	NA	NA	24.5451	E	Active	NA	NA	A	A	Same	SE_naive	2	chr1_10283	TESK2	protein_coding	TESK2	NA	1	25.7685	B	Active	NA	NA	24.5451	B	Active	NA	NA	A	A	Same	B	2
75	91	156652	1	primed	2.41	7.72	chr1_10244	MUTYH,TOE1	protein_coding,protein_coding	MUTYH,TOE1	NA	1	25.7685	S	Active	NA	NA	24.5451	E	Active	NA	NA	A	A	Same	SE_naive	2	chr1_10284	TESK2,CCDC163,MMACHC	protein_coding,protein_coding,protein_coding	TESK2,CCDC163,MMACHC	NA	1	26.513	E	Mixed	NA	NA	24.9624	B	Mixed	NA	NA	A	A	Same	E_naive	2
75	93	209117	1	primed	2.1	5.41	chr1_10244	MUTYH,TOE1	protein_coding,protein_coding	MUTYH,TOE1	NA	1	25.7685	S	Active	NA	NA	24.5451	E	Active	NA	NA	A	A	Same	SE_naive	2	chr1_10297	AKR1A1	protein_coding	AKR1A1	n	1	27.2574	E	Active	NA	NA	25.3797	B	Active	NA	NA	A	A	Same	E_naive	2
76	69	335770	0	naive	5.95	1.18	chr1_10245	MUTYH,TOE1	protein_coding,protein_coding	MUTYH,TOE1	NA	1	25.7685	S	Active	NA	NA	24.5451	E	Active	NA	NA	A	A	Same	SE_naive	2	chr1_10156	HECTD3	protein_coding	HECTD3	NA	0	27.7018	B	Active	chr1_32	2.16199	23.1237	B	Active	chr1_32	1.74039	A	A	Same	B	2
76	90	149480	1	primed	2.84	11.97	chr1_10245	MUTYH,TOE1	protein_coding,protein_coding	MUTYH,TOE1	NA	1	25.7685	S	Active	NA	NA	24.5451	E	Active	NA	NA	A	A	Same	SE_naive	2	chr1_10283	TESK2	protein_coding	TESK2	NA	1	25.7685	B	Active	NA	NA	24.5451	B	Active	NA	NA	A	A	Same	B	2
80	72	332160	0	naive	6.22	3.46	chr1_10249	NA	NA	NA	n	1	25.7685	E	Active	NA	NA	24.5451	B	Active	NA	NA	A	A	Same	E_naive	2	chr1_10162	NA	NA	NA	NA	0	26.8816	B	Background	chr1_32	1.92843	20.3444	B	Background	chr1_32	1.61864	A	A	Same	B	2
80	73	319355	0	naive	5.86	2.87	chr1_10249	NA	NA	NA	n	1	25.7685	E	Active	NA	NA	24.5451	B	Active	NA	NA	A	A	Same	E_naive	2	chr1_10164	NA	NA	NA	NA	0	26.8816	B	Background	chr1_32	1.78284	20.3444	B	Background	chr1_32	1.51991	A	A	Same	B	2
80	86	109372	0	primed	4.42	5.1	chr1_10249	NA	NA	NA	n	1	25.7685	E	Active	NA	NA	24.5451	B	Active	NA	NA	A	A	Same	E_naive	2	chr1_10278	NA	NA	NA	NA	0	25.7685	B	Background	NA	NA	24.5451	B	Background	NA	NA	A	A	Same	B	2
80	87	111742	0	naive_primed	8.04	8.26	chr1_10249	NA	NA	NA	n	1	25.7685	E	Active	NA	NA	24.5451	B	Active	NA	NA	A	A	Same	E_naive	2	chr1_10279	NA	NA	NA	NA	0	25.7685	B	H3K4me1	NA	NA	24.5451	B	Background	NA	NA	A	A	Same	B	2
80	88	128521	0	primed	2.92	6.35	chr1_10249	NA	NA	NA	n	1	25.7685	E	Active	NA	NA	24.5451	B	Active	NA	NA	A	A	Same	E_naive	2	chr1_10281	NA	NA	NA	NA	0	25.7685	B	Active	NA	NA	24.5451	B	Background	NA	NA	A	A	Same	B	2
80	89	129655	0	naive_primed	7.58	11.83	chr1_10249	NA	NA	NA	n	1	25.7685	E	Active	NA	NA	24.5451	B	Active	NA	NA	A	A	Same	E_naive	2	chr1_10282	NA	NA	NA	NA	0	25.7685	B	Active	NA	NA	24.5451	B	H3K4me1	NA	NA	A	A	Same	B	2
80	94	243834	0	naive	5.17	0.54	chr1_10249	NA	NA	NA	n	1	25.7685	E	Active	NA	NA	24.5451	B	Active	NA	NA	A	A	Same	E_naive	2	chr1_10305	AL355480.4	pseudogene	NA	NA	0	27.2574	B	H3K4me1	NA	NA	25.3797	B	Active	NA	NA	A	A	Same	B	2
80	95	252660	0	naive	7.26	1.03	chr1_10249	NA	NA	NA	n	1	25.7685	E	Active	NA	NA	24.5451	B	Active	NA	NA	A	A	Same	E_naive	2	chr1_10308	NASP	protein_coding	NASP	NA	0	27.2574	B	Active	NA	NA	25.3797	B	Active	NA	NA	A	A	Same	B	2
80	96	258142	0	naive	7.16	1.18	chr1_10249	NA	NA	NA	n	1	25.7685	E	Active	NA	NA	24.5451	B	Active	NA	NA	A	A	Same	E_naive	2	chr1_10309	NASP,CCDC17	protein_coding,protein_coding	NASP,CCDC17	NA	0	27.2574	B	Active	NA	NA	25.3797	B	Active	NA	NA	A	A	Same	B	2
90	63	686198	1	primed	2.03	7.18	chr1_10283	TESK2	protein_coding	TESK2	NA	1	25.7685	B	Active	NA	NA	24.5451	B	Active	NA	NA	A	A	Same	B	2	chr1_10120	PLK3,TCTEX1D4,BTBD19	protein_coding,protein_coding,protein_coding	PLK3,TCTEX1D4,BTBD19	NA	1	28.5219	E_E	Active	NA	NA	25.903	E_E	Active	chr1_32	2.33728	A	A	Same	E_shared	2
90	66	650128	1	primed	1.51	5.47	chr1_10283	TESK2	protein_coding	TESK2	NA	1	25.7685	B	Active	NA	NA	24.5451	B	Active	NA	NA	A	A	Same	B	2	chr1_10124	PTCH2,RP5.882O7.1	protein_coding,processed_pseudogene	PTCH2	NA	1	28.5219	B	Active	NA	NA	25.903	B	Mixed	chr1_32	2.16213333333333	A	A	Same	B	2
90	67	503092	1	primed	4.42	6.74	chr1_10283	TESK2	protein_coding	TESK2	NA	1	25.7685	B	Active	NA	NA	24.5451	B	Active	NA	NA	A	A	Same	B	2	chr1_10152	EIF2B3,RP5.882O7.4	protein_coding,processed_pseudogene	EIF2B3	NA	1	28.5219	E	Active	NA	NA	25.903	B	Active	chr1_32	1.73062	A	A	Same	E_naive	2
90	70	472934	0	primed	2.14	6.58	chr1_10283	TESK2	protein_coding	TESK2	NA	1	25.7685	B	Active	NA	NA	24.5451	B	Active	NA	NA	A	A	Same	B	2	chr1_10159	NA	NA	NA	NA	0	26.8816	B	Background	chr1_32	2.05957	20.3444	B	Background	chr1_32	1.71657	A	A	Same	B	2
90	71	471321	0	primed	2.7	10.86	chr1_10283	TESK2	protein_coding	TESK2	NA	1	25.7685	B	Active	NA	NA	24.5451	B	Active	NA	NA	A	A	Same	B	2	chr1_10160	NA	NA	NA	NA	0	26.8816	B	Background	chr1_32	1.99596	20.3444	B	Background	chr1_32	1.66718	A	A	Same	B	2
90	72	463139	0	primed	1.69	5.18	chr1_10283	TESK2	protein_coding	TESK2	NA	1	25.7685	B	Active	NA	NA	24.5451	B	Active	NA	NA	A	A	Same	B	2	chr1_10162	NA	NA	NA	NA	0	26.8816	B	Background	chr1_32	1.92843	20.3444	B	Background	chr1_32	1.61864	A	A	Same	B	2
90	74	182392	0	primed	3.1	10.92	chr1_10283	TESK2	protein_coding	TESK2	NA	1	25.7685	B	Active	NA	NA	24.5451	B	Active	NA	NA	A	A	Same	B	2	chr1_10237	NA	NA	NA	n	0	25.7685	E	Active	chr1_32	2.27812	24.5451	B	Active	chr1_32	1.94394	A	A	Same	E_naive	2
90	77	145372	0	primed	4.94	7.45	chr1_10283	TESK2	protein_coding	TESK2	NA	1	25.7685	B	Active	NA	NA	24.5451	B	Active	NA	NA	A	A	Same	B	2	chr1_10246	NA	NA	NA	NA	0	25.7685	B	H3K4me1	NA	NA	24.5451	B	Background	NA	NA	A	A	Same	B	2
90	78	139558	0	naive_primed	11.33	11	chr1_10283	TESK2	protein_coding	TESK2	NA	1	25.7685	B	Active	NA	NA	24.5451	B	Active	NA	NA	A	A	Same	B	2	chr1_10247	NA	NA	NA	NA	0	25.7685	B	Active	NA	NA	24.5451	B	Background	NA	NA	A	A	Same	B	2
90	79	135495	0	naive_primed	7.04	12.24	chr1_10283	TESK2	protein_coding	TESK2	NA	1	25.7685	B	Active	NA	NA	24.5451	B	Active	NA	NA	A	A	Same	B	2	chr1_10248	NA	NA	NA	NA	0	25.7685	B	Background	NA	NA	24.5451	B	H3K4me1	NA	NA	A	A	Same	B	2
90	80	130978	1	naive_primed	13.22	21.08	chr1_10283	TESK2	protein_coding	TESK2	NA	1	25.7685	B	Active	NA	NA	24.5451	B	Active	NA	NA	A	A	Same	B	2	chr1_10249	NA	NA	NA	n	1	25.7685	E	Active	NA	NA	24.5451	B	Active	NA	NA	A	A	Same	E_naive	2
90	81	126967	0	naive_primed	9.58	15.73	chr1_10283	TESK2	protein_coding	TESK2	NA	1	25.7685	B	Active	NA	NA	24.5451	B	Active	NA	NA	A	A	Same	B	2	chr1_10250	NA	NA	NA	NA	0	25.7685	B	Background	NA	NA	24.5451	B	Background	NA	NA	A	A	Same	B	2
90	82	125679	0	naive_primed	5.31	9.31	chr1_10283	TESK2	protein_coding	TESK2	NA	1	25.7685	B	Active	NA	NA	24.5451	B	Active	NA	NA	A	A	Same	B	2	chr1_10251	NA	NA	NA	NA	0	25.7685	B	Background	NA	NA	24.5451	B	Background	NA	NA	A	A	Same	B	2
90	83	123458	0	naive_primed	5.43	5.9	chr1_10283	TESK2	protein_coding	TESK2	NA	1	25.7685	B	Active	NA	NA	24.5451	B	Active	NA	NA	A	A	Same	B	2	chr1_10252	NA	NA	NA	NA	0	25.7685	B	Background	NA	NA	24.5451	B	Active	NA	NA	A	A	Same	B	2
90	84	112836	0	primed	2.39	5.57	chr1_10283	TESK2	protein_coding	TESK2	NA	1	25.7685	B	Active	NA	NA	24.5451	B	Active	NA	NA	A	A	Same	B	2	chr1_10254	NA	NA	NA	NA	0	25.7685	B	H3K4me1	NA	NA	24.5451	B	Background	NA	NA	A	A	Same	B	2
91	63	692254	1	primed	0	5.57	chr1_10284	TESK2,CCDC163,MMACHC	protein_coding,protein_coding,protein_coding	TESK2,CCDC163,MMACHC	NA	1	26.513	E	Mixed	NA	NA	24.9624	B	Mixed	NA	NA	A	A	Same	E_naive	2	chr1_10120	PLK3,TCTEX1D4,BTBD19	protein_coding,protein_coding,protein_coding	PLK3,TCTEX1D4,BTBD19	NA	1	28.5219	E_E	Active	NA	NA	25.903	E_E	Active	chr1_32	2.33728	A	A	Same	E_shared	2
91	67	509148	1	naive	5.92	4.38	chr1_10284	TESK2,CCDC163,MMACHC	protein_coding,protein_coding,protein_coding	TESK2,CCDC163,MMACHC	NA	1	26.513	E	Mixed	NA	NA	24.9624	B	Mixed	NA	NA	A	A	Same	E_naive	2	chr1_10152	EIF2B3,RP5.882O7.4	protein_coding,processed_pseudogene	EIF2B3	NA	1	28.5219	E	Active	NA	NA	25.903	B	Active	chr1_32	1.73062	A	A	Same	E_naive	2
91	75	156652	1	naive	6.85	5.94	chr1_10284	TESK2,CCDC163,MMACHC	protein_coding,protein_coding,protein_coding	TESK2,CCDC163,MMACHC	NA	1	26.513	E	Mixed	NA	NA	24.9624	B	Mixed	NA	NA	A	A	Same	E_naive	2	chr1_10244	MUTYH,TOE1	protein_coding,protein_coding	MUTYH,TOE1	NA	1	25.7685	S	Active	NA	NA	24.5451	E	Active	NA	NA	A	A	Same	SE_naive	2
91	76	155536	1	naive	5.38	4.58	chr1_10284	TESK2,CCDC163,MMACHC	protein_coding,protein_coding,protein_coding	TESK2,CCDC163,MMACHC	NA	1	26.513	E	Mixed	NA	NA	24.9624	B	Mixed	NA	NA	A	A	Same	E_naive	2	chr1_10245	MUTYH,TOE1	protein_coding,protein_coding	MUTYH,TOE1	NA	1	25.7685	S	Active	NA	NA	24.5451	E	Active	NA	NA	A	A	Same	SE_naive	2
91	80	137034	1	naive_primed	24.01	25.16	chr1_10284	TESK2,CCDC163,MMACHC	protein_coding,protein_coding,protein_coding	TESK2,CCDC163,MMACHC	NA	1	26.513	E	Mixed	NA	NA	24.9624	B	Mixed	NA	NA	A	A	Same	E_naive	2	chr1_10249	NA	NA	NA	n	1	25.7685	E	Active	NA	NA	24.5451	B	Active	NA	NA	A	A	Same	E_naive	2
93	92	23479.5	1	naive	6.76	3.24	chr1_10297	AKR1A1	protein_coding	AKR1A1	n	1	27.2574	E	Active	NA	NA	25.3797	B	Active	NA	NA	A	A	Same	E_naive	2	chr1_10292	PRDX1	protein_coding	PRDX1	n	1	27.2574	S	Active	NA	NA	25.3797	E	Active	NA	NA	A	A	Same	SE_naive	2
97	80	266849	1	naive	7.15	1.36	chr1_10310	CCDC17,GPBP1L1	protein_coding,protein_coding	CCDC17,GPBP1L1	NA	1	27.2574	B	H3K4me1	NA	NA	25.3797	B	H3K4me1	NA	NA	A	A	Same	B	2	chr1_10249	NA	NA	NA	n	1	25.7685	E	Active	NA	NA	24.5451	B	Active	NA	NA	A	A	Same	E_naive	2
97	85	214864	0	naive	6.04	1.19	chr1_10310	CCDC17,GPBP1L1	protein_coding,protein_coding	CCDC17,GPBP1L1	NA	1	27.2574	B	H3K4me1	NA	NA	25.3797	B	H3K4me1	NA	NA	A	A	Same	B	2	chr1_10262	NA	NA	NA	NA	0	25.7685	B	H3K4me1	NA	NA	24.5451	B	Background	NA	NA	A	A	Same	B	2
97	108	217832	0	naive	7.25	4.96	chr1_10310	CCDC17,GPBP1L1	protein_coding,protein_coding	CCDC17,GPBP1L1	NA	1	27.2574	B	H3K4me1	NA	NA	25.3797	B	H3K4me1	NA	NA	A	A	Same	B	2	chr1_10349	TMA16P2	processed_pseudogene	NA	NA	0	27.4201	B	H3K4me1	NA	NA	24.1453	B	H3K4me1	NA	NA	A	A	Same	B	2
97	111	229365	0	naive_primed	8.82	5.22	chr1_10310	CCDC17,GPBP1L1	protein_coding,protein_coding	CCDC17,GPBP1L1	NA	1	27.2574	B	H3K4me1	NA	NA	25.3797	B	H3K4me1	NA	NA	A	A	Same	B	2	chr1_10353	NA	NA	NA	NA	0	27.4201	B	Background	NA	NA	24.1453	B	H3K4me1	NA	NA	A	A	Same	B	2
97	113	236362	0	naive_primed	7.7	5.61	chr1_10310	CCDC17,GPBP1L1	protein_coding,protein_coding	CCDC17,GPBP1L1	NA	1	27.2574	B	H3K4me1	NA	NA	25.3797	B	H3K4me1	NA	NA	A	A	Same	B	2	chr1_10355	NA	NA	NA	NA	0	27.4201	B	H3K4me1	NA	NA	24.1453	B	H3K4me1	NA	NA	A	A	Same	B	2
97	115	239838	0	naive_primed	9.61	5.48	chr1_10310	CCDC17,GPBP1L1	protein_coding,protein_coding	CCDC17,GPBP1L1	NA	1	27.2574	B	H3K4me1	NA	NA	25.3797	B	H3K4me1	NA	NA	A	A	Same	B	2	chr1_10357	NA	NA	NA	NA	0	27.4201	B	H3K4me1	NA	NA	24.1453	B	H3K4me1	NA	NA	A	A	Same	B	2
97	116	241944	0	naive_primed	6.38	7.18	chr1_10310	CCDC17,GPBP1L1	protein_coding,protein_coding	CCDC17,GPBP1L1	NA	1	27.2574	B	H3K4me1	NA	NA	25.3797	B	H3K4me1	NA	NA	A	A	Same	B	2	chr1_10358	NA	NA	NA	NA	0	27.4201	B	H3K4me1	NA	NA	24.1453	B	H3K4me1	NA	NA	A	A	Same	B	2
97	117	245218	0	naive_primed	8.31	8.93	chr1_10310	CCDC17,GPBP1L1	protein_coding,protein_coding	CCDC17,GPBP1L1	NA	1	27.2574	B	H3K4me1	NA	NA	25.3797	B	H3K4me1	NA	NA	A	A	Same	B	2	chr1_10359	NA	NA	NA	NA	0	27.4201	B	Active	NA	NA	24.1453	B	Active	NA	NA	A	A	Same	B	2
97	118	248840	0	naive_primed	8.98	7.1	chr1_10310	CCDC17,GPBP1L1	protein_coding,protein_coding	CCDC17,GPBP1L1	NA	1	27.2574	B	H3K4me1	NA	NA	25.3797	B	H3K4me1	NA	NA	A	A	Same	B	2	chr1_10360	NA	NA	NA	NA	0	27.4201	B	Background	NA	NA	24.1453	B	Background	NA	NA	A	A	Same	B	2
97	119	255199	0	naive_primed	6.36	9.9	chr1_10310	CCDC17,GPBP1L1	protein_coding,protein_coding	CCDC17,GPBP1L1	NA	1	27.2574	B	H3K4me1	NA	NA	25.3797	B	H3K4me1	NA	NA	A	A	Same	B	2	chr1_10361	NA	NA	NA	NA	0	27.4201	B	H3K4me1	NA	NA	24.1453	B	Active	NA	NA	A	A	Same	B	2
97	120	261693	0	naive_primed	6.05	6.75	chr1_10310	CCDC17,GPBP1L1	protein_coding,protein_coding	CCDC17,GPBP1L1	NA	1	27.2574	B	H3K4me1	NA	NA	25.3797	B	H3K4me1	NA	NA	A	A	Same	B	2	chr1_10362	NA	NA	NA	NA	0	27.4201	B	H3K4me1	NA	NA	24.1453	B	Background	NA	NA	A	A	Same	B	2
97	122	302518	0	naive	5.03	3.24	chr1_10310	CCDC17,GPBP1L1	protein_coding,protein_coding	CCDC17,GPBP1L1	NA	1	27.2574	B	H3K4me1	NA	NA	25.3797	B	H3K4me1	NA	NA	A	A	Same	B	2	chr1_10369	NA	NA	NA	NA	0	27.4201	B	Active	NA	NA	24.1453	E	Active	NA	NA	A	A	Same	E_primed	2
97	127	406885	0	naive	5.66	1.61	chr1_10310	CCDC17,GPBP1L1	protein_coding,protein_coding	CCDC17,GPBP1L1	NA	1	27.2574	B	H3K4me1	NA	NA	25.3797	B	H3K4me1	NA	NA	A	A	Same	B	2	chr1_10386	MAST2	protein_coding	MAST2	NA	0	27.9439	B	Background	chr1_33	2.16877	26.4501	B	Background	chr1_33	1.99898	A	A	Same	B	2
97	133	418284	0	naive	5.4	3.83	chr1_10310	CCDC17,GPBP1L1	protein_coding,protein_coding	CCDC17,GPBP1L1	NA	1	27.2574	B	H3K4me1	NA	NA	25.3797	B	H3K4me1	NA	NA	A	A	Same	B	2	chr1_10392	NA	NA	NA	np	0	27.9439	E	Active	chr1_33	1.749595	26.4501	B	Active	chr1_33	1.700505	A	A	Same	E_naive	2
97	138	436486	0	primed	2.34	6.43	chr1_10310	CCDC17,GPBP1L1	protein_coding,protein_coding	CCDC17,GPBP1L1	NA	1	27.2574	B	H3K4me1	NA	NA	25.3797	B	H3K4me1	NA	NA	A	A	Same	B	2	chr1_10397	NA	NA	NA	NA	0	27.9439	B	H3K4me1	chr1_33	1.66633	26.4501	B	Background	chr1_33	1.63124	A	A	Same	B	2
97	153	546658	1	naive	11.72	3.64	chr1_10310	CCDC17,GPBP1L1	protein_coding,protein_coding	CCDC17,GPBP1L1	NA	1	27.2574	B	H3K4me1	NA	NA	25.3797	B	H3K4me1	NA	NA	A	A	Same	B	2	chr1_10420	TSPAN1	protein_coding	TSPAN1	NA	1	27.9439	B	H3K4me1	chr1_33	1.889255	26.4501	B	H3K4me1	chr1_33	1.778875	A	A	Same	B	2
97	158	564620	0	naive	5.15	0.73	chr1_10310	CCDC17,GPBP1L1	protein_coding,protein_coding	CCDC17,GPBP1L1	NA	1	27.2574	B	H3K4me1	NA	NA	25.3797	B	H3K4me1	NA	NA	A	A	Same	B	2	chr1_10425	POMGNT1	protein_coding	POMGNT1	NA	0	27.9439	B	Background	chr1_33	1.9781	26.4501	B	Background	chr1_33	1.9488	A	A	Same	B	2
97	161	581633	0	naive	6.3	2.81	chr1_10310	CCDC17,GPBP1L1	protein_coding,protein_coding	CCDC17,GPBP1L1	NA	1	27.2574	B	H3K4me1	NA	NA	25.3797	B	H3K4me1	NA	NA	A	A	Same	B	2	chr1_10429	NA	NA	NA	NA	0	27.9439	E	Active	chr1_33	2.049565	26.4501	B	H3K4me1	chr1_33	2.04078	A	A	Same	E_naive	2
97	164	591687	0	naive	6.4	3.69	chr1_10310	CCDC17,GPBP1L1	protein_coding,protein_coding	CCDC17,GPBP1L1	NA	1	27.2574	B	H3K4me1	NA	NA	25.3797	B	H3K4me1	NA	NA	A	A	Same	B	2	chr1_10433	NA	NA	NA	NA	0	27.9439	B	Active	chr1_33	2.18703	26.4501	B	Background	chr1_33	2.2298	A	A	Same	B	2
97	167	652802	0	primed	0.03	7.01	chr1_10310	CCDC17,GPBP1L1	protein_coding,protein_coding	CCDC17,GPBP1L1	NA	1	27.2574	B	H3K4me1	NA	NA	25.3797	B	H3K4me1	NA	NA	A	A	Same	B	2	chr1_10449	LRRC41	protein_coding	LRRC41	NA	0	29.8526	B	Background	NA	NA	32.7641	B	Background	NA	NA	A	A	Same	B	2
101	100	26979.5	0	naive	5.2	3.62	chr1_10318	GPBP1L1,TMEM69	protein_coding,protein_coding	GPBP1L1,TMEM69	n	1	27.2574	E	Active	NA	NA	25.3797	S	Active	NA	NA	A	A	Same	SE_primed	2	chr1_10315	GPBP1L1,RPS15AP10,RP11.767N6.2	protein_coding,processed_pseudogene,processed_pseudogene	GPBP1L1	NA	0	27.2574	B	H3K4me1	NA	NA	25.3797	B	Background	NA	NA	A	A	Same	B	2
101	104	124482	0	naive	5.3	3.83	chr1_10318	GPBP1L1,TMEM69	protein_coding,protein_coding	GPBP1L1,TMEM69	n	1	27.2574	E	Active	NA	NA	25.3797	S	Active	NA	NA	A	A	Same	SE_primed	2	chr1_10340	MAST2	protein_coding	MAST2	NA	0	27.4201	B	Active	NA	NA	24.1453	B	Active	NA	NA	A	A	Same	B	2
101	105	129166	0	naive	6.18	3.64	chr1_10318	GPBP1L1,TMEM69	protein_coding,protein_coding	GPBP1L1,TMEM69	n	1	27.2574	E	Active	NA	NA	25.3797	S	Active	NA	NA	A	A	Same	SE_primed	2	chr1_10341	NA	NA	NA	NA	0	27.4201	B	H3K4me1	NA	NA	24.1453	B	Background	NA	NA	A	A	Same	B	2
101	106	133404	0	naive	8.58	4.67	chr1_10318	GPBP1L1,TMEM69	protein_coding,protein_coding	GPBP1L1,TMEM69	n	1	27.2574	E	Active	NA	NA	25.3797	S	Active	NA	NA	A	A	Same	SE_primed	2	chr1_10342	NA	NA	NA	NA	0	27.4201	B	Active	NA	NA	24.1453	B	Background	NA	NA	A	A	Same	B	2
101	107	160286	0	naive	5.41	2.38	chr1_10318	GPBP1L1,TMEM69	protein_coding,protein_coding	GPBP1L1,TMEM69	n	1	27.2574	E	Active	NA	NA	25.3797	S	Active	NA	NA	A	A	Same	SE_primed	2	chr1_10348	NA	NA	NA	NA	0	27.4201	B	Background	NA	NA	24.1453	B	Background	NA	NA	A	A	Same	B	2
101	108	165571	0	naive	11.77	4.03	chr1_10318	GPBP1L1,TMEM69	protein_coding,protein_coding	GPBP1L1,TMEM69	n	1	27.2574	E	Active	NA	NA	25.3797	S	Active	NA	NA	A	A	Same	SE_primed	2	chr1_10349	TMA16P2	processed_pseudogene	NA	NA	0	27.4201	B	H3K4me1	NA	NA	24.1453	B	H3K4me1	NA	NA	A	A	Same	B	2
101	109	174068	0	naive	9.01	4.09	chr1_10318	GPBP1L1,TMEM69	protein_coding,protein_coding	GPBP1L1,TMEM69	n	1	27.2574	E	Active	NA	NA	25.3797	S	Active	NA	NA	A	A	Same	SE_primed	2	chr1_10351	NA	NA	NA	NA	0	27.4201	B	Active	NA	NA	24.1453	B	Background	NA	NA	A	A	Same	B	2
101	110	175500	0	naive	5.15	2.9	chr1_10318	GPBP1L1,TMEM69	protein_coding,protein_coding	GPBP1L1,TMEM69	n	1	27.2574	E	Active	NA	NA	25.3797	S	Active	NA	NA	A	A	Same	SE_primed	2	chr1_10352	NA	NA	NA	NA	0	27.4201	B	Background	NA	NA	24.1453	B	Background	NA	NA	A	A	Same	B	2
101	111	177104	0	naive_primed	8.49	5.21	chr1_10318	GPBP1L1,TMEM69	protein_coding,protein_coding	GPBP1L1,TMEM69	n	1	27.2574	E	Active	NA	NA	25.3797	S	Active	NA	NA	A	A	Same	SE_primed	2	chr1_10353	NA	NA	NA	NA	0	27.4201	B	Background	NA	NA	24.1453	B	H3K4me1	NA	NA	A	A	Same	B	2
101	112	180576	0	naive_primed	5.68	5.57	chr1_10318	GPBP1L1,TMEM69	protein_coding,protein_coding	GPBP1L1,TMEM69	n	1	27.2574	E	Active	NA	NA	25.3797	S	Active	NA	NA	A	A	Same	SE_primed	2	chr1_10354	NA	NA	NA	NA	0	27.4201	B	H3K4me1	NA	NA	24.1453	B	H3K4me1	NA	NA	A	A	Same	B	2
101	113	184102	0	naive	7.74	3.59	chr1_10318	GPBP1L1,TMEM69	protein_coding,protein_coding	GPBP1L1,TMEM69	n	1	27.2574	E	Active	NA	NA	25.3797	S	Active	NA	NA	A	A	Same	SE_primed	2	chr1_10355	NA	NA	NA	NA	0	27.4201	B	H3K4me1	NA	NA	24.1453	B	H3K4me1	NA	NA	A	A	Same	B	2
101	114	185695	0	naive_primed	7.65	6.99	chr1_10318	GPBP1L1,TMEM69	protein_coding,protein_coding	GPBP1L1,TMEM69	n	1	27.2574	E	Active	NA	NA	25.3797	S	Active	NA	NA	A	A	Same	SE_primed	2	chr1_10356	NA	NA	NA	NA	0	27.4201	B	H3K4me1	NA	NA	24.1453	B	H3K4me1	NA	NA	A	A	Same	B	2
101	115	187578	0	naive_primed	10.69	6.55	chr1_10318	GPBP1L1,TMEM69	protein_coding,protein_coding	GPBP1L1,TMEM69	n	1	27.2574	E	Active	NA	NA	25.3797	S	Active	NA	NA	A	A	Same	SE_primed	2	chr1_10357	NA	NA	NA	NA	0	27.4201	B	H3K4me1	NA	NA	24.1453	B	H3K4me1	NA	NA	A	A	Same	B	2
101	116	189684	0	naive_primed	8.61	7.66	chr1_10318	GPBP1L1,TMEM69	protein_coding,protein_coding	GPBP1L1,TMEM69	n	1	27.2574	E	Active	NA	NA	25.3797	S	Active	NA	NA	A	A	Same	SE_primed	2	chr1_10358	NA	NA	NA	NA	0	27.4201	B	H3K4me1	NA	NA	24.1453	B	H3K4me1	NA	NA	A	A	Same	B	2
101	117	192958	0	naive_primed	7.66	8.82	chr1_10318	GPBP1L1,TMEM69	protein_coding,protein_coding	GPBP1L1,TMEM69	n	1	27.2574	E	Active	NA	NA	25.3797	S	Active	NA	NA	A	A	Same	SE_primed	2	chr1_10359	NA	NA	NA	NA	0	27.4201	B	Active	NA	NA	24.1453	B	Active	NA	NA	A	A	Same	B	2
101	118	196580	0	naive_primed	12.66	8.56	chr1_10318	GPBP1L1,TMEM69	protein_coding,protein_coding	GPBP1L1,TMEM69	n	1	27.2574	E	Active	NA	NA	25.3797	S	Active	NA	NA	A	A	Same	SE_primed	2	chr1_10360	NA	NA	NA	NA	0	27.4201	B	Background	NA	NA	24.1453	B	Background	NA	NA	A	A	Same	B	2
101	119	202938	0	naive_primed	8.38	5.25	chr1_10318	GPBP1L1,TMEM69	protein_coding,protein_coding	GPBP1L1,TMEM69	n	1	27.2574	E	Active	NA	NA	25.3797	S	Active	NA	NA	A	A	Same	SE_primed	2	chr1_10361	NA	NA	NA	NA	0	27.4201	B	H3K4me1	NA	NA	24.1453	B	Active	NA	NA	A	A	Same	B	2
101	120	209432	0	naive	8.42	3.71	chr1_10318	GPBP1L1,TMEM69	protein_coding,protein_coding	GPBP1L1,TMEM69	n	1	27.2574	E	Active	NA	NA	25.3797	S	Active	NA	NA	A	A	Same	SE_primed	2	chr1_10362	NA	NA	NA	NA	0	27.4201	B	H3K4me1	NA	NA	24.1453	B	Background	NA	NA	A	A	Same	B	2
101	121	214840	0	naive	5.46	2.47	chr1_10318	GPBP1L1,TMEM69	protein_coding,protein_coding	GPBP1L1,TMEM69	n	1	27.2574	E	Active	NA	NA	25.3797	S	Active	NA	NA	A	A	Same	SE_primed	2	chr1_10364	NA	NA	NA	NA	0	27.4201	B	Background	NA	NA	24.1453	B	Active	NA	NA	A	A	Same	B	2
101	122	250258	0	naive	5.56	2.26	chr1_10318	GPBP1L1,TMEM69	protein_coding,protein_coding	GPBP1L1,TMEM69	n	1	27.2574	E	Active	NA	NA	25.3797	S	Active	NA	NA	A	A	Same	SE_primed	2	chr1_10369	NA	NA	NA	NA	0	27.4201	B	Active	NA	NA	24.1453	E	Active	NA	NA	A	A	Same	E_primed	2
101	123	272690	0	naive_primed	5.7	5.07	chr1_10318	GPBP1L1,TMEM69	protein_coding,protein_coding	GPBP1L1,TMEM69	n	1	27.2574	E	Active	NA	NA	25.3797	S	Active	NA	NA	A	A	Same	SE_primed	2	chr1_10375	NA	NA	NA	NA	0	27.4201	B	H3K4me1	NA	NA	24.1453	B	H3K4me1	NA	NA	A	A	Same	B	2
101	124	279216	0	naive	5.03	4.39	chr1_10318	GPBP1L1,TMEM69	protein_coding,protein_coding	GPBP1L1,TMEM69	n	1	27.2574	E	Active	NA	NA	25.3797	S	Active	NA	NA	A	A	Same	SE_primed	2	chr1_10377	NA	NA	NA	NA	0	27.4201	B	H3K4me1	NA	NA	24.1453	B	H3K4me1	NA	NA	A	A	Same	B	2
101	133	366024	0	primed	2.76	5.85	chr1_10318	GPBP1L1,TMEM69	protein_coding,protein_coding	GPBP1L1,TMEM69	n	1	27.2574	E	Active	NA	NA	25.3797	S	Active	NA	NA	A	A	Same	SE_primed	2	chr1_10392	NA	NA	NA	np	0	27.9439	E	Active	chr1_33	1.749595	26.4501	B	Active	chr1_33	1.700505	A	A	Same	E_naive	2
101	145	445745	0	primed	1.54	5.55	chr1_10318	GPBP1L1,TMEM69	protein_coding,protein_coding	GPBP1L1,TMEM69	n	1	27.2574	E	Active	NA	NA	25.3797	S	Active	NA	NA	A	A	Same	SE_primed	2	chr1_10409	NA	NA	NA	NA	0	27.9439	B	Background	chr1_33	1.62936	26.4501	B	Background	chr1_33	1.58165	A	A	Same	B	2
101	153	494398	1	naive	6.56	3.25	chr1_10318	GPBP1L1,TMEM69	protein_coding,protein_coding	GPBP1L1,TMEM69	n	1	27.2574	E	Active	NA	NA	25.3797	S	Active	NA	NA	A	A	Same	SE_primed	2	chr1_10420	TSPAN1	protein_coding	TSPAN1	NA	1	27.9439	B	H3K4me1	chr1_33	1.889255	26.4501	B	H3K4me1	chr1_33	1.778875	A	A	Same	B	2
102	116	107724	0	naive	5.98	2.1	chr1_10332	IPP	protein_coding	IPP	NA	1	27.3388	E	Mixed	NA	NA	24.7625	E	Active	NA	NA	A	A	Same	E_shared	2	chr1_10358	NA	NA	NA	NA	0	27.4201	B	H3K4me1	NA	NA	24.1453	B	H3K4me1	NA	NA	A	A	Same	B	2
102	162	451306	0	naive	5.15	3.27	chr1_10332	IPP	protein_coding	IPP	NA	1	27.3388	E	Mixed	NA	NA	24.7625	E	Active	NA	NA	A	A	Same	E_shared	2	chr1_10430	NA	NA	NA	NA	0	27.9439	B	Active	chr1_33	2.06271	26.4501	B	Background	chr1_33	2.0569	A	A	Same	B	2
103	101	112656	1	naive	5.5	1.42	chr1_10337	MAST2	protein_coding	MAST2	NA	1	27.4201	B	Active	NA	NA	24.1453	B	Background	NA	NA	A	A	Same	B	2	chr1_10318	GPBP1L1,TMEM69	protein_coding,protein_coding	GPBP1L1,TMEM69	n	1	27.2574	E	Active	NA	NA	25.3797	S	Active	NA	NA	A	A	Same	SE_primed	2
103	104	11825	0	naive_primed	15.6	9.54	chr1_10337	MAST2	protein_coding	MAST2	NA	1	27.4201	B	Active	NA	NA	24.1453	B	Background	NA	NA	A	A	Same	B	2	chr1_10340	MAST2	protein_coding	MAST2	NA	0	27.4201	B	Active	NA	NA	24.1453	B	Active	NA	NA	A	A	Same	B	2
134	98	413830	0	primed	1.37	5.38	chr1_10393	RP4.533D7.4	antisense	NA	np	1	27.9439	B	H3K4me1	chr1_33	1.70631	26.4501	B	Background	chr1_33	1.66419	A	A	Same	B	2	chr1_10311	GPBP1L1	protein_coding	GPBP1L1	NA	0	27.2574	B	H3K4me1	NA	NA	25.3797	B	Background	NA	NA	A	A	Same	B	2
134	142	68781.5	0	naive_primed	8.04	5.7	chr1_10393	RP4.533D7.4	antisense	NA	np	1	27.9439	B	H3K4me1	chr1_33	1.70631	26.4501	B	Background	chr1_33	1.66419	A	A	Same	B	2	chr1_10404	NA	NA	NA	NA	0	27.9439	B	Active	chr1_33	1.62874	26.4501	B	H3K4me1	chr1_33	1.57773	A	A	Same	B	2
134	143	71937.5	0	primed	4.23	5.09	chr1_10393	RP4.533D7.4	antisense	NA	np	1	27.9439	B	H3K4me1	chr1_33	1.70631	26.4501	B	Background	chr1_33	1.66419	A	A	Same	B	2	chr1_10405	NA	NA	NA	NA	0	27.9439	B	H3K4me1	chr1_33	1.606635	26.4501	B	Background	chr1_33	1.55426	A	A	Same	B	2
134	144	75601	0	naive	6	4.33	chr1_10393	RP4.533D7.4	antisense	NA	np	1	27.9439	B	H3K4me1	chr1_33	1.70631	26.4501	B	Background	chr1_33	1.66419	A	A	Same	B	2	chr1_10408	NA	NA	NA	NA	0	27.9439	B	Background	chr1_33	1.58453	26.4501	B	Background	chr1_33	1.53079	A	A	Same	B	2
134	145	76996.5	0	naive	9.2	3.69	chr1_10393	RP4.533D7.4	antisense	NA	np	1	27.9439	B	H3K4me1	chr1_33	1.70631	26.4501	B	Background	chr1_33	1.66419	A	A	Same	B	2	chr1_10409	NA	NA	NA	NA	0	27.9439	B	Background	chr1_33	1.62936	26.4501	B	Background	chr1_33	1.58165	A	A	Same	B	2
134	146	81035.5	0	naive_primed	9.37	5.06	chr1_10393	RP4.533D7.4	antisense	NA	np	1	27.9439	B	H3K4me1	chr1_33	1.70631	26.4501	B	Background	chr1_33	1.66419	A	A	Same	B	2	chr1_10410	NA	NA	NA	NA	0	27.9439	B	Active	chr1_33	1.67645	26.4501	B	Active	chr1_33	1.63612	A	A	Same	B	2
134	150	105274	0	naive_primed	7.37	5.23	chr1_10393	RP4.533D7.4	antisense	NA	np	1	27.9439	B	H3K4me1	chr1_33	1.70631	26.4501	B	Background	chr1_33	1.66419	A	A	Same	B	2	chr1_10414	NA	NA	NA	NA	0	27.9439	B	H3K4me1	chr1_33	1.73359333333333	26.4501	B	Background	chr1_33	1.66699666666667	A	A	Same	B	2
134	151	113196	0	naive_primed	5.86	6.41	chr1_10393	RP4.533D7.4	antisense	NA	np	1	27.9439	B	H3K4me1	chr1_33	1.70631	26.4501	B	Background	chr1_33	1.66419	A	A	Same	B	2	chr1_10416	NA	NA	NA	NA	0	27.9439	B	Background	chr1_33	1.723995	26.4501	B	Background	chr1_33	1.657325	A	A	Same	B	2
134	152	121190	0	naive	7.73	4.04	chr1_10393	RP4.533D7.4	antisense	NA	np	1	27.9439	B	H3K4me1	chr1_33	1.70631	26.4501	B	Background	chr1_33	1.66419	A	A	Same	B	2	chr1_10419	NA	NA	NA	NA	0	27.9439	B	Active	chr1_33	1.83743	26.4501	B	H3K4me1	chr1_33	1.745225	A	A	Same	B	2
134	153	125649	1	naive_primed	30.27	16.09	chr1_10393	RP4.533D7.4	antisense	NA	np	1	27.9439	B	H3K4me1	chr1_33	1.70631	26.4501	B	Background	chr1_33	1.66419	A	A	Same	B	2	chr1_10420	TSPAN1	protein_coding	TSPAN1	NA	1	27.9439	B	H3K4me1	chr1_33	1.889255	26.4501	B	H3K4me1	chr1_33	1.778875	A	A	Same	B	2
134	154	130770	1	naive_primed	13.91	9.43	chr1_10393	RP4.533D7.4	antisense	NA	np	1	27.9439	B	H3K4me1	chr1_33	1.70631	26.4501	B	Background	chr1_33	1.66419	A	A	Same	B	2	chr1_10421	RP4.533D7.6,RP11.322N21.2	protein_coding,protein_coding	RP4.533D7.6,RP11.322N21.2	NA	1	27.9439	B	Mixed	chr1_33	1.944105	26.4501	B	Active	chr1_33	1.839685	A	A	Same	B	2
134	155	133698	0	naive_primed	6.54	9.34	chr1_10393	RP4.533D7.4	antisense	NA	np	1	27.9439	B	H3K4me1	chr1_33	1.70631	26.4501	B	Background	chr1_33	1.66419	A	A	Same	B	2	chr1_10422	NA	NA	NA	NA	0	27.9439	B	Polycomb Repressed	chr1_33	1.9736	26.4501	B	Background	chr1_33	1.88389	A	A	Same	B	2
134	156	136342	0	naive_primed	12.94	10.5	chr1_10393	RP4.533D7.4	antisense	NA	np	1	27.9439	B	H3K4me1	chr1_33	1.70631	26.4501	B	Background	chr1_33	1.66419	A	A	Same	B	2	chr1_10423	TSPAN1	protein_coding	TSPAN1	NA	0	27.9439	B	Polycomb Repressed	chr1_33	1.967905	26.4501	B	H3K4me1	chr1_33	1.90925	A	A	Same	B	2
134	157	140886	0	naive	7.33	4.82	chr1_10393	RP4.533D7.4	antisense	NA	np	1	27.9439	B	H3K4me1	chr1_33	1.70631	26.4501	B	Background	chr1_33	1.66419	A	A	Same	B	2	chr1_10424	POMGNT1	protein_coding	POMGNT1	NA	0	27.9439	B	Active	chr1_33	1.970155	26.4501	B	Background	chr1_33	1.941705	A	A	Same	B	2
134	158	143612	0	primed	4.88	7.04	chr1_10393	RP4.533D7.4	antisense	NA	np	1	27.9439	B	H3K4me1	chr1_33	1.70631	26.4501	B	Background	chr1_33	1.66419	A	A	Same	B	2	chr1_10425	POMGNT1	protein_coding	POMGNT1	NA	0	27.9439	B	Background	chr1_33	1.9781	26.4501	B	Background	chr1_33	1.9488	A	A	Same	B	2
134	159	152656	0	naive_primed	6.97	6.37	chr1_10393	RP4.533D7.4	antisense	NA	np	1	27.9439	B	H3K4me1	chr1_33	1.70631	26.4501	B	Background	chr1_33	1.66419	A	A	Same	B	2	chr1_10427	POMGNT1,LURAP1	protein_coding,protein_coding	POMGNT1,LURAP1	NA	0	27.9439	B	Active	chr1_33	2.001205	26.4501	B	Active	chr1_33	1.986485	A	A	Same	B	2
134	160	156986	1	naive	8.92	4.31	chr1_10393	RP4.533D7.4	antisense	NA	np	1	27.9439	B	H3K4me1	chr1_33	1.70631	26.4501	B	Background	chr1_33	1.66419	A	A	Same	B	2	chr1_10428	LURAP1	protein_coding	LURAP1	NA	1	27.9439	E	Active	chr1_33	2.02273	26.4501	B	Active	chr1_33	2.009125	A	A	Same	E_naive	2
134	161	160624	0	naive_primed	5.53	5.45	chr1_10393	RP4.533D7.4	antisense	NA	np	1	27.9439	B	H3K4me1	chr1_33	1.70631	26.4501	B	Background	chr1_33	1.66419	A	A	Same	B	2	chr1_10429	NA	NA	NA	NA	0	27.9439	E	Active	chr1_33	2.049565	26.4501	B	H3K4me1	chr1_33	2.04078	A	A	Same	E_naive	2
134	162	164517	0	naive_primed	5.07	6.53	chr1_10393	RP4.533D7.4	antisense	NA	np	1	27.9439	B	H3K4me1	chr1_33	1.70631	26.4501	B	Background	chr1_33	1.66419	A	A	Same	B	2	chr1_10430	NA	NA	NA	NA	0	27.9439	B	Active	chr1_33	2.06271	26.4501	B	Background	chr1_33	2.0569	A	A	Same	B	2
134	163	167232	0	naive	5.58	3.95	chr1_10393	RP4.533D7.4	antisense	NA	np	1	27.9439	B	H3K4me1	chr1_33	1.70631	26.4501	B	Background	chr1_33	1.66419	A	A	Same	B	2	chr1_10431	NA	NA	NA	NA	0	27.9439	B	Active	chr1_33	2.12487	26.4501	B	Background	chr1_33	2.14335	A	A	Same	B	2
134	164	170678	0	naive_primed	7.73	5.17	chr1_10393	RP4.533D7.4	antisense	NA	np	1	27.9439	B	H3K4me1	chr1_33	1.70631	26.4501	B	Background	chr1_33	1.66419	A	A	Same	B	2	chr1_10433	NA	NA	NA	NA	0	27.9439	B	Active	chr1_33	2.18703	26.4501	B	Background	chr1_33	2.2298	A	A	Same	B	2
134	165	172840	1	naive_primed	12.74	6.13	chr1_10393	RP4.533D7.4	antisense	NA	np	1	27.9439	B	H3K4me1	chr1_33	1.70631	26.4501	B	Background	chr1_33	1.66419	A	A	Same	B	2	chr1_10434	POMGNT1	protein_coding	POMGNT1	NA	1	27.9439	B	H3K4me1	chr1_33	2.295085	26.4501	B	H3K4me1	chr1_33	2.32066	A	A	Same	B	2
147	128	94911.5	0	naive	6.96	1.82	chr1_10411	PIK3R3,RP4.533D7.5	protein_coding,antisense	PIK3R3	NA	1	27.9439	E	Active	chr1_33	1.67871	26.4501	E	Active	chr1_33	1.63973	A	A	Same	E_shared	2	chr1_10387	NA	NA	NA	NA	0	27.9439	B	H3K4me1	chr1_33	2.02455666666667	26.4501	B	Active	chr1_33	1.89924333333333	A	A	Same	B	2
147	129	91842	0	naive	11.66	2.92	chr1_10411	PIK3R3,RP4.533D7.5	protein_coding,antisense	PIK3R3	NA	1	27.9439	E	Active	chr1_33	1.67871	26.4501	E	Active	chr1_33	1.63973	A	A	Same	E_shared	2	chr1_10388	NA	NA	NA	NA	0	27.9439	B	Background	chr1_33	1.79288	26.4501	B	Background	chr1_33	1.73682	A	A	Same	B	2
147	130	91042.5	0	naive	10.28	2.04	chr1_10411	PIK3R3,RP4.533D7.5	protein_coding,antisense	PIK3R3	NA	1	27.9439	E	Active	chr1_33	1.67871	26.4501	E	Active	chr1_33	1.63973	A	A	Same	E_shared	2	chr1_10389	NA	NA	NA	NA	0	27.9439	B	H3K4me1	chr1_33	1.79288	26.4501	B	Background	chr1_33	1.73682	A	A	Same	B	2
147	132	89486	0	naive	8.16	4.68	chr1_10411	PIK3R3,RP4.533D7.5	protein_coding,antisense	PIK3R3	NA	1	27.9439	E	Active	chr1_33	1.67871	26.4501	E	Active	chr1_33	1.63973	A	A	Same	E_shared	2	chr1_10391	NA	NA	NA	np	0	27.9439	E	Active	chr1_33	1.79288	26.4501	B	Active	chr1_33	1.73682	A	A	Same	E_naive	2
147	133	87915.5	0	naive_primed	10.94	5.53	chr1_10411	PIK3R3,RP4.533D7.5	protein_coding,antisense	PIK3R3	NA	1	27.9439	E	Active	chr1_33	1.67871	26.4501	E	Active	chr1_33	1.63973	A	A	Same	E_shared	2	chr1_10392	NA	NA	NA	np	0	27.9439	E	Active	chr1_33	1.749595	26.4501	B	Active	chr1_33	1.700505	A	A	Same	E_naive	2
147	134	85190.5	1	naive	7.5	3.56	chr1_10411	PIK3R3,RP4.533D7.5	protein_coding,antisense	PIK3R3	NA	1	27.9439	E	Active	chr1_33	1.67871	26.4501	E	Active	chr1_33	1.63973	A	A	Same	E_shared	2	chr1_10393	RP4.533D7.4	antisense	NA	np	1	27.9439	B	H3K4me1	chr1_33	1.70631	26.4501	B	Background	chr1_33	1.66419	A	A	Same	B	2
147	149	9955	0	naive	6.11	2.77	chr1_10411	PIK3R3,RP4.533D7.5	protein_coding,antisense	PIK3R3	NA	1	27.9439	E	Active	chr1_33	1.67871	26.4501	E	Active	chr1_33	1.63973	A	A	Same	E_shared	2	chr1_10413	NA	NA	NA	NA	0	27.9439	B	Background	chr1_33	1.73219333333333	26.4501	B	H3K4me1	chr1_33	1.67324333333333	A	A	Same	B	2
147	150	20083	0	naive	5.55	2.78	chr1_10411	PIK3R3,RP4.533D7.5	protein_coding,antisense	PIK3R3	NA	1	27.9439	E	Active	chr1_33	1.67871	26.4501	E	Active	chr1_33	1.63973	A	A	Same	E_shared	2	chr1_10414	NA	NA	NA	NA	0	27.9439	B	H3K4me1	chr1_33	1.73359333333333	26.4501	B	Background	chr1_33	1.66699666666667	A	A	Same	B	2
147	153	40458.5	1	naive_primed	9.97	5.21	chr1_10411	PIK3R3,RP4.533D7.5	protein_coding,antisense	PIK3R3	NA	1	27.9439	E	Active	chr1_33	1.67871	26.4501	E	Active	chr1_33	1.63973	A	A	Same	E_shared	2	chr1_10420	TSPAN1	protein_coding	TSPAN1	NA	1	27.9439	B	H3K4me1	chr1_33	1.889255	26.4501	B	H3K4me1	chr1_33	1.778875	A	A	Same	B	2
153	95	560847	0	primed	4.84	6.65	chr1_10420	TSPAN1	protein_coding	TSPAN1	NA	1	27.9439	B	H3K4me1	chr1_33	1.889255	26.4501	B	H3K4me1	chr1_33	1.778875	A	A	Same	B	2	chr1_10308	NASP	protein_coding	NASP	NA	0	27.2574	B	Active	NA	NA	25.3797	B	Active	NA	NA	A	A	Same	B	2
153	99	527112	0	primed	2.75	5.31	chr1_10420	TSPAN1	protein_coding	TSPAN1	NA	1	27.9439	B	H3K4me1	chr1_33	1.889255	26.4501	B	H3K4me1	chr1_33	1.778875	A	A	Same	B	2	chr1_10314	RPS15AP10	processed_pseudogene	NA	NA	0	27.2574	B	H3K4me1	NA	NA	25.3797	B	Background	NA	NA	A	A	Same	B	2
153	106	360993	0	primed	3.8	5.25	chr1_10420	TSPAN1	protein_coding	TSPAN1	NA	1	27.9439	B	H3K4me1	chr1_33	1.889255	26.4501	B	H3K4me1	chr1_33	1.778875	A	A	Same	B	2	chr1_10342	NA	NA	NA	NA	0	27.4201	B	Active	NA	NA	24.1453	B	Background	NA	NA	A	A	Same	B	2
153	115	306820	0	naive_primed	6.35	5.72	chr1_10420	TSPAN1	protein_coding	TSPAN1	NA	1	27.9439	B	H3K4me1	chr1_33	1.889255	26.4501	B	H3K4me1	chr1_33	1.778875	A	A	Same	B	2	chr1_10357	NA	NA	NA	NA	0	27.4201	B	H3K4me1	NA	NA	24.1453	B	H3K4me1	NA	NA	A	A	Same	B	2
153	116	304714	0	primed	2.25	5.16	chr1_10420	TSPAN1	protein_coding	TSPAN1	NA	1	27.9439	B	H3K4me1	chr1_33	1.889255	26.4501	B	H3K4me1	chr1_33	1.778875	A	A	Same	B	2	chr1_10358	NA	NA	NA	NA	0	27.4201	B	H3K4me1	NA	NA	24.1453	B	H3K4me1	NA	NA	A	A	Same	B	2
153	117	301440	0	primed	2.07	5.25	chr1_10420	TSPAN1	protein_coding	TSPAN1	NA	1	27.9439	B	H3K4me1	chr1_33	1.889255	26.4501	B	H3K4me1	chr1_33	1.778875	A	A	Same	B	2	chr1_10359	NA	NA	NA	NA	0	27.4201	B	Active	NA	NA	24.1453	B	Active	NA	NA	A	A	Same	B	2
153	120	284965	0	naive	7.77	3.19	chr1_10420	TSPAN1	protein_coding	TSPAN1	NA	1	27.9439	B	H3K4me1	chr1_33	1.889255	26.4501	B	H3K4me1	chr1_33	1.778875	A	A	Same	B	2	chr1_10362	NA	NA	NA	NA	0	27.4201	B	H3K4me1	NA	NA	24.1453	B	Background	NA	NA	A	A	Same	B	2
153	122	244140	0	naive	7.04	3.91	chr1_10420	TSPAN1	protein_coding	TSPAN1	NA	1	27.9439	B	H3K4me1	chr1_33	1.889255	26.4501	B	H3K4me1	chr1_33	1.778875	A	A	Same	B	2	chr1_10369	NA	NA	NA	NA	0	27.4201	B	Active	NA	NA	24.1453	E	Active	NA	NA	A	A	Same	E_primed	2
153	123	221708	0	naive	6.58	3.97	chr1_10420	TSPAN1	protein_coding	TSPAN1	NA	1	27.9439	B	H3K4me1	chr1_33	1.889255	26.4501	B	H3K4me1	chr1_33	1.778875	A	A	Same	B	2	chr1_10375	NA	NA	NA	NA	0	27.4201	B	H3K4me1	NA	NA	24.1453	B	H3K4me1	NA	NA	A	A	Same	B	2
153	126	149190	0	naive_primed	14.09	8.09	chr1_10420	TSPAN1	protein_coding	TSPAN1	NA	1	27.9439	B	H3K4me1	chr1_33	1.889255	26.4501	B	H3K4me1	chr1_33	1.778875	A	A	Same	B	2	chr1_10385	MAST2	protein_coding	MAST2	NA	0	27.9439	B	Heterochromatin Repressed	chr1_33	2.2434225	26.4501	B	Mixed	chr1_33	2.0517525	A	A	Same	B	2
153	127	139773	0	naive_primed	21.71	8.7	chr1_10420	TSPAN1	protein_coding	TSPAN1	NA	1	27.9439	B	H3K4me1	chr1_33	1.889255	26.4501	B	H3K4me1	chr1_33	1.778875	A	A	Same	B	2	chr1_10386	MAST2	protein_coding	MAST2	NA	0	27.9439	B	Background	chr1_33	2.16877	26.4501	B	Background	chr1_33	1.99898	A	A	Same	B	2
153	128	135370	0	naive_primed	22.9	11.81	chr1_10420	TSPAN1	protein_coding	TSPAN1	NA	1	27.9439	B	H3K4me1	chr1_33	1.889255	26.4501	B	H3K4me1	chr1_33	1.778875	A	A	Same	B	2	chr1_10387	NA	NA	NA	NA	0	27.9439	B	H3K4me1	chr1_33	2.02455666666667	26.4501	B	Active	chr1_33	1.89924333333333	A	A	Same	B	2
153	129	132300	0	naive_primed	32.07	20.8	chr1_10420	TSPAN1	protein_coding	TSPAN1	NA	1	27.9439	B	H3K4me1	chr1_33	1.889255	26.4501	B	H3K4me1	chr1_33	1.778875	A	A	Same	B	2	chr1_10388	NA	NA	NA	NA	0	27.9439	B	Background	chr1_33	1.79288	26.4501	B	Background	chr1_33	1.73682	A	A	Same	B	2
153	130	131501	0	naive_primed	33.53	19.2	chr1_10420	TSPAN1	protein_coding	TSPAN1	NA	1	27.9439	B	H3K4me1	chr1_33	1.889255	26.4501	B	H3K4me1	chr1_33	1.778875	A	A	Same	B	2	chr1_10389	NA	NA	NA	NA	0	27.9439	B	H3K4me1	chr1_33	1.79288	26.4501	B	Background	chr1_33	1.73682	A	A	Same	B	2
153	132	129944	0	naive_primed	33.18	22.54	chr1_10420	TSPAN1	protein_coding	TSPAN1	NA	1	27.9439	B	H3K4me1	chr1_33	1.889255	26.4501	B	H3K4me1	chr1_33	1.778875	A	A	Same	B	2	chr1_10391	NA	NA	NA	np	0	27.9439	E	Active	chr1_33	1.79288	26.4501	B	Active	chr1_33	1.73682	A	A	Same	E_naive	2
153	133	128374	0	naive_primed	31.26	20.92	chr1_10420	TSPAN1	protein_coding	TSPAN1	NA	1	27.9439	B	H3K4me1	chr1_33	1.889255	26.4501	B	H3K4me1	chr1_33	1.778875	A	A	Same	B	2	chr1_10392	NA	NA	NA	np	0	27.9439	E	Active	chr1_33	1.749595	26.4501	B	Active	chr1_33	1.700505	A	A	Same	E_naive	2
153	135	120484	0	naive_primed	12.5	13.57	chr1_10420	TSPAN1	protein_coding	TSPAN1	NA	1	27.9439	B	H3K4me1	chr1_33	1.889255	26.4501	B	H3K4me1	chr1_33	1.778875	A	A	Same	B	2	chr1_10394	NA	NA	NA	NA	0	27.9439	B	Active	chr1_33	1.70709666666667	26.4501	B	Background	chr1_33	1.65617666666667	A	A	Same	B	2
153	136	115492	0	naive_primed	7.59	8.34	chr1_10420	TSPAN1	protein_coding	TSPAN1	NA	1	27.9439	B	H3K4me1	chr1_33	1.889255	26.4501	B	H3K4me1	chr1_33	1.778875	A	A	Same	B	2	chr1_10395	PIK3R3	protein_coding	PIK3R3	n	0	27.9439	E	Mixed	chr1_33	1.70001	26.4501	B	Heterochromatin Repressed	chr1_33	1.64148	A	A	Same	E_naive	2
153	137	112412	0	naive_primed	7.12	6.27	chr1_10420	TSPAN1	protein_coding	TSPAN1	NA	1	27.9439	B	H3K4me1	chr1_33	1.889255	26.4501	B	H3K4me1	chr1_33	1.778875	A	A	Same	B	2	chr1_10396	NA	NA	NA	n	0	27.9439	B	Mixed	chr1_33	1.68317	26.4501	B	Background	chr1_33	1.63636	A	A	Same	B	2
153	138	110172	0	naive_primed	12.57	11.25	chr1_10420	TSPAN1	protein_coding	TSPAN1	NA	1	27.9439	B	H3K4me1	chr1_33	1.889255	26.4501	B	H3K4me1	chr1_33	1.778875	A	A	Same	B	2	chr1_10397	NA	NA	NA	NA	0	27.9439	B	H3K4me1	chr1_33	1.66633	26.4501	B	Background	chr1_33	1.63124	A	A	Same	B	2
153	139	107606	0	naive_primed	7.85	6.18	chr1_10420	TSPAN1	protein_coding	TSPAN1	NA	1	27.9439	B	H3K4me1	chr1_33	1.889255	26.4501	B	H3K4me1	chr1_33	1.778875	A	A	Same	B	2	chr1_10398	NA	NA	NA	NA	0	27.9439	B	Background	chr1_33	1.675625	26.4501	B	Background	chr1_33	1.644845	A	A	Same	B	2
153	140	97146	0	naive_primed	7.76	5.54	chr1_10420	TSPAN1	protein_coding	TSPAN1	NA	1	27.9439	B	H3K4me1	chr1_33	1.889255	26.4501	B	H3K4me1	chr1_33	1.778875	A	A	Same	B	2	chr1_10399	NA	NA	NA	NA	0	27.9439	B	Active	chr1_33	1.694325	26.4501	B	Background	chr1_33	1.6621775	A	A	Same	B	2
153	141	87904	0	naive_primed	6.03	5.67	chr1_10420	TSPAN1	protein_coding	TSPAN1	NA	1	27.9439	B	H3K4me1	chr1_33	1.889255	26.4501	B	H3K4me1	chr1_33	1.778875	A	A	Same	B	2	chr1_10400	NA	NA	NA	NA	0	27.9439	B	Background	chr1_33	1.69519	26.4501	B	Background	chr1_33	1.65401	A	A	Same	B	2
153	142	56867.5	0	naive	5.17	3.97	chr1_10420	TSPAN1	protein_coding	TSPAN1	NA	1	27.9439	B	H3K4me1	chr1_33	1.889255	26.4501	B	H3K4me1	chr1_33	1.778875	A	A	Same	B	2	chr1_10404	NA	NA	NA	NA	0	27.9439	B	Active	chr1_33	1.62874	26.4501	B	H3K4me1	chr1_33	1.57773	A	A	Same	B	2
153	143	53711.5	0	naive	5.1	3.41	chr1_10420	TSPAN1	protein_coding	TSPAN1	NA	1	27.9439	B	H3K4me1	chr1_33	1.889255	26.4501	B	H3K4me1	chr1_33	1.778875	A	A	Same	B	2	chr1_10405	NA	NA	NA	NA	0	27.9439	B	H3K4me1	chr1_33	1.606635	26.4501	B	Background	chr1_33	1.55426	A	A	Same	B	2
153	145	48652.5	0	naive	6.07	2.7	chr1_10420	TSPAN1	protein_coding	TSPAN1	NA	1	27.9439	B	H3K4me1	chr1_33	1.889255	26.4501	B	H3K4me1	chr1_33	1.778875	A	A	Same	B	2	chr1_10409	NA	NA	NA	NA	0	27.9439	B	Background	chr1_33	1.62936	26.4501	B	Background	chr1_33	1.58165	A	A	Same	B	2
153	146	44613.5	0	naive	6.44	3.17	chr1_10420	TSPAN1	protein_coding	TSPAN1	NA	1	27.9439	B	H3K4me1	chr1_33	1.889255	26.4501	B	H3K4me1	chr1_33	1.778875	A	A	Same	B	2	chr1_10410	NA	NA	NA	NA	0	27.9439	B	Active	chr1_33	1.67645	26.4501	B	Active	chr1_33	1.63612	A	A	Same	B	2
153	148	37461	0	naive	6.51	2.58	chr1_10420	TSPAN1	protein_coding	TSPAN1	NA	1	27.9439	B	H3K4me1	chr1_33	1.889255	26.4501	B	H3K4me1	chr1_33	1.778875	A	A	Same	B	2	chr1_10412	PIK3R3,RP4.533D7.5	protein_coding,antisense	PIK3R3	NA	0	27.9439	B	Active	chr1_33	1.6974	26.4501	B	Active	chr1_33	1.656	A	A	Same	B	2
153	150	20375.5	0	naive	6.02	2.86	chr1_10420	TSPAN1	protein_coding	TSPAN1	NA	1	27.9439	B	H3K4me1	chr1_33	1.889255	26.4501	B	H3K4me1	chr1_33	1.778875	A	A	Same	B	2	chr1_10414	NA	NA	NA	NA	0	27.9439	B	H3K4me1	chr1_33	1.73359333333333	26.4501	B	Background	chr1_33	1.66699666666667	A	A	Same	B	2
154	96	560486	0	primed	4.46	5.83	chr1_10421	RP4.533D7.6,RP11.322N21.2	protein_coding,protein_coding	RP4.533D7.6,RP11.322N21.2	NA	1	27.9439	B	Mixed	chr1_33	1.944105	26.4501	B	Active	chr1_33	1.839685	A	A	Same	B	2	chr1_10309	NASP,CCDC17	protein_coding,protein_coding	NASP,CCDC17	NA	0	27.2574	B	Active	NA	NA	25.3797	B	Active	NA	NA	A	A	Same	B	2
154	97	551779	1	naive	7.95	3	chr1_10421	RP4.533D7.6,RP11.322N21.2	protein_coding,protein_coding	RP4.533D7.6,RP11.322N21.2	NA	1	27.9439	B	Mixed	chr1_33	1.944105	26.4501	B	Active	chr1_33	1.839685	A	A	Same	B	2	chr1_10310	CCDC17,GPBP1L1	protein_coding,protein_coding	CCDC17,GPBP1L1	NA	1	27.2574	B	H3K4me1	NA	NA	25.3797	B	H3K4me1	NA	NA	A	A	Same	B	2
154	100	526498	0	primed	4.32	5.53	chr1_10421	RP4.533D7.6,RP11.322N21.2	protein_coding,protein_coding	RP4.533D7.6,RP11.322N21.2	NA	1	27.9439	B	Mixed	chr1_33	1.944105	26.4501	B	Active	chr1_33	1.839685	A	A	Same	B	2	chr1_10315	GPBP1L1,RPS15AP10,RP11.767N6.2	protein_coding,processed_pseudogene,processed_pseudogene	GPBP1L1	NA	0	27.2574	B	H3K4me1	NA	NA	25.3797	B	Background	NA	NA	A	A	Same	B	2
154	116	309835	0	primed	3.17	5.7	chr1_10421	RP4.533D7.6,RP11.322N21.2	protein_coding,protein_coding	RP4.533D7.6,RP11.322N21.2	NA	1	27.9439	B	Mixed	chr1_33	1.944105	26.4501	B	Active	chr1_33	1.839685	A	A	Same	B	2	chr1_10358	NA	NA	NA	NA	0	27.4201	B	H3K4me1	NA	NA	24.1453	B	H3K4me1	NA	NA	A	A	Same	B	2
154	120	290086	0	naive	5.97	2.03	chr1_10421	RP4.533D7.6,RP11.322N21.2	protein_coding,protein_coding	RP4.533D7.6,RP11.322N21.2	NA	1	27.9439	B	Mixed	chr1_33	1.944105	26.4501	B	Active	chr1_33	1.839685	A	A	Same	B	2	chr1_10362	NA	NA	NA	NA	0	27.4201	B	H3K4me1	NA	NA	24.1453	B	Background	NA	NA	A	A	Same	B	2
154	122	249261	0	primed	3.12	5.28	chr1_10421	RP4.533D7.6,RP11.322N21.2	protein_coding,protein_coding	RP4.533D7.6,RP11.322N21.2	NA	1	27.9439	B	Mixed	chr1_33	1.944105	26.4501	B	Active	chr1_33	1.839685	A	A	Same	B	2	chr1_10369	NA	NA	NA	NA	0	27.4201	B	Active	NA	NA	24.1453	E	Active	NA	NA	A	A	Same	E_primed	2
154	124	220302	0	naive	5.82	2.84	chr1_10421	RP4.533D7.6,RP11.322N21.2	protein_coding,protein_coding	RP4.533D7.6,RP11.322N21.2	NA	1	27.9439	B	Mixed	chr1_33	1.944105	26.4501	B	Active	chr1_33	1.839685	A	A	Same	B	2	chr1_10377	NA	NA	NA	NA	0	27.4201	B	H3K4me1	NA	NA	24.1453	B	H3K4me1	NA	NA	A	A	Same	B	2
154	126	154311	0	naive_primed	7.41	6.83	chr1_10421	RP4.533D7.6,RP11.322N21.2	protein_coding,protein_coding	RP4.533D7.6,RP11.322N21.2	NA	1	27.9439	B	Mixed	chr1_33	1.944105	26.4501	B	Active	chr1_33	1.839685	A	A	Same	B	2	chr1_10385	MAST2	protein_coding	MAST2	NA	0	27.9439	B	Heterochromatin Repressed	chr1_33	2.2434225	26.4501	B	Mixed	chr1_33	2.0517525	A	A	Same	B	2
154	127	144894	0	naive_primed	23.08	9.43	chr1_10421	RP4.533D7.6,RP11.322N21.2	protein_coding,protein_coding	RP4.533D7.6,RP11.322N21.2	NA	1	27.9439	B	Mixed	chr1_33	1.944105	26.4501	B	Active	chr1_33	1.839685	A	A	Same	B	2	chr1_10386	MAST2	protein_coding	MAST2	NA	0	27.9439	B	Background	chr1_33	2.16877	26.4501	B	Background	chr1_33	1.99898	A	A	Same	B	2
154	128	140491	0	naive_primed	23.95	14.25	chr1_10421	RP4.533D7.6,RP11.322N21.2	protein_coding,protein_coding	RP4.533D7.6,RP11.322N21.2	NA	1	27.9439	B	Mixed	chr1_33	1.944105	26.4501	B	Active	chr1_33	1.839685	A	A	Same	B	2	chr1_10387	NA	NA	NA	NA	0	27.9439	B	H3K4me1	chr1_33	2.02455666666667	26.4501	B	Active	chr1_33	1.89924333333333	A	A	Same	B	2
154	129	137422	0	naive_primed	29.85	16.78	chr1_10421	RP4.533D7.6,RP11.322N21.2	protein_coding,protein_coding	RP4.533D7.6,RP11.322N21.2	NA	1	27.9439	B	Mixed	chr1_33	1.944105	26.4501	B	Active	chr1_33	1.839685	A	A	Same	B	2	chr1_10388	NA	NA	NA	NA	0	27.9439	B	Background	chr1_33	1.79288	26.4501	B	Background	chr1_33	1.73682	A	A	Same	B	2
154	130	136622	0	naive_primed	22.54	19.62	chr1_10421	RP4.533D7.6,RP11.322N21.2	protein_coding,protein_coding	RP4.533D7.6,RP11.322N21.2	NA	1	27.9439	B	Mixed	chr1_33	1.944105	26.4501	B	Active	chr1_33	1.839685	A	A	Same	B	2	chr1_10389	NA	NA	NA	NA	0	27.9439	B	H3K4me1	chr1_33	1.79288	26.4501	B	Background	chr1_33	1.73682	A	A	Same	B	2
154	132	135066	0	naive_primed	28.77	18.37	chr1_10421	RP4.533D7.6,RP11.322N21.2	protein_coding,protein_coding	RP4.533D7.6,RP11.322N21.2	NA	1	27.9439	B	Mixed	chr1_33	1.944105	26.4501	B	Active	chr1_33	1.839685	A	A	Same	B	2	chr1_10391	NA	NA	NA	np	0	27.9439	E	Active	chr1_33	1.79288	26.4501	B	Active	chr1_33	1.73682	A	A	Same	E_naive	2
154	133	133495	0	naive_primed	25.42	19.03	chr1_10421	RP4.533D7.6,RP11.322N21.2	protein_coding,protein_coding	RP4.533D7.6,RP11.322N21.2	NA	1	27.9439	B	Mixed	chr1_33	1.944105	26.4501	B	Active	chr1_33	1.839685	A	A	Same	B	2	chr1_10392	NA	NA	NA	np	0	27.9439	E	Active	chr1_33	1.749595	26.4501	B	Active	chr1_33	1.700505	A	A	Same	E_naive	2
154	135	125606	0	primed	4.97	8.97	chr1_10421	RP4.533D7.6,RP11.322N21.2	protein_coding,protein_coding	RP4.533D7.6,RP11.322N21.2	NA	1	27.9439	B	Mixed	chr1_33	1.944105	26.4501	B	Active	chr1_33	1.839685	A	A	Same	B	2	chr1_10394	NA	NA	NA	NA	0	27.9439	B	Active	chr1_33	1.70709666666667	26.4501	B	Background	chr1_33	1.65617666666667	A	A	Same	B	2
154	136	120612	0	naive_primed	5.2	5.39	chr1_10421	RP4.533D7.6,RP11.322N21.2	protein_coding,protein_coding	RP4.533D7.6,RP11.322N21.2	NA	1	27.9439	B	Mixed	chr1_33	1.944105	26.4501	B	Active	chr1_33	1.839685	A	A	Same	B	2	chr1_10395	PIK3R3	protein_coding	PIK3R3	n	0	27.9439	E	Mixed	chr1_33	1.70001	26.4501	B	Heterochromatin Repressed	chr1_33	1.64148	A	A	Same	E_naive	2
154	138	115294	0	naive_primed	7.47	6.52	chr1_10421	RP4.533D7.6,RP11.322N21.2	protein_coding,protein_coding	RP4.533D7.6,RP11.322N21.2	NA	1	27.9439	B	Mixed	chr1_33	1.944105	26.4501	B	Active	chr1_33	1.839685	A	A	Same	B	2	chr1_10397	NA	NA	NA	NA	0	27.9439	B	H3K4me1	chr1_33	1.66633	26.4501	B	Background	chr1_33	1.63124	A	A	Same	B	2
154	164	39908	0	naive	5.15	0.96	chr1_10421	RP4.533D7.6,RP11.322N21.2	protein_coding,protein_coding	RP4.533D7.6,RP11.322N21.2	NA	1	27.9439	B	Mixed	chr1_33	1.944105	26.4501	B	Active	chr1_33	1.839685	A	A	Same	B	2	chr1_10433	NA	NA	NA	NA	0	27.9439	B	Active	chr1_33	2.18703	26.4501	B	Background	chr1_33	2.2298	A	A	Same	B	2
154	165	42070.5	1	naive	8.3	1.01	chr1_10421	RP4.533D7.6,RP11.322N21.2	protein_coding,protein_coding	RP4.533D7.6,RP11.322N21.2	NA	1	27.9439	B	Mixed	chr1_33	1.944105	26.4501	B	Active	chr1_33	1.839685	A	A	Same	B	2	chr1_10434	POMGNT1	protein_coding	POMGNT1	NA	1	27.9439	B	H3K4me1	chr1_33	2.295085	26.4501	B	H3K4me1	chr1_33	2.32066	A	A	Same	B	2
160	97	577994	1	naive	7.49	1.12	chr1_10428	LURAP1	protein_coding	LURAP1	NA	1	27.9439	E	Active	chr1_33	2.02273	26.4501	B	Active	chr1_33	2.009125	A	A	Same	E_naive	2	chr1_10310	CCDC17,GPBP1L1	protein_coding,protein_coding	CCDC17,GPBP1L1	NA	1	27.2574	B	H3K4me1	NA	NA	25.3797	B	H3K4me1	NA	NA	A	A	Same	B	2
160	106	392330	0	primed	1.67	5.22	chr1_10428	LURAP1	protein_coding	LURAP1	NA	1	27.9439	E	Active	chr1_33	2.02273	26.4501	B	Active	chr1_33	2.009125	A	A	Same	E_naive	2	chr1_10342	NA	NA	NA	NA	0	27.4201	B	Active	NA	NA	24.1453	B	Background	NA	NA	A	A	Same	B	2
160	126	180526	0	naive	5.02	2.09	chr1_10428	LURAP1	protein_coding	LURAP1	NA	1	27.9439	E	Active	chr1_33	2.02273	26.4501	B	Active	chr1_33	2.009125	A	A	Same	E_naive	2	chr1_10385	MAST2	protein_coding	MAST2	NA	0	27.9439	B	Heterochromatin Repressed	chr1_33	2.2434225	26.4501	B	Mixed	chr1_33	2.0517525	A	A	Same	B	2
160	129	163637	0	naive	7.37	4.83	chr1_10428	LURAP1	protein_coding	LURAP1	NA	1	27.9439	E	Active	chr1_33	2.02273	26.4501	B	Active	chr1_33	2.009125	A	A	Same	E_naive	2	chr1_10388	NA	NA	NA	NA	0	27.9439	B	Background	chr1_33	1.79288	26.4501	B	Background	chr1_33	1.73682	A	A	Same	B	2
160	130	162838	0	naive	8.03	4.48	chr1_10428	LURAP1	protein_coding	LURAP1	NA	1	27.9439	E	Active	chr1_33	2.02273	26.4501	B	Active	chr1_33	2.009125	A	A	Same	E_naive	2	chr1_10389	NA	NA	NA	NA	0	27.9439	B	H3K4me1	chr1_33	1.79288	26.4501	B	Background	chr1_33	1.73682	A	A	Same	B	2
160	132	161281	0	naive_primed	12.17	9.78	chr1_10428	LURAP1	protein_coding	LURAP1	NA	1	27.9439	E	Active	chr1_33	2.02273	26.4501	B	Active	chr1_33	2.009125	A	A	Same	E_naive	2	chr1_10391	NA	NA	NA	np	0	27.9439	E	Active	chr1_33	1.79288	26.4501	B	Active	chr1_33	1.73682	A	A	Same	E_naive	2
160	133	159710	0	naive_primed	8.84	10.39	chr1_10428	LURAP1	protein_coding	LURAP1	NA	1	27.9439	E	Active	chr1_33	2.02273	26.4501	B	Active	chr1_33	2.009125	A	A	Same	E_naive	2	chr1_10392	NA	NA	NA	np	0	27.9439	E	Active	chr1_33	1.749595	26.4501	B	Active	chr1_33	1.700505	A	A	Same	E_naive	2
160	135	151821	0	primed	3.6	5.29	chr1_10428	LURAP1	protein_coding	LURAP1	NA	1	27.9439	E	Active	chr1_33	2.02273	26.4501	B	Active	chr1_33	2.009125	A	A	Same	E_naive	2	chr1_10394	NA	NA	NA	NA	0	27.9439	B	Active	chr1_33	1.70709666666667	26.4501	B	Background	chr1_33	1.65617666666667	A	A	Same	B	2
165	97	593850	1	naive	5.27	2.65	chr1_10434	POMGNT1	protein_coding	POMGNT1	NA	1	27.9439	B	H3K4me1	chr1_33	2.295085	26.4501	B	H3K4me1	chr1_33	2.32066	A	A	Same	B	2	chr1_10310	CCDC17,GPBP1L1	protein_coding,protein_coding	CCDC17,GPBP1L1	NA	1	27.2574	B	H3K4me1	NA	NA	25.3797	B	H3K4me1	NA	NA	A	A	Same	B	2
165	98	586670	0	naive	7.76	0.1	chr1_10434	POMGNT1	protein_coding	POMGNT1	NA	1	27.9439	B	H3K4me1	chr1_33	2.295085	26.4501	B	H3K4me1	chr1_33	2.32066	A	A	Same	B	2	chr1_10311	GPBP1L1	protein_coding	GPBP1L1	NA	0	27.2574	B	H3K4me1	NA	NA	25.3797	B	Background	NA	NA	A	A	Same	B	2
165	99	574304	0	primed	4.26	5.83	chr1_10434	POMGNT1	protein_coding	POMGNT1	NA	1	27.9439	B	H3K4me1	chr1_33	2.295085	26.4501	B	H3K4me1	chr1_33	2.32066	A	A	Same	B	2	chr1_10314	RPS15AP10	processed_pseudogene	NA	NA	0	27.2574	B	H3K4me1	NA	NA	25.3797	B	Background	NA	NA	A	A	Same	B	2
165	123	268900	0	primed	1.42	5.95	chr1_10434	POMGNT1	protein_coding	POMGNT1	NA	1	27.9439	B	H3K4me1	chr1_33	2.295085	26.4501	B	H3K4me1	chr1_33	2.32066	A	A	Same	B	2	chr1_10375	NA	NA	NA	NA	0	27.4201	B	H3K4me1	NA	NA	24.1453	B	H3K4me1	NA	NA	A	A	Same	B	2
165	127	186964	0	naive	8.96	3.7	chr1_10434	POMGNT1	protein_coding	POMGNT1	NA	1	27.9439	B	H3K4me1	chr1_33	2.295085	26.4501	B	H3K4me1	chr1_33	2.32066	A	A	Same	B	2	chr1_10386	MAST2	protein_coding	MAST2	NA	0	27.9439	B	Background	chr1_33	2.16877	26.4501	B	Background	chr1_33	1.99898	A	A	Same	B	2
165	128	182562	0	naive	8.26	2.61	chr1_10434	POMGNT1	protein_coding	POMGNT1	NA	1	27.9439	B	H3K4me1	chr1_33	2.295085	26.4501	B	H3K4me1	chr1_33	2.32066	A	A	Same	B	2	chr1_10387	NA	NA	NA	NA	0	27.9439	B	H3K4me1	chr1_33	2.02455666666667	26.4501	B	Active	chr1_33	1.89924333333333	A	A	Same	B	2
165	129	179492	0	naive_primed	8.86	5.06	chr1_10434	POMGNT1	protein_coding	POMGNT1	NA	1	27.9439	B	H3K4me1	chr1_33	2.295085	26.4501	B	H3K4me1	chr1_33	2.32066	A	A	Same	B	2	chr1_10388	NA	NA	NA	NA	0	27.9439	B	Background	chr1_33	1.79288	26.4501	B	Background	chr1_33	1.73682	A	A	Same	B	2
165	130	178692	0	naive_primed	12.84	8.29	chr1_10434	POMGNT1	protein_coding	POMGNT1	NA	1	27.9439	B	H3K4me1	chr1_33	2.295085	26.4501	B	H3K4me1	chr1_33	2.32066	A	A	Same	B	2	chr1_10389	NA	NA	NA	NA	0	27.9439	B	H3K4me1	chr1_33	1.79288	26.4501	B	Background	chr1_33	1.73682	A	A	Same	B	2
165	132	177136	0	naive_primed	14.87	11.18	chr1_10434	POMGNT1	protein_coding	POMGNT1	NA	1	27.9439	B	H3K4me1	chr1_33	2.295085	26.4501	B	H3K4me1	chr1_33	2.32066	A	A	Same	B	2	chr1_10391	NA	NA	NA	np	0	27.9439	E	Active	chr1_33	1.79288	26.4501	B	Active	chr1_33	1.73682	A	A	Same	E_naive	2
165	133	175566	0	naive_primed	11.45	12.39	chr1_10434	POMGNT1	protein_coding	POMGNT1	NA	1	27.9439	B	H3K4me1	chr1_33	2.295085	26.4501	B	H3K4me1	chr1_33	2.32066	A	A	Same	B	2	chr1_10392	NA	NA	NA	np	0	27.9439	E	Active	chr1_33	1.749595	26.4501	B	Active	chr1_33	1.700505	A	A	Same	E_naive	2
165	136	162683	0	naive	5.27	3.83	chr1_10434	POMGNT1	protein_coding	POMGNT1	NA	1	27.9439	B	H3K4me1	chr1_33	2.295085	26.4501	B	H3K4me1	chr1_33	2.32066	A	A	Same	B	2	chr1_10395	PIK3R3	protein_coding	PIK3R3	n	0	27.9439	E	Mixed	chr1_33	1.70001	26.4501	B	Heterochromatin Repressed	chr1_33	1.64148	A	A	Same	E_naive	2
165	153	47191.5	1	naive	6.02	1.74	chr1_10434	POMGNT1	protein_coding	POMGNT1	NA	1	27.9439	B	H3K4me1	chr1_33	2.295085	26.4501	B	H3K4me1	chr1_33	2.32066	A	A	Same	B	2	chr1_10420	TSPAN1	protein_coding	TSPAN1	NA	1	27.9439	B	H3K4me1	chr1_33	1.889255	26.4501	B	H3K4me1	chr1_33	1.778875	A	A	Same	B	2
165	155	39143	0	naive	6.4	0.89	chr1_10434	POMGNT1	protein_coding	POMGNT1	NA	1	27.9439	B	H3K4me1	chr1_33	2.295085	26.4501	B	H3K4me1	chr1_33	2.32066	A	A	Same	B	2	chr1_10422	NA	NA	NA	NA	0	27.9439	B	Polycomb Repressed	chr1_33	1.9736	26.4501	B	Background	chr1_33	1.88389	A	A	Same	B	2
165	156	36498	0	naive	6.87	1.11	chr1_10434	POMGNT1	protein_coding	POMGNT1	NA	1	27.9439	B	H3K4me1	chr1_33	2.295085	26.4501	B	H3K4me1	chr1_33	2.32066	A	A	Same	B	2	chr1_10423	TSPAN1	protein_coding	TSPAN1	NA	0	27.9439	B	Polycomb Repressed	chr1_33	1.967905	26.4501	B	H3K4me1	chr1_33	1.90925	A	A	Same	B	2
172	166	44766.5	0	primed	3.71	5.32	chr1_10455	LRRC41,UQCRH	protein_coding,protein_coding	LRRC41,UQCRH	NA	1	29.8526	S	Active	NA	NA	32.7641	E	Active	NA	NA	A	A	Same	SE_naive	2	chr1_10439	NA	NA	NA	NA	0	29.8526	B	Background	NA	NA	32.7641	B	Background	NA	NA	A	A	Same	B	2
172	167	22551.5	0	naive_primed	5.28	5.11	chr1_10455	LRRC41,UQCRH	protein_coding,protein_coding	LRRC41,UQCRH	NA	1	29.8526	S	Active	NA	NA	32.7641	E	Active	NA	NA	A	A	Same	SE_naive	2	chr1_10449	LRRC41	protein_coding	LRRC41	NA	0	29.8526	B	Background	NA	NA	32.7641	B	Background	NA	NA	A	A	Same	B	2
172	168	16857	0	naive	5.59	4.59	chr1_10455	LRRC41,UQCRH	protein_coding,protein_coding	LRRC41,UQCRH	NA	1	29.8526	S	Active	NA	NA	32.7641	E	Active	NA	NA	A	A	Same	SE_naive	2	chr1_10450	NA	NA	NA	NA	0	29.8526	B	Background	NA	NA	32.7641	B	Background	NA	NA	A	A	Same	B	2
172	169	15308.5	0	naive	5.25	2.45	chr1_10455	LRRC41,UQCRH	protein_coding,protein_coding	LRRC41,UQCRH	NA	1	29.8526	S	Active	NA	NA	32.7641	E	Active	NA	NA	A	A	Same	SE_naive	2	chr1_10451	LRRC41	protein_coding	LRRC41	NA	0	29.8526	B	Active	NA	NA	32.7641	B	Active	NA	NA	A	A	Same	B	2
172	170	10221.5	0	naive_primed	13.64	7.12	chr1_10455	LRRC41,UQCRH	protein_coding,protein_coding	LRRC41,UQCRH	NA	1	29.8526	S	Active	NA	NA	32.7641	E	Active	NA	NA	A	A	Same	SE_naive	2	chr1_10452	NA	NA	NA	NA	0	29.8526	B	H3K4me1	NA	NA	32.7641	B	H3K4me1	NA	NA	A	A	Same	B	2
172	171	5605.5	0	naive_primed	19.63	8.85	chr1_10455	LRRC41,UQCRH	protein_coding,protein_coding	LRRC41,UQCRH	NA	1	29.8526	S	Active	NA	NA	32.7641	E	Active	NA	NA	A	A	Same	SE_naive	2	chr1_10453	NA	NA	NA	NA	0	29.8526	B	H3K4me1	NA	NA	32.7641	B	Background	NA	NA	A	A	Same	B	2
172	173	40573.5	0	naive	7.71	2.5	chr1_10455	LRRC41,UQCRH	protein_coding,protein_coding	LRRC41,UQCRH	NA	1	29.8526	S	Active	NA	NA	32.7641	E	Active	NA	NA	A	A	Same	SE_naive	2	chr1_10465	NSUN4	protein_coding	NSUN4	n	0	29.8526	E	Active	NA	NA	32.7641	E	Active	NA	NA	A	A	Same	E_shared	2
172	174	47180.5	0	naive	9.54	2.87	chr1_10455	LRRC41,UQCRH	protein_coding,protein_coding	LRRC41,UQCRH	NA	1	29.8526	S	Active	NA	NA	32.7641	E	Active	NA	NA	A	A	Same	SE_naive	2	chr1_10467	NA	NA	NA	NA	0	29.8526	E	Active	NA	NA	32.7641	B	H3K4me1	NA	NA	A	A	Same	E_naive	2
172	175	51152	0	naive	10.46	3.44	chr1_10455	LRRC41,UQCRH	protein_coding,protein_coding	LRRC41,UQCRH	NA	1	29.8526	S	Active	NA	NA	32.7641	E	Active	NA	NA	A	A	Same	SE_naive	2	chr1_10468	NA	NA	NA	NA	0	29.8526	B	Background	NA	NA	32.7641	B	Background	NA	NA	A	A	Same	B	2
172	176	55574	0	naive	6.61	2.37	chr1_10455	LRRC41,UQCRH	protein_coding,protein_coding	LRRC41,UQCRH	NA	1	29.8526	S	Active	NA	NA	32.7641	E	Active	NA	NA	A	A	Same	SE_naive	2	chr1_10469	NA	NA	NA	NA	0	29.8526	B	Background	NA	NA	32.7641	B	Background	NA	NA	A	A	Same	B	2
177	200	148247	1	naive_primed	5.48	6.3	chr1_10477	FAAH	protein_coding	FAAH	NA	1	29.8526	B	Active	NA	NA	32.7641	B	Active	NA	NA	A	A	Same	B	5	chr1_10509	NA	NA	NA	NA	1	27.7222	B	H3K4me1	NA	NA	25.9656	B	Mixed	NA	NA	A	A	Same	B	5
194	234	719598	1	primed	0.27	10.2	chr1_10498	DMBX1	protein_coding	DMBX1	NA	1	27.7222	B	Background	NA	NA	25.9656	B	H3K4me1	NA	NA	A	A	Same	B	5	chr1_10685	TAL1,RP1.18D14.7	protein_coding,antisense	TAL1	NA	1	21.0037	B	Bivalent	NA	NA	10.4958	B	Bivalent	NA	NA	A	A	Same	B	5
200	178	146492	0	naive	5.14	0.29	chr1_10509	NA	NA	NA	NA	1	27.7222	B	H3K4me1	NA	NA	25.9656	B	Mixed	NA	NA	A	A	Same	B	5	chr1_10479	NA	NA	NA	NA	0	29.8526	B	H3K4me1	NA	NA	32.7641	B	Active	NA	NA	A	A	Same	B	5
200	179	143238	0	naive	5.49	1.52	chr1_10509	NA	NA	NA	NA	1	27.7222	B	H3K4me1	NA	NA	25.9656	B	Mixed	NA	NA	A	A	Same	B	5	chr1_10480	NA	NA	NA	NA	0	29.8526	B	H3K4me1	NA	NA	32.7641	B	H3K4me1	NA	NA	A	A	Same	B	5
200	180	128658	0	naive	5.72	2.29	chr1_10509	NA	NA	NA	NA	1	27.7222	B	H3K4me1	NA	NA	25.9656	B	Mixed	NA	NA	A	A	Same	B	5	chr1_10482	NA	NA	NA	NA	0	29.8526	B	Background	NA	NA	32.7641	B	Background	NA	NA	A	A	Same	B	5
200	181	117600	0	naive	5.65	2.38	chr1_10509	NA	NA	NA	NA	1	27.7222	B	H3K4me1	NA	NA	25.9656	B	Mixed	NA	NA	A	A	Same	B	5	chr1_10483	FAAHP1	transcribed_unprocessed_pseudogene	NA	NA	0	29.8526	B	Background	NA	NA	32.7641	B	Background	NA	NA	A	A	Same	B	5
200	182	109247	0	naive	9.52	2.98	chr1_10509	NA	NA	NA	NA	1	27.7222	B	H3K4me1	NA	NA	25.9656	B	Mixed	NA	NA	A	A	Same	B	5	chr1_10484	FAAHP1	transcribed_unprocessed_pseudogene	NA	NA	0	29.8526	B	H3K4me1	NA	NA	32.7641	B	Background	NA	NA	A	A	Same	B	5
200	183	106654	0	naive	13.09	4.79	chr1_10509	NA	NA	NA	NA	1	27.7222	B	H3K4me1	NA	NA	25.9656	B	Mixed	NA	NA	A	A	Same	B	5	chr1_10486	FAAHP1	transcribed_unprocessed_pseudogene	NA	NA	0	29.8526	B	H3K4me1	NA	NA	32.7641	B	Background	NA	NA	A	A	Same	B	5
200	184	103575	0	naive	10.88	4.23	chr1_10509	NA	NA	NA	NA	1	27.7222	B	H3K4me1	NA	NA	25.9656	B	Mixed	NA	NA	A	A	Same	B	5	chr1_10487	NA	NA	NA	NA	0	29.8526	B	Background	NA	NA	32.7641	B	Background	NA	NA	A	A	Same	B	5
200	185	101538	0	naive	12.14	4.1	chr1_10509	NA	NA	NA	NA	1	27.7222	B	H3K4me1	NA	NA	25.9656	B	Mixed	NA	NA	A	A	Same	B	5	chr1_10488	NA	NA	NA	NA	0	29.8526	B	Background	NA	NA	32.7641	B	Background	NA	NA	A	A	Same	B	5
200	186	76228	0	naive	5.47	3.41	chr1_10509	NA	NA	NA	NA	1	27.7222	B	H3K4me1	NA	NA	25.9656	B	Mixed	NA	NA	A	A	Same	B	5	chr1_10490	FAAHP1	transcribed_unprocessed_pseudogene	NA	NA	0	29.8526	E	Active	NA	NA	32.7641	B	Mixed	NA	NA	A	A	Same	E_naive	5
200	187	62287	0	primed	4.96	5.43	chr1_10509	NA	NA	NA	NA	1	27.7222	B	H3K4me1	NA	NA	25.9656	B	Mixed	NA	NA	A	A	Same	B	5	chr1_10491	NA	NA	NA	NA	0	29.8526	B	H3K4me1	NA	NA	32.7641	B	Mixed	NA	NA	A	A	Same	B	5
200	203	60635	0	naive	5.25	2.4	chr1_10509	NA	NA	NA	NA	1	27.7222	B	H3K4me1	NA	NA	25.9656	B	Mixed	NA	NA	A	A	Same	B	5	chr1_10521	MKNK1	protein_coding	MKNK1	NA	0	27.7222	B	Active	NA	NA	25.9656	B	Active	NA	NA	A	A	Same	B	5
200	208	145468	0	naive	5.37	3.72	chr1_10509	NA	NA	NA	NA	1	27.7222	B	H3K4me1	NA	NA	25.9656	B	Mixed	NA	NA	A	A	Same	B	5	chr1_10543	EFCAB14	protein_coding	EFCAB14	NA	0	27.7222	B	Background	NA	NA	25.9656	B	Active	NA	NA	A	A	Same	B	5
201	182	119007	0	naive	5.63	2.2	chr1_10510	KNCN	protein_coding	KNCN	n	1	27.7222	B	H3K4me1	NA	NA	25.9656	B	Active	NA	NA	A	A	Same	B	5	chr1_10484	FAAHP1	transcribed_unprocessed_pseudogene	NA	NA	0	29.8526	B	H3K4me1	NA	NA	32.7641	B	Background	NA	NA	A	A	Same	B	5
201	183	116414	0	naive_primed	6.81	6.21	chr1_10510	KNCN	protein_coding	KNCN	n	1	27.7222	B	H3K4me1	NA	NA	25.9656	B	Active	NA	NA	A	A	Same	B	5	chr1_10486	FAAHP1	transcribed_unprocessed_pseudogene	NA	NA	0	29.8526	B	H3K4me1	NA	NA	32.7641	B	Background	NA	NA	A	A	Same	B	5
201	184	113335	0	naive	5.26	4.33	chr1_10510	KNCN	protein_coding	KNCN	n	1	27.7222	B	H3K4me1	NA	NA	25.9656	B	Active	NA	NA	A	A	Same	B	5	chr1_10487	NA	NA	NA	NA	0	29.8526	B	Background	NA	NA	32.7641	B	Background	NA	NA	A	A	Same	B	5
201	185	111298	0	naive	5.88	2.95	chr1_10510	KNCN	protein_coding	KNCN	n	1	27.7222	B	H3K4me1	NA	NA	25.9656	B	Active	NA	NA	A	A	Same	B	5	chr1_10488	NA	NA	NA	NA	0	29.8526	B	Background	NA	NA	32.7641	B	Background	NA	NA	A	A	Same	B	5
201	199	15661	0	naive	6.1	2.22	chr1_10510	KNCN	protein_coding	KNCN	n	1	27.7222	B	H3K4me1	NA	NA	25.9656	B	Active	NA	NA	A	A	Same	B	5	chr1_10508	MKNK1.AS1	antisense	NA	NA	0	27.7222	B	Background	NA	NA	25.9656	B	Mixed	NA	NA	A	A	Same	B	5
206	208	15629.5	0	naive	5.25	4.65	chr1_10537	ATPAF1,TEX38,EFCAB14.AS1	protein_coding,protein_coding,antisense	ATPAF1,TEX38	NA	1	27.7222	B	Background	NA	NA	25.9656	B	Background	NA	NA	A	A	Same	B	5	chr1_10543	EFCAB14	protein_coding	EFCAB14	NA	0	27.7222	B	Background	NA	NA	25.9656	B	Active	NA	NA	A	A	Same	B	5
206	237	577762	0	primed	2.41	5.97	chr1_10537	ATPAF1,TEX38,EFCAB14.AS1	protein_coding,protein_coding,antisense	ATPAF1,TEX38	NA	1	27.7222	B	Background	NA	NA	25.9656	B	Background	NA	NA	A	A	Same	B	5	chr1_10689	NA	NA	NA	NA	0	25.751	B	Background	NA	NA	12.2704	B	Background	NA	NA	A	A	Same	B	5
206	238	588123	0	naive	7.75	3.07	chr1_10537	ATPAF1,TEX38,EFCAB14.AS1	protein_coding,protein_coding,antisense	ATPAF1,TEX38	NA	1	27.7222	B	Background	NA	NA	25.9656	B	Background	NA	NA	A	A	Same	B	5	chr1_10691	NA	NA	NA	NA	0	30.4983	B	Background	NA	NA	14.0449	B	Background	NA	NA	A	A	Same	B	5
206	240	616588	0	primed	3.34	7.28	chr1_10537	ATPAF1,TEX38,EFCAB14.AS1	protein_coding,protein_coding,antisense	ATPAF1,TEX38	NA	1	27.7222	B	Background	NA	NA	25.9656	B	Background	NA	NA	A	A	Same	B	5	chr1_10694	STIL	protein_coding	STIL	NA	0	30.4983	B	H3K4me1	NA	NA	14.0449	B	Background	NA	NA	A	A	Same	B	5
206	241	630707	0	primed	3.41	7.34	chr1_10537	ATPAF1,TEX38,EFCAB14.AS1	protein_coding,protein_coding,antisense	ATPAF1,TEX38	NA	1	27.7222	B	Background	NA	NA	25.9656	B	Background	NA	NA	A	A	Same	B	5	chr1_10697	STIL	protein_coding	STIL	NA	0	30.4983	B	Background	NA	NA	14.0449	B	Background	NA	NA	A	A	Same	B	5
214	185	281746	0	naive_primed	6.19	5.02	chr1_10553	EFCAB14	protein_coding	EFCAB14	NA	1	27.7222	E	Active	NA	NA	25.9656	E	Active	NA	NA	A	A	Same	E_shared	5	chr1_10488	NA	NA	NA	NA	0	29.8526	B	Background	NA	NA	32.7641	B	Background	NA	NA	A	A	Same	B	5
214	202	146609	0	naive	5.05	4.59	chr1_10553	EFCAB14	protein_coding	EFCAB14	NA	1	27.7222	E	Active	NA	NA	25.9656	E	Active	NA	NA	A	A	Same	E_shared	5	chr1_10516	NA	NA	NA	NA	0	27.7222	B	Background	NA	NA	25.9656	B	Active	NA	NA	A	A	Same	B	5
214	204	65096.5	0	naive	5.15	2.5	chr1_10553	EFCAB14	protein_coding	EFCAB14	NA	1	27.7222	E	Active	NA	NA	25.9656	E	Active	NA	NA	A	A	Same	E_shared	5	chr1_10533	NA	NA	NA	NA	0	27.7222	B	Background	NA	NA	25.9656	B	Background	NA	NA	A	A	Same	B	5
214	207	48401.5	0	naive	5.63	1.95	chr1_10553	EFCAB14	protein_coding	EFCAB14	NA	1	27.7222	E	Active	NA	NA	25.9656	E	Active	NA	NA	A	A	Same	E_shared	5	chr1_10538	ATPAF1	protein_coding	ATPAF1	NA	0	27.7222	B	Background	NA	NA	25.9656	B	Background	NA	NA	A	A	Same	B	5
214	208	34739.5	0	naive_primed	6.18	5.26	chr1_10553	EFCAB14	protein_coding	EFCAB14	NA	1	27.7222	E	Active	NA	NA	25.9656	E	Active	NA	NA	A	A	Same	E_shared	5	chr1_10543	EFCAB14	protein_coding	EFCAB14	NA	0	27.7222	B	Background	NA	NA	25.9656	B	Active	NA	NA	A	A	Same	B	5
214	209	23427	0	naive	5.54	3.81	chr1_10553	EFCAB14	protein_coding	EFCAB14	NA	1	27.7222	E	Active	NA	NA	25.9656	E	Active	NA	NA	A	A	Same	E_shared	5	chr1_10547	EFCAB14	protein_coding	EFCAB14	NA	0	27.7222	B	Background	NA	NA	25.9656	B	Background	NA	NA	A	A	Same	B	5
214	210	19726.5	0	naive	5.92	4.04	chr1_10553	EFCAB14	protein_coding	EFCAB14	NA	1	27.7222	E	Active	NA	NA	25.9656	E	Active	NA	NA	A	A	Same	E_shared	5	chr1_10548	NA	NA	NA	NA	0	27.7222	B	Background	NA	NA	25.9656	B	Background	NA	NA	A	A	Same	B	5
214	211	15650	0	naive_primed	6.8	5.76	chr1_10553	EFCAB14	protein_coding	EFCAB14	NA	1	27.7222	E	Active	NA	NA	25.9656	E	Active	NA	NA	A	A	Same	E_shared	5	chr1_10549	NA	NA	NA	NA	0	27.7222	B	Background	NA	NA	25.9656	B	Background	NA	NA	A	A	Same	B	5
214	212	12725.5	0	naive	5.6	4.23	chr1_10553	EFCAB14	protein_coding	EFCAB14	NA	1	27.7222	E	Active	NA	NA	25.9656	E	Active	NA	NA	A	A	Same	E_shared	5	chr1_10550	NA	NA	NA	NA	0	27.7222	B	Background	NA	NA	25.9656	B	Background	NA	NA	A	A	Same	B	5
214	213	10203	0	naive_primed	9.9	7.57	chr1_10553	EFCAB14	protein_coding	EFCAB14	NA	1	27.7222	E	Active	NA	NA	25.9656	E	Active	NA	NA	A	A	Same	E_shared	5	chr1_10551	NA	NA	NA	NA	0	27.7222	B	H3K4me1	NA	NA	25.9656	B	Background	NA	NA	A	A	Same	B	5
214	240	566220	0	primed	2.74	5.89	chr1_10553	EFCAB14	protein_coding	EFCAB14	NA	1	27.7222	E	Active	NA	NA	25.9656	E	Active	NA	NA	A	A	Same	E_shared	5	chr1_10694	STIL	protein_coding	STIL	NA	0	30.4983	B	H3K4me1	NA	NA	14.0449	B	Background	NA	NA	A	A	Same	B	5
214	242	582246	0	primed	1.91	5.6	chr1_10553	EFCAB14	protein_coding	EFCAB14	NA	1	27.7222	E	Active	NA	NA	25.9656	E	Active	NA	NA	A	A	Same	E_shared	5	chr1_10698	STIL	protein_coding	STIL	NA	0	30.4983	B	Active	NA	NA	14.0449	B	Background	NA	NA	A	A	Same	B	5
221	230	103995	0	primed	4.01	5.2	chr1_10565	CYP4B1	protein_coding	CYP4B1	NA	1	17.5519	B	Active	NA	NA	11.6543	E	Active	NA	NA	A	A	Same	E_primed	5	chr1_10598	NA	NA	NA	NA	0	17.5519	B	Heterochromatin Repressed	NA	NA	11.6543	B	H3K4me1	NA	NA	A	A	Same	B	5
221	232	420187	1	naive_primed	12.11	5.61	chr1_10565	CYP4B1	protein_coding	CYP4B1	NA	1	17.5519	B	Active	NA	NA	11.6543	E	Active	NA	NA	A	A	Same	E_primed	5	chr1_10677	CYP4A22.AS1,LINC00853	lincRNA,antisense	NA	NA	1	21.0037	B	Active	NA	NA	10.4958	B	Mixed	NA	NA	A	A	Same	B	5
232	188	692955	0	primed	0	5.05	chr1_10677	CYP4A22.AS1,LINC00853	lincRNA,antisense	NA	NA	1	21.0037	B	Active	NA	NA	10.4958	B	Mixed	NA	NA	A	A	Same	B	5	chr1_10492	NA	NA	NA	NA	0	29.8526	B	H3K4me1	NA	NA	32.7641	B	Bivalent	NA	NA	A	A	Same	B	5
232	205	508376	0	naive	5.48	2.04	chr1_10677	CYP4A22.AS1,LINC00853	lincRNA,antisense	NA	NA	1	21.0037	B	Active	NA	NA	10.4958	B	Mixed	NA	NA	A	A	Same	B	5	chr1_10536	ATPAF1,TEX38	protein_coding,protein_coding	ATPAF1,TEX38	NA	0	27.7222	B	Active	NA	NA	25.9656	B	Active	NA	NA	A	A	Same	B	5
232	210	474796	0	naive	5.19	1.41	chr1_10677	CYP4A22.AS1,LINC00853	lincRNA,antisense	NA	NA	1	21.0037	B	Active	NA	NA	10.4958	B	Mixed	NA	NA	A	A	Same	B	5	chr1_10548	NA	NA	NA	NA	0	27.7222	B	Background	NA	NA	25.9656	B	Background	NA	NA	A	A	Same	B	5
232	215	441362	0	naive	6.69	3.4	chr1_10677	CYP4A22.AS1,LINC00853	lincRNA,antisense	NA	NA	1	21.0037	B	Active	NA	NA	10.4958	B	Mixed	NA	NA	A	A	Same	B	5	chr1_10557	NA	NA	NA	NA	0	27.7222	B	Background	NA	NA	25.9656	B	Background	NA	NA	A	A	Same	B	5
232	216	440402	0	naive	5.69	3.89	chr1_10677	CYP4A22.AS1,LINC00853	lincRNA,antisense	NA	NA	1	21.0037	B	Active	NA	NA	10.4958	B	Mixed	NA	NA	A	A	Same	B	5	chr1_10558	NA	NA	NA	NA	0	27.7222	B	Background	NA	NA	25.9656	B	Background	NA	NA	A	A	Same	B	5
232	217	432983	0	naive_primed	11.58	6.7	chr1_10677	CYP4A22.AS1,LINC00853	lincRNA,antisense	NA	NA	1	21.0037	B	Active	NA	NA	10.4958	B	Mixed	NA	NA	A	A	Same	B	5	chr1_10561	NA	NA	NA	NA	0	27.7222	B	Background	NA	NA	25.9656	B	Background	NA	NA	A	A	Same	B	5
232	218	429956	0	naive	8.95	4.07	chr1_10677	CYP4A22.AS1,LINC00853	lincRNA,antisense	NA	NA	1	21.0037	B	Active	NA	NA	10.4958	B	Mixed	NA	NA	A	A	Same	B	5	chr1_10562	NA	NA	NA	NA	0	27.7222	B	Background	NA	NA	25.9656	B	H3K4me1	NA	NA	A	A	Same	B	5
232	219	427364	0	naive	7.32	1.48	chr1_10677	CYP4A22.AS1,LINC00853	lincRNA,antisense	NA	NA	1	21.0037	B	Active	NA	NA	10.4958	B	Mixed	NA	NA	A	A	Same	B	5	chr1_10563	NA	NA	NA	NA	0	22.637	B	Background	NA	NA	18.81	B	Background	NA	NA	A	A	Same	B	5
232	220	424196	0	naive	6.05	2.33	chr1_10677	CYP4A22.AS1,LINC00853	lincRNA,antisense	NA	NA	1	21.0037	B	Active	NA	NA	10.4958	B	Mixed	NA	NA	A	A	Same	B	5	chr1_10564	NA	NA	NA	NA	0	17.5519	B	Background	NA	NA	11.6543	B	Active	NA	NA	A	A	Same	B	5
232	222	414439	0	naive	6.68	0.99	chr1_10677	CYP4A22.AS1,LINC00853	lincRNA,antisense	NA	NA	1	21.0037	B	Active	NA	NA	10.4958	B	Mixed	NA	NA	A	A	Same	B	5	chr1_10568	NA	NA	NA	NA	0	17.5519	B	Background	NA	NA	11.6543	B	Background	NA	NA	A	A	Same	B	5
232	223	412924	0	naive	5.44	1.33	chr1_10677	CYP4A22.AS1,LINC00853	lincRNA,antisense	NA	NA	1	21.0037	B	Active	NA	NA	10.4958	B	Mixed	NA	NA	A	A	Same	B	5	chr1_10569	NA	NA	NA	NA	0	17.5519	B	Background	NA	NA	11.6543	B	Background	NA	NA	A	A	Same	B	5
232	224	410912	0	naive	6.36	2.64	chr1_10677	CYP4A22.AS1,LINC00853	lincRNA,antisense	NA	NA	1	21.0037	B	Active	NA	NA	10.4958	B	Mixed	NA	NA	A	A	Same	B	5	chr1_10570	NA	NA	NA	NA	0	17.5519	B	Mixed	NA	NA	11.6543	B	Background	NA	NA	A	A	Same	B	5
232	225	409612	0	naive	6.5	1.03	chr1_10677	CYP4A22.AS1,LINC00853	lincRNA,antisense	NA	NA	1	21.0037	B	Active	NA	NA	10.4958	B	Mixed	NA	NA	A	A	Same	B	5	chr1_10571	NA	NA	NA	NA	0	17.5519	B	Mixed	NA	NA	11.6543	B	Heterochromatin Repressed	NA	NA	A	A	Same	B	5
232	226	387360	0	naive	6.18	1.38	chr1_10677	CYP4A22.AS1,LINC00853	lincRNA,antisense	NA	NA	1	21.0037	B	Active	NA	NA	10.4958	B	Mixed	NA	NA	A	A	Same	B	5	chr1_10578	NA	NA	NA	NA	0	17.5519	B	Background	NA	NA	11.6543	B	Background	NA	NA	A	A	Same	B	5
232	227	375994	0	naive	5.45	2.02	chr1_10677	CYP4A22.AS1,LINC00853	lincRNA,antisense	NA	NA	1	21.0037	B	Active	NA	NA	10.4958	B	Mixed	NA	NA	A	A	Same	B	5	chr1_10583	CYP4B1	protein_coding	CYP4B1	NA	0	17.5519	B	Background	NA	NA	11.6543	B	Background	NA	NA	A	A	Same	B	5
232	228	362868	0	naive	7.27	2.35	chr1_10677	CYP4A22.AS1,LINC00853	lincRNA,antisense	NA	NA	1	21.0037	B	Active	NA	NA	10.4958	B	Mixed	NA	NA	A	A	Same	B	5	chr1_10585	CYP4B1	protein_coding	CYP4B1	NA	0	17.5519	B	Heterochromatin Repressed	NA	NA	11.6543	B	Active	NA	NA	A	A	Same	B	5
232	229	317616	0	naive_primed	6.35	5.45	chr1_10677	CYP4A22.AS1,LINC00853	lincRNA,antisense	NA	NA	1	21.0037	B	Active	NA	NA	10.4958	B	Mixed	NA	NA	A	A	Same	B	5	chr1_10597	NA	NA	NA	NA	0	17.5519	B	Heterochromatin Repressed	NA	NA	11.6543	B	H3K4me1	NA	NA	A	A	Same	B	5
232	230	316192	0	naive_primed	7.1	5.24	chr1_10677	CYP4A22.AS1,LINC00853	lincRNA,antisense	NA	NA	1	21.0037	B	Active	NA	NA	10.4958	B	Mixed	NA	NA	A	A	Same	B	5	chr1_10598	NA	NA	NA	NA	0	17.5519	B	Heterochromatin Repressed	NA	NA	11.6543	B	H3K4me1	NA	NA	A	A	Same	B	5
232	231	182368	0	naive	6.3	1.2	chr1_10677	CYP4A22.AS1,LINC00853	lincRNA,antisense	NA	NA	1	21.0037	B	Active	NA	NA	10.4958	B	Mixed	NA	NA	A	A	Same	B	5	chr1_10632	CYP4A43P	unprocessed_pseudogene	NA	NA	0	17.5519	B	Background	NA	NA	11.6543	B	Background	NA	NA	A	A	Same	B	5
232	237	72324	0	naive_primed	8.28	5.55	chr1_10677	CYP4A22.AS1,LINC00853	lincRNA,antisense	NA	NA	1	21.0037	B	Active	NA	NA	10.4958	B	Mixed	NA	NA	A	A	Same	B	5	chr1_10689	NA	NA	NA	NA	0	25.751	B	Background	NA	NA	12.2704	B	Background	NA	NA	A	A	Same	B	5
232	238	82685	0	naive_primed	6.47	9.6	chr1_10677	CYP4A22.AS1,LINC00853	lincRNA,antisense	NA	NA	1	21.0037	B	Active	NA	NA	10.4958	B	Mixed	NA	NA	A	A	Same	B	5	chr1_10691	NA	NA	NA	NA	0	30.4983	B	Background	NA	NA	14.0449	B	Background	NA	NA	A	A	Same	B	5
232	239	92334.5	0	naive_primed	8.13	12.21	chr1_10677	CYP4A22.AS1,LINC00853	lincRNA,antisense	NA	NA	1	21.0037	B	Active	NA	NA	10.4958	B	Mixed	NA	NA	A	A	Same	B	5	chr1_10692	NA	NA	NA	NA	0	30.4983	B	H3K4me1	NA	NA	14.0449	B	Background	NA	NA	A	A	Same	B	5
232	240	111150	0	naive	5.75	3.4	chr1_10677	CYP4A22.AS1,LINC00853	lincRNA,antisense	NA	NA	1	21.0037	B	Active	NA	NA	10.4958	B	Mixed	NA	NA	A	A	Same	B	5	chr1_10694	STIL	protein_coding	STIL	NA	0	30.4983	B	H3K4me1	NA	NA	14.0449	B	Background	NA	NA	A	A	Same	B	5
232	277	540112	0	primed	0.54	5.83	chr1_10677	CYP4A22.AS1,LINC00853	lincRNA,antisense	NA	NA	1	21.0037	B	Active	NA	NA	10.4958	B	Mixed	NA	NA	A	A	Same	B	5	chr1_10799	NA	NA	NA	NA	0	18.8884	B	Background	chr1_34	1.99102	14.2771	B	Background	chr1_34	2.14663	A	A	Same	B	5
233	206	514528	1	naive	5.74	2.99	chr1_10680	PDZK1IP1	protein_coding	PDZK1IP1	NA	1	21.0037	B	H3K4me1	NA	NA	10.4958	B	H3K4me1	NA	NA	A	A	Same	B	5	chr1_10537	ATPAF1,TEX38,EFCAB14.AS1	protein_coding,protein_coding,antisense	ATPAF1,TEX38	NA	1	27.7222	B	Background	NA	NA	25.9656	B	Background	NA	NA	A	A	Same	B	5
233	232	9090.5	1	naive_primed	13.68	17.01	chr1_10680	PDZK1IP1	protein_coding	PDZK1IP1	NA	1	21.0037	B	H3K4me1	NA	NA	10.4958	B	H3K4me1	NA	NA	A	A	Same	B	5	chr1_10677	CYP4A22.AS1,LINC00853	lincRNA,antisense	NA	NA	1	21.0037	B	Active	NA	NA	10.4958	B	Mixed	NA	NA	A	A	Same	B	5
233	234	37516.5	1	naive_primed	10.45	11.18	chr1_10680	PDZK1IP1	protein_coding	PDZK1IP1	NA	1	21.0037	B	H3K4me1	NA	NA	10.4958	B	H3K4me1	NA	NA	A	A	Same	B	5	chr1_10685	TAL1,RP1.18D14.7	protein_coding,antisense	TAL1	NA	1	21.0037	B	Bivalent	NA	NA	10.4958	B	Bivalent	NA	NA	A	A	Same	B	5
233	237	63233.5	0	primed	2.72	5.31	chr1_10680	PDZK1IP1	protein_coding	PDZK1IP1	NA	1	21.0037	B	H3K4me1	NA	NA	10.4958	B	H3K4me1	NA	NA	A	A	Same	B	5	chr1_10689	NA	NA	NA	NA	0	25.751	B	Background	NA	NA	12.2704	B	Background	NA	NA	A	A	Same	B	5
233	238	73594.5	0	primed	3.41	6.39	chr1_10680	PDZK1IP1	protein_coding	PDZK1IP1	NA	1	21.0037	B	H3K4me1	NA	NA	10.4958	B	H3K4me1	NA	NA	A	A	Same	B	5	chr1_10691	NA	NA	NA	NA	0	30.4983	B	Background	NA	NA	14.0449	B	Background	NA	NA	A	A	Same	B	5
233	239	83244	0	primed	3.97	6.15	chr1_10680	PDZK1IP1	protein_coding	PDZK1IP1	NA	1	21.0037	B	H3K4me1	NA	NA	10.4958	B	H3K4me1	NA	NA	A	A	Same	B	5	chr1_10692	NA	NA	NA	NA	0	30.4983	B	H3K4me1	NA	NA	14.0449	B	Background	NA	NA	A	A	Same	B	5
233	244	227385	1	naive_primed	5.28	9.05	chr1_10680	PDZK1IP1	protein_coding	PDZK1IP1	NA	1	21.0037	B	H3K4me1	NA	NA	10.4958	B	H3K4me1	NA	NA	A	A	Same	B	5	chr1_10724	LINC01389,FOXE3	antisense,protein_coding	FOXE3	NA	1	30.4983	B	Active	chr1_34	2.1646575	14.0449	B	Mixed	chr1_34	2.235205	A	A	Same	B	5
233	245	242440	1	naive_primed	5.67	14.46	chr1_10680	PDZK1IP1	protein_coding	PDZK1IP1	NA	1	21.0037	B	H3K4me1	NA	NA	10.4958	B	H3K4me1	NA	NA	A	A	Same	B	5	chr1_10725	FOXD2.AS1,FOXD2	antisense,protein_coding	FOXD2	NA	1	30.4983	B	Mixed	chr1_34	2.1549225	14.0449	B	Mixed	chr1_34	2.197125	A	A	Same	B	5
233	246	254967	1	primed	1.16	7.95	chr1_10680	PDZK1IP1	protein_coding	PDZK1IP1	NA	1	21.0037	B	H3K4me1	NA	NA	10.4958	B	H3K4me1	NA	NA	A	A	Same	B	5	chr1_10727	FOXD2	protein_coding	FOXD2	NA	1	30.4983	B	Mixed	chr1_34	2.10392333333333	14.0449	B	Bivalent	chr1_34	2.15420666666667	A	A	Same	B	5
233	266	434788	1	primed	4.58	8.1	chr1_10680	PDZK1IP1	protein_coding	PDZK1IP1	NA	1	21.0037	B	H3K4me1	NA	NA	10.4958	B	H3K4me1	NA	NA	A	A	Same	B	5	chr1_10767	NA	NA	NA	NA	1	18.8884	B	Background	chr1_34	1.47697	14.2771	B	Background	chr1_34	1.48965333333333	A	A	Same	B	5
234	186	758112	0	primed	0	6.89	chr1_10685	TAL1,RP1.18D14.7	protein_coding,antisense	TAL1	NA	1	21.0037	B	Bivalent	NA	NA	10.4958	B	Bivalent	NA	NA	A	A	Same	B	5	chr1_10490	FAAHP1	transcribed_unprocessed_pseudogene	NA	NA	0	29.8526	E	Active	NA	NA	32.7641	B	Mixed	NA	NA	A	A	Same	E_naive	5
234	187	744170	0	primed	0	8.95	chr1_10685	TAL1,RP1.18D14.7	protein_coding,antisense	TAL1	NA	1	21.0037	B	Bivalent	NA	NA	10.4958	B	Bivalent	NA	NA	A	A	Same	B	5	chr1_10491	NA	NA	NA	NA	0	29.8526	B	H3K4me1	NA	NA	32.7641	B	Mixed	NA	NA	A	A	Same	B	5
234	188	739562	0	primed	0	9.81	chr1_10685	TAL1,RP1.18D14.7	protein_coding,antisense	TAL1	NA	1	21.0037	B	Bivalent	NA	NA	10.4958	B	Bivalent	NA	NA	A	A	Same	B	5	chr1_10492	NA	NA	NA	NA	0	29.8526	B	H3K4me1	NA	NA	32.7641	B	Bivalent	NA	NA	A	A	Same	B	5
234	189	734604	0	primed	2.03	27.69	chr1_10685	TAL1,RP1.18D14.7	protein_coding,antisense	TAL1	NA	1	21.0037	B	Bivalent	NA	NA	10.4958	B	Bivalent	NA	NA	A	A	Same	B	5	chr1_10493	NA	NA	NA	NA	0	29.8526	B	Active	NA	NA	32.7641	B	Bivalent	NA	NA	A	A	Same	B	5
234	190	730183	0	primed	0	13.06	chr1_10685	TAL1,RP1.18D14.7	protein_coding,antisense	TAL1	NA	1	21.0037	B	Bivalent	NA	NA	10.4958	B	Bivalent	NA	NA	A	A	Same	B	5	chr1_10494	NA	NA	NA	NA	0	29.8526	B	H3K4me1	NA	NA	32.7641	B	Bivalent	NA	NA	A	A	Same	B	5
234	191	728778	0	primed	0	16.94	chr1_10685	TAL1,RP1.18D14.7	protein_coding,antisense	TAL1	NA	1	21.0037	B	Bivalent	NA	NA	10.4958	B	Bivalent	NA	NA	A	A	Same	B	5	chr1_10495	NA	NA	NA	NA	0	29.8526	B	Background	NA	NA	32.7641	B	Polycomb Repressed	NA	NA	A	A	Same	B	5
234	192	728391	0	primed		9.91	chr1_10685	TAL1,RP1.18D14.7	protein_coding,antisense	TAL1	NA	1	21.0037	B	Bivalent	NA	NA	10.4958	B	Bivalent	NA	NA	A	A	Same	B	5	chr1_10496	NA	NA	NA	NA	0	29.8526	B	Background	NA	NA	32.7641	B	Polycomb Repressed	NA	NA	A	A	Same	B	5
234	193	724948	0	primed	0	8.31	chr1_10685	TAL1,RP1.18D14.7	protein_coding,antisense	TAL1	NA	1	21.0037	B	Bivalent	NA	NA	10.4958	B	Bivalent	NA	NA	A	A	Same	B	5	chr1_10497	NA	NA	NA	NA	0	28.7874	B	H3K4me1	NA	NA	29.3649	B	Mixed	NA	NA	A	A	Same	B	5
234	195	714797	0	primed	0	6.34	chr1_10685	TAL1,RP1.18D14.7	protein_coding,antisense	TAL1	NA	1	21.0037	B	Bivalent	NA	NA	10.4958	B	Bivalent	NA	NA	A	A	Same	B	5	chr1_10499	NA	NA	NA	NA	0	27.7222	B	H3K4me1	NA	NA	25.9656	B	H3K4me1	NA	NA	A	A	Same	B	5
234	196	710778	0	primed	0	9.22	chr1_10685	TAL1,RP1.18D14.7	protein_coding,antisense	TAL1	NA	1	21.0037	B	Bivalent	NA	NA	10.4958	B	Bivalent	NA	NA	A	A	Same	B	5	chr1_10500	NA	NA	NA	NA	0	27.7222	B	H3K4me1	NA	NA	25.9656	B	H3K4me1	NA	NA	A	A	Same	B	5
234	197	699572	0	primed	0.4	5.41	chr1_10685	TAL1,RP1.18D14.7	protein_coding,antisense	TAL1	NA	1	21.0037	B	Bivalent	NA	NA	10.4958	B	Bivalent	NA	NA	A	A	Same	B	5	chr1_10505	NA	NA	NA	NA	0	27.7222	B	H3K4me1	NA	NA	25.9656	B	Mixed	NA	NA	A	A	Same	B	5
234	198	696281	0	primed	1.16	10.11	chr1_10685	TAL1,RP1.18D14.7	protein_coding,antisense	TAL1	NA	1	21.0037	B	Bivalent	NA	NA	10.4958	B	Bivalent	NA	NA	A	A	Same	B	5	chr1_10506	NA	NA	NA	NA	0	27.7222	B	H3K4me1	NA	NA	25.9656	B	Mixed	NA	NA	A	A	Same	B	5
234	244	189868	1	primed	2.09	5.18	chr1_10685	TAL1,RP1.18D14.7	protein_coding,antisense	TAL1	NA	1	21.0037	B	Bivalent	NA	NA	10.4958	B	Bivalent	NA	NA	A	A	Same	B	5	chr1_10724	LINC01389,FOXE3	antisense,protein_coding	FOXE3	NA	1	30.4983	B	Active	chr1_34	2.1646575	14.0449	B	Mixed	chr1_34	2.235205	A	A	Same	B	5
234	245	204924	1	primed	0.81	18.34	chr1_10685	TAL1,RP1.18D14.7	protein_coding,antisense	TAL1	NA	1	21.0037	B	Bivalent	NA	NA	10.4958	B	Bivalent	NA	NA	A	A	Same	B	5	chr1_10725	FOXD2.AS1,FOXD2	antisense,protein_coding	FOXD2	NA	1	30.4983	B	Mixed	chr1_34	2.1549225	14.0449	B	Mixed	chr1_34	2.197125	A	A	Same	B	5
234	248	232334	0	primed	1.29	5.25	chr1_10685	TAL1,RP1.18D14.7	protein_coding,antisense	TAL1	NA	1	21.0037	B	Bivalent	NA	NA	10.4958	B	Bivalent	NA	NA	A	A	Same	B	5	chr1_10729	NA	NA	NA	NA	0	30.4983	B	H3K4me1	chr1_34	1.98285666666667	14.0449	B	Active	chr1_34	2.01428333333333	A	A	Same	B	5
234	362	3.18719e+06	0	primed	0	7.16	chr1_10685	TAL1,RP1.18D14.7	protein_coding,antisense	TAL1	NA	1	21.0037	B	Bivalent	NA	NA	10.4958	B	Bivalent	NA	NA	A	A	Same	B	5	chr1_11603	NA	NA	NA	NA	0	-12.3331	B	Background	NA	NA	-6.75149	B	Background	chr1_38	2.39057	B	B	Same	B	5
234	366	3193537	0	primed	0	17.52	chr1_10685	TAL1,RP1.18D14.7	protein_coding,antisense	TAL1	NA	1	21.0037	B	Bivalent	NA	NA	10.4958	B	Bivalent	NA	NA	A	A	Same	B	5	chr1_11607	NA	NA	NA	NA	0	-12.3331	B	Bivalent	NA	NA	-6.75149	B	Bivalent	chr1_38	2.27528	B	B	Same	B	5
234	367	3.19625e+06	0	primed		17.82	chr1_10685	TAL1,RP1.18D14.7	protein_coding,antisense	TAL1	NA	1	21.0037	B	Bivalent	NA	NA	10.4958	B	Bivalent	NA	NA	A	A	Same	B	5	chr1_11608	DMRTA2	protein_coding	DMRTA2	NA	0	-12.3331	B	Bivalent	NA	NA	-6.75149	B	Bivalent	chr1_38	2.25597	B	B	Same	B	5
234	368	3197224	0	primed		9.64	chr1_10685	TAL1,RP1.18D14.7	protein_coding,antisense	TAL1	NA	1	21.0037	B	Bivalent	NA	NA	10.4958	B	Bivalent	NA	NA	A	A	Same	B	5	chr1_11609	DMRTA2	protein_coding	DMRTA2	NA	0	-12.3331	B	Bivalent	NA	NA	-6.75149	B	Bivalent	chr1_38	2.25597	B	B	Same	B	5
234	369	3.20592e+06	1	primed		11.87	chr1_10685	TAL1,RP1.18D14.7	protein_coding,antisense	TAL1	NA	1	21.0037	B	Bivalent	NA	NA	10.4958	B	Bivalent	NA	NA	A	A	Same	B	5	chr1_11610	DMRTA2	protein_coding	DMRTA2	NA	1	-12.3331	B	Bivalent	NA	NA	-6.75149	B	Bivalent	chr1_38	2.2384325	B	B	Same	B	5
234	413	3.735e+06	1	primed		7.37	chr1_10685	TAL1,RP1.18D14.7	protein_coding,antisense	TAL1	NA	1	21.0037	B	Bivalent	NA	NA	10.4958	B	Bivalent	NA	NA	A	A	Same	B	5	chr1_11759	FAF1,CDKN2C	protein_coding,protein_coding	FAF1,CDKN2C	NA	1	5.18148	E	Active	NA	NA	-11.5882	E	Active	chr1_38	1.508045	A	B	AB	E_shared	5
234	414	3736209	1	primed	0	7.12	chr1_10685	TAL1,RP1.18D14.7	protein_coding,antisense	TAL1	NA	1	21.0037	B	Bivalent	NA	NA	10.4958	B	Bivalent	NA	NA	A	A	Same	B	5	chr1_11760	FAF1,CDKN2C	protein_coding,protein_coding	FAF1,CDKN2C	NA	1	5.18148	E	Active	NA	NA	-11.5882	B	Active	chr1_38	1.50502	A	B	AB	E_naive	5
234	415	3.73749e+06	0	primed		7.79	chr1_10685	TAL1,RP1.18D14.7	protein_coding,antisense	TAL1	NA	1	21.0037	B	Bivalent	NA	NA	10.4958	B	Bivalent	NA	NA	A	A	Same	B	5	chr1_11761	NA	NA	NA	NA	0	5.18148	B	H3K4me1	NA	NA	-11.5882	B	Background	chr1_38	1.50502	A	B	AB	B	5
234	417	3.74376e+06	0	primed	0	7.61	chr1_10685	TAL1,RP1.18D14.7	protein_coding,antisense	TAL1	NA	1	21.0037	B	Bivalent	NA	NA	10.4958	B	Bivalent	NA	NA	A	A	Same	B	5	chr1_11763	CDKN2C	protein_coding	CDKN2C	NA	0	5.18148	B	Mixed	NA	NA	-11.5882	B	Bivalent	chr1_38	1.535035	A	B	AB	B	5
234	418	3.75023e+06	0	primed		13.39	chr1_10685	TAL1,RP1.18D14.7	protein_coding,antisense	TAL1	NA	1	21.0037	B	Bivalent	NA	NA	10.4958	B	Bivalent	NA	NA	A	A	Same	B	5	chr1_11764	NA	NA	NA	NA	0	5.18148	B	Mixed	NA	NA	-11.5882	B	Bivalent	chr1_38	1.5503	A	B	AB	B	5
234	419	3755497	0	primed	0	25.3	chr1_10685	TAL1,RP1.18D14.7	protein_coding,antisense	TAL1	NA	1	21.0037	B	Bivalent	NA	NA	10.4958	B	Bivalent	NA	NA	A	A	Same	B	5	chr1_11765	NA	NA	NA	NA	0	5.18148	B	Polycomb Repressed	NA	NA	-11.5882	B	Polycomb Repressed	chr1_38	1.55801	A	B	AB	B	5
234	421	3758689	0	primed		19.66	chr1_10685	TAL1,RP1.18D14.7	protein_coding,antisense	TAL1	NA	1	21.0037	B	Bivalent	NA	NA	10.4958	B	Bivalent	NA	NA	A	A	Same	B	5	chr1_11767	NA	NA	NA	NA	0	5.18148	B	Background	NA	NA	-11.5882	B	Polycomb Repressed	chr1_38	1.558705	A	B	AB	B	5
234	4798	2.85891e+07	0	primed		9.79	chr1_10685	TAL1,RP1.18D14.7	protein_coding,antisense	TAL1	NA	1	21.0037	B	Bivalent	NA	NA	10.4958	B	Bivalent	NA	NA	A	A	Same	B	5	chr1_3979	NA	NA	NA	NA	0	22.8356	B	Bivalent	chr1_8	1.503575	19.3554	B	Bivalent	chr1_8	1.721955	A	A	Same	B	5
236	187	757142	0	primed	0	5.09	chr1_10687	TAL1	protein_coding	TAL1	NA	1	21.0037	B	Bivalent	NA	NA	10.4958	B	Mixed	NA	NA	A	A	Same	B	5	chr1_10491	NA	NA	NA	NA	0	29.8526	B	H3K4me1	NA	NA	32.7641	B	Mixed	NA	NA	A	A	Same	B	5
236	188	752534	0	primed	0.54	8.06	chr1_10687	TAL1	protein_coding	TAL1	NA	1	21.0037	B	Bivalent	NA	NA	10.4958	B	Mixed	NA	NA	A	A	Same	B	5	chr1_10492	NA	NA	NA	NA	0	29.8526	B	H3K4me1	NA	NA	32.7641	B	Bivalent	NA	NA	A	A	Same	B	5
236	189	747576	0	primed	0	10.99	chr1_10687	TAL1	protein_coding	TAL1	NA	1	21.0037	B	Bivalent	NA	NA	10.4958	B	Mixed	NA	NA	A	A	Same	B	5	chr1_10493	NA	NA	NA	NA	0	29.8526	B	Active	NA	NA	32.7641	B	Bivalent	NA	NA	A	A	Same	B	5
236	190	743155	0	primed	0	11.19	chr1_10687	TAL1	protein_coding	TAL1	NA	1	21.0037	B	Bivalent	NA	NA	10.4958	B	Mixed	NA	NA	A	A	Same	B	5	chr1_10494	NA	NA	NA	NA	0	29.8526	B	H3K4me1	NA	NA	32.7641	B	Bivalent	NA	NA	A	A	Same	B	5
236	192	741363	0	primed	0	6.57	chr1_10687	TAL1	protein_coding	TAL1	NA	1	21.0037	B	Bivalent	NA	NA	10.4958	B	Mixed	NA	NA	A	A	Same	B	5	chr1_10496	NA	NA	NA	NA	0	29.8526	B	Background	NA	NA	32.7641	B	Polycomb Repressed	NA	NA	A	A	Same	B	5
236	193	737920	0	primed	0.52	6.25	chr1_10687	TAL1	protein_coding	TAL1	NA	1	21.0037	B	Bivalent	NA	NA	10.4958	B	Mixed	NA	NA	A	A	Same	B	5	chr1_10497	NA	NA	NA	NA	0	28.7874	B	H3K4me1	NA	NA	29.3649	B	Mixed	NA	NA	A	A	Same	B	5
236	232	59579	1	naive_primed	5.83	5.85	chr1_10687	TAL1	protein_coding	TAL1	NA	1	21.0037	B	Bivalent	NA	NA	10.4958	B	Mixed	NA	NA	A	A	Same	B	5	chr1_10677	CYP4A22.AS1,LINC00853	lincRNA,antisense	NA	NA	1	21.0037	B	Active	NA	NA	10.4958	B	Mixed	NA	NA	A	A	Same	B	5
236	234	12972	1	naive_primed	9.47	13.05	chr1_10687	TAL1	protein_coding	TAL1	NA	1	21.0037	B	Bivalent	NA	NA	10.4958	B	Mixed	NA	NA	A	A	Same	B	5	chr1_10685	TAL1,RP1.18D14.7	protein_coding,antisense	TAL1	NA	1	21.0037	B	Bivalent	NA	NA	10.4958	B	Bivalent	NA	NA	A	A	Same	B	5
236	244	176896	1	primed	1.26	6.56	chr1_10687	TAL1	protein_coding	TAL1	NA	1	21.0037	B	Bivalent	NA	NA	10.4958	B	Mixed	NA	NA	A	A	Same	B	5	chr1_10724	LINC01389,FOXE3	antisense,protein_coding	FOXE3	NA	1	30.4983	B	Active	chr1_34	2.1646575	14.0449	B	Mixed	chr1_34	2.235205	A	A	Same	B	5
236	245	191952	1	primed	0.9	9.57	chr1_10687	TAL1	protein_coding	TAL1	NA	1	21.0037	B	Bivalent	NA	NA	10.4958	B	Mixed	NA	NA	A	A	Same	B	5	chr1_10725	FOXD2.AS1,FOXD2	antisense,protein_coding	FOXD2	NA	1	30.4983	B	Mixed	chr1_34	2.1549225	14.0449	B	Mixed	chr1_34	2.197125	A	A	Same	B	5
236	246	204478	1	primed	1	13.86	chr1_10687	TAL1	protein_coding	TAL1	NA	1	21.0037	B	Bivalent	NA	NA	10.4958	B	Mixed	NA	NA	A	A	Same	B	5	chr1_10727	FOXD2	protein_coding	FOXD2	NA	1	30.4983	B	Mixed	chr1_34	2.10392333333333	14.0449	B	Bivalent	chr1_34	2.15420666666667	A	A	Same	B	5
236	418	3.73726e+06	0	primed		10.95	chr1_10687	TAL1	protein_coding	TAL1	NA	1	21.0037	B	Bivalent	NA	NA	10.4958	B	Mixed	NA	NA	A	A	Same	B	5	chr1_11764	NA	NA	NA	NA	0	5.18148	B	Mixed	NA	NA	-11.5882	B	Bivalent	chr1_38	1.5503	A	B	AB	B	5
243	232	152472	1	primed	2.89	6.34	chr1_10703	CMPK1	protein_coding	CMPK1	NA	1	30.4983	E	Active	NA	NA	14.0449	E	Active	NA	NA	A	A	Same	E_shared	5	chr1_10677	CYP4A22.AS1,LINC00853	lincRNA,antisense	NA	NA	1	21.0037	B	Active	NA	NA	10.4958	B	Mixed	NA	NA	A	A	Same	B	5
244	272	283064	0	primed	3.94	8.38	chr1_10724	LINC01389,FOXE3	antisense,protein_coding	FOXE3	NA	1	30.4983	B	Active	chr1_34	2.1646575	14.0449	B	Mixed	chr1_34	2.235205	A	A	Same	B	5	chr1_10794	NA	NA	NA	NA	0	18.8884	B	Background	chr1_34	1.7856	14.2771	B	H3K4me1	chr1_34	1.90868	A	A	Same	B	5
244	275	301077	0	primed	3.93	5.33	chr1_10724	LINC01389,FOXE3	antisense,protein_coding	FOXE3	NA	1	30.4983	B	Active	chr1_34	2.1646575	14.0449	B	Mixed	chr1_34	2.235205	A	A	Same	B	5	chr1_10797	NA	NA	NA	NA	0	18.8884	B	Background	chr1_34	1.94743	14.2771	B	H3K4me1	chr1_34	2.0921	A	A	Same	B	5
244	276	302226	0	naive_primed	8.63	7.64	chr1_10724	LINC01389,FOXE3	antisense,protein_coding	FOXE3	NA	1	30.4983	B	Active	chr1_34	2.1646575	14.0449	B	Mixed	chr1_34	2.235205	A	A	Same	B	5	chr1_10798	NA	NA	NA	NA	0	18.8884	B	Background	chr1_34	1.99102	14.2771	B	H3K4me1	chr1_34	2.14663	A	A	Same	B	5
244	279	335566	0	primed	2.97	7.18	chr1_10724	LINC01389,FOXE3	antisense,protein_coding	FOXE3	NA	1	30.4983	B	Active	chr1_34	2.1646575	14.0449	B	Mixed	chr1_34	2.235205	A	A	Same	B	5	chr1_10801	NA	NA	NA	NA	0	17.1993	B	Background	chr1_35	2.044935	13.7427	B	Background	chr1_35	2.20884	A	A	Same	B	5
244	420	3.56661e+06	0	primed		6.14	chr1_10724	LINC01389,FOXE3	antisense,protein_coding	FOXE3	NA	1	30.4983	B	Active	chr1_34	2.1646575	14.0449	B	Mixed	chr1_34	2.235205	A	A	Same	B	5	chr1_11766	NA	NA	NA	NA	0	5.18148	B	Background	NA	NA	-11.5882	B	Polycomb Repressed	chr1_38	1.55291	A	B	AB	B	5
245	189	939528	0	primed	0	5.66	chr1_10725	FOXD2.AS1,FOXD2	antisense,protein_coding	FOXD2	NA	1	30.4983	B	Mixed	chr1_34	2.1549225	14.0449	B	Mixed	chr1_34	2.197125	A	A	Same	B	5	chr1_10493	NA	NA	NA	NA	0	29.8526	B	Active	NA	NA	32.7641	B	Bivalent	NA	NA	A	A	Same	B	5
245	190	935106	0	primed	0	6.99	chr1_10725	FOXD2.AS1,FOXD2	antisense,protein_coding	FOXD2	NA	1	30.4983	B	Mixed	chr1_34	2.1549225	14.0449	B	Mixed	chr1_34	2.197125	A	A	Same	B	5	chr1_10494	NA	NA	NA	NA	0	29.8526	B	H3K4me1	NA	NA	32.7641	B	Bivalent	NA	NA	A	A	Same	B	5
245	232	251530	1	primed	4.54	8.02	chr1_10725	FOXD2.AS1,FOXD2	antisense,protein_coding	FOXD2	NA	1	30.4983	B	Mixed	chr1_34	2.1549225	14.0449	B	Mixed	chr1_34	2.197125	A	A	Same	B	5	chr1_10677	CYP4A22.AS1,LINC00853	lincRNA,antisense	NA	NA	1	21.0037	B	Active	NA	NA	10.4958	B	Mixed	NA	NA	A	A	Same	B	5
245	235	202130	0	primed	1.49	7.5	chr1_10725	FOXD2.AS1,FOXD2	antisense,protein_coding	FOXD2	NA	1	30.4983	B	Mixed	chr1_34	2.1549225	14.0449	B	Mixed	chr1_34	2.197125	A	A	Same	B	5	chr1_10686	NA	NA	NA	NA	0	21.0037	B	Polycomb Repressed	NA	NA	10.4958	B	Bivalent	NA	NA	A	A	Same	B	5
245	266	192348	1	naive_primed	6.37	5.31	chr1_10725	FOXD2.AS1,FOXD2	antisense,protein_coding	FOXD2	NA	1	30.4983	B	Mixed	chr1_34	2.1549225	14.0449	B	Mixed	chr1_34	2.197125	A	A	Same	B	5	chr1_10767	NA	NA	NA	NA	1	18.8884	B	Background	chr1_34	1.47697	14.2771	B	Background	chr1_34	1.48965333333333	A	A	Same	B	5
245	267	241732	0	naive_primed	5.34	7.45	chr1_10725	FOXD2.AS1,FOXD2	antisense,protein_coding	FOXD2	NA	1	30.4983	B	Mixed	chr1_34	2.1549225	14.0449	B	Mixed	chr1_34	2.197125	A	A	Same	B	5	chr1_10785	NA	NA	NA	NA	0	18.8884	B	Background	chr1_34	1.51883	14.2771	B	Background	chr1_34	1.53104	A	A	Same	B	5
245	268	254034	0	primed	4.35	7.06	chr1_10725	FOXD2.AS1,FOXD2	antisense,protein_coding	FOXD2	NA	1	30.4983	B	Mixed	chr1_34	2.1549225	14.0449	B	Mixed	chr1_34	2.197125	A	A	Same	B	5	chr1_10789	NA	NA	NA	NA	0	18.8884	B	Background	chr1_34	1.5702	14.2771	B	Background	chr1_34	1.61061	A	A	Same	B	5
245	269	255558	0	primed	4.07	6	chr1_10725	FOXD2.AS1,FOXD2	antisense,protein_coding	FOXD2	NA	1	30.4983	B	Mixed	chr1_34	2.1549225	14.0449	B	Mixed	chr1_34	2.197125	A	A	Same	B	5	chr1_10790	NA	NA	NA	NA	0	18.8884	B	Background	chr1_34	1.630595	14.2771	B	Background	chr1_34	1.6994	A	A	Same	B	5
245	271	266280	0	naive_primed	5.1	6.27	chr1_10725	FOXD2.AS1,FOXD2	antisense,protein_coding	FOXD2	NA	1	30.4983	B	Mixed	chr1_34	2.1549225	14.0449	B	Mixed	chr1_34	2.197125	A	A	Same	B	5	chr1_10793	NA	NA	NA	NA	0	18.8884	B	Background	chr1_34	1.7856	14.2771	B	Background	chr1_34	1.90868	A	A	Same	B	5
245	272	268010	0	naive_primed	11.86	7.64	chr1_10725	FOXD2.AS1,FOXD2	antisense,protein_coding	FOXD2	NA	1	30.4983	B	Mixed	chr1_34	2.1549225	14.0449	B	Mixed	chr1_34	2.197125	A	A	Same	B	5	chr1_10794	NA	NA	NA	NA	0	18.8884	B	Background	chr1_34	1.7856	14.2771	B	H3K4me1	chr1_34	1.90868	A	A	Same	B	5
245	274	278154	0	naive_primed	9.31	5.89	chr1_10725	FOXD2.AS1,FOXD2	antisense,protein_coding	FOXD2	NA	1	30.4983	B	Mixed	chr1_34	2.1549225	14.0449	B	Mixed	chr1_34	2.197125	A	A	Same	B	5	chr1_10796	NA	NA	NA	NA	0	18.8884	B	Mixed	chr1_34	1.89568666666667	14.2771	B	Mixed	chr1_34	2.02664333333333	A	A	Same	B	5
245	275	286022	0	naive_primed	7.28	12.27	chr1_10725	FOXD2.AS1,FOXD2	antisense,protein_coding	FOXD2	NA	1	30.4983	B	Mixed	chr1_34	2.1549225	14.0449	B	Mixed	chr1_34	2.197125	A	A	Same	B	5	chr1_10797	NA	NA	NA	NA	0	18.8884	B	Background	chr1_34	1.94743	14.2771	B	H3K4me1	chr1_34	2.0921	A	A	Same	B	5
245	276	287172	0	naive_primed	10.17	17.23	chr1_10725	FOXD2.AS1,FOXD2	antisense,protein_coding	FOXD2	NA	1	30.4983	B	Mixed	chr1_34	2.1549225	14.0449	B	Mixed	chr1_34	2.197125	A	A	Same	B	5	chr1_10798	NA	NA	NA	NA	0	18.8884	B	Background	chr1_34	1.99102	14.2771	B	H3K4me1	chr1_34	2.14663	A	A	Same	B	5
245	277	288582	0	naive_primed	9.83	13.47	chr1_10725	FOXD2.AS1,FOXD2	antisense,protein_coding	FOXD2	NA	1	30.4983	B	Mixed	chr1_34	2.1549225	14.0449	B	Mixed	chr1_34	2.197125	A	A	Same	B	5	chr1_10799	NA	NA	NA	NA	0	18.8884	B	Background	chr1_34	1.99102	14.2771	B	Background	chr1_34	2.14663	A	A	Same	B	5
245	278	303662	0	primed	2.85	5.26	chr1_10725	FOXD2.AS1,FOXD2	antisense,protein_coding	FOXD2	NA	1	30.4983	B	Mixed	chr1_34	2.1549225	14.0449	B	Mixed	chr1_34	2.197125	A	A	Same	B	5	chr1_10800	NA	NA	NA	NA	0	18.8884	B	Active	chr1_35	2.04925142857143	14.2771	B	Bivalent	chr1_35	2.21623857142857	A	A	Same	B	5
245	279	320511	0	naive_primed	10.38	5.5	chr1_10725	FOXD2.AS1,FOXD2	antisense,protein_coding	FOXD2	NA	1	30.4983	B	Mixed	chr1_34	2.1549225	14.0449	B	Mixed	chr1_34	2.197125	A	A	Same	B	5	chr1_10801	NA	NA	NA	NA	0	17.1993	B	Background	chr1_35	2.044935	13.7427	B	Background	chr1_35	2.20884	A	A	Same	B	5
245	281	325125	0	naive_primed	6.45	6.45	chr1_10725	FOXD2.AS1,FOXD2	antisense,protein_coding	FOXD2	NA	1	30.4983	B	Mixed	chr1_34	2.1549225	14.0449	B	Mixed	chr1_34	2.197125	A	A	Same	B	5	chr1_10803	NA	NA	NA	NA	0	15.5102	B	Background	chr1_35	2.00673	13.2084	B	Background	chr1_35	2.15355	A	A	Same	B	5
245	364	2.98426e+06	0	primed		6.41	chr1_10725	FOXD2.AS1,FOXD2	antisense,protein_coding	FOXD2	NA	1	30.4983	B	Mixed	chr1_34	2.1549225	14.0449	B	Mixed	chr1_34	2.197125	A	A	Same	B	5	chr1_11605	NA	NA	NA	NA	0	-12.3331	B	Mixed	NA	NA	-6.75149	B	Polycomb Repressed	chr1_38	2.39057	B	B	Same	B	5
245	366	2.98861e+06	0	primed		5.94	chr1_10725	FOXD2.AS1,FOXD2	antisense,protein_coding	FOXD2	NA	1	30.4983	B	Mixed	chr1_34	2.1549225	14.0449	B	Mixed	chr1_34	2.197125	A	A	Same	B	5	chr1_11607	NA	NA	NA	NA	0	-12.3331	B	Bivalent	NA	NA	-6.75149	B	Bivalent	chr1_38	2.27528	B	B	Same	B	5
245	367	2991331	0	primed	0	18.62	chr1_10725	FOXD2.AS1,FOXD2	antisense,protein_coding	FOXD2	NA	1	30.4983	B	Mixed	chr1_34	2.1549225	14.0449	B	Mixed	chr1_34	2.197125	A	A	Same	B	5	chr1_11608	DMRTA2	protein_coding	DMRTA2	NA	0	-12.3331	B	Bivalent	NA	NA	-6.75149	B	Bivalent	chr1_38	2.25597	B	B	Same	B	5
245	368	2.9923e+06	0	primed	0	26.4	chr1_10725	FOXD2.AS1,FOXD2	antisense,protein_coding	FOXD2	NA	1	30.4983	B	Mixed	chr1_34	2.1549225	14.0449	B	Mixed	chr1_34	2.197125	A	A	Same	B	5	chr1_11609	DMRTA2	protein_coding	DMRTA2	NA	0	-12.3331	B	Bivalent	NA	NA	-6.75149	B	Bivalent	chr1_38	2.25597	B	B	Same	B	5
245	416	3.53504e+06	0	primed	0	9.06	chr1_10725	FOXD2.AS1,FOXD2	antisense,protein_coding	FOXD2	NA	1	30.4983	B	Mixed	chr1_34	2.1549225	14.0449	B	Mixed	chr1_34	2.197125	A	A	Same	B	5	chr1_11762	NA	NA	NA	NA	0	5.18148	B	Background	NA	NA	-11.5882	B	Polycomb Repressed	chr1_38	1.5188	A	B	AB	B	5
245	417	3538839	0	primed		12.11	chr1_10725	FOXD2.AS1,FOXD2	antisense,protein_coding	FOXD2	NA	1	30.4983	B	Mixed	chr1_34	2.1549225	14.0449	B	Mixed	chr1_34	2.197125	A	A	Same	B	5	chr1_11763	CDKN2C	protein_coding	CDKN2C	NA	0	5.18148	B	Mixed	NA	NA	-11.5882	B	Bivalent	chr1_38	1.535035	A	B	AB	B	5
245	418	3545311	0	primed		6.75	chr1_10725	FOXD2.AS1,FOXD2	antisense,protein_coding	FOXD2	NA	1	30.4983	B	Mixed	chr1_34	2.1549225	14.0449	B	Mixed	chr1_34	2.197125	A	A	Same	B	5	chr1_11764	NA	NA	NA	NA	0	5.18148	B	Mixed	NA	NA	-11.5882	B	Bivalent	chr1_38	1.5503	A	B	AB	B	5
245	419	3.55057e+06	0	primed		6.76	chr1_10725	FOXD2.AS1,FOXD2	antisense,protein_coding	FOXD2	NA	1	30.4983	B	Mixed	chr1_34	2.1549225	14.0449	B	Mixed	chr1_34	2.197125	A	A	Same	B	5	chr1_11765	NA	NA	NA	NA	0	5.18148	B	Polycomb Repressed	NA	NA	-11.5882	B	Polycomb Repressed	chr1_38	1.55801	A	B	AB	B	5
245	421	3.55377e+06	0	primed		12.4	chr1_10725	FOXD2.AS1,FOXD2	antisense,protein_coding	FOXD2	NA	1	30.4983	B	Mixed	chr1_34	2.1549225	14.0449	B	Mixed	chr1_34	2.197125	A	A	Same	B	5	chr1_11767	NA	NA	NA	NA	0	5.18148	B	Background	NA	NA	-11.5882	B	Polycomb Repressed	chr1_38	1.558705	A	B	AB	B	5
246	187	961621	0	primed		6.01	chr1_10727	FOXD2	protein_coding	FOXD2	NA	1	30.4983	B	Mixed	chr1_34	2.10392333333333	14.0449	B	Bivalent	chr1_34	2.15420666666667	A	A	Same	B	5	chr1_10491	NA	NA	NA	NA	0	29.8526	B	H3K4me1	NA	NA	32.7641	B	Mixed	NA	NA	A	A	Same	B	5
246	188	957012	0	primed	0	5.86	chr1_10727	FOXD2	protein_coding	FOXD2	NA	1	30.4983	B	Mixed	chr1_34	2.10392333333333	14.0449	B	Bivalent	chr1_34	2.15420666666667	A	A	Same	B	5	chr1_10492	NA	NA	NA	NA	0	29.8526	B	H3K4me1	NA	NA	32.7641	B	Bivalent	NA	NA	A	A	Same	B	5
246	189	952054	0	primed	0	11.86	chr1_10727	FOXD2	protein_coding	FOXD2	NA	1	30.4983	B	Mixed	chr1_34	2.10392333333333	14.0449	B	Bivalent	chr1_34	2.15420666666667	A	A	Same	B	5	chr1_10493	NA	NA	NA	NA	0	29.8526	B	Active	NA	NA	32.7641	B	Bivalent	NA	NA	A	A	Same	B	5
246	191	946229	0	primed	0	6	chr1_10727	FOXD2	protein_coding	FOXD2	NA	1	30.4983	B	Mixed	chr1_34	2.10392333333333	14.0449	B	Bivalent	chr1_34	2.15420666666667	A	A	Same	B	5	chr1_10495	NA	NA	NA	NA	0	29.8526	B	Background	NA	NA	32.7641	B	Polycomb Repressed	NA	NA	A	A	Same	B	5
246	232	264058	1	primed	4.09	6.97	chr1_10727	FOXD2	protein_coding	FOXD2	NA	1	30.4983	B	Mixed	chr1_34	2.10392333333333	14.0449	B	Bivalent	chr1_34	2.15420666666667	A	A	Same	B	5	chr1_10677	CYP4A22.AS1,LINC00853	lincRNA,antisense	NA	NA	1	21.0037	B	Active	NA	NA	10.4958	B	Mixed	NA	NA	A	A	Same	B	5
246	234	217450	1	primed	2.84	24.37	chr1_10727	FOXD2	protein_coding	FOXD2	NA	1	30.4983	B	Mixed	chr1_34	2.10392333333333	14.0449	B	Bivalent	chr1_34	2.15420666666667	A	A	Same	B	5	chr1_10685	TAL1,RP1.18D14.7	protein_coding,antisense	TAL1	NA	1	21.0037	B	Bivalent	NA	NA	10.4958	B	Bivalent	NA	NA	A	A	Same	B	5
246	235	214656	0	primed	0.58	10.33	chr1_10727	FOXD2	protein_coding	FOXD2	NA	1	30.4983	B	Mixed	chr1_34	2.10392333333333	14.0449	B	Bivalent	chr1_34	2.15420666666667	A	A	Same	B	5	chr1_10686	NA	NA	NA	NA	0	21.0037	B	Polycomb Repressed	NA	NA	10.4958	B	Bivalent	NA	NA	A	A	Same	B	5
246	266	179822	1	naive_primed	13.61	18.9	chr1_10727	FOXD2	protein_coding	FOXD2	NA	1	30.4983	B	Mixed	chr1_34	2.10392333333333	14.0449	B	Bivalent	chr1_34	2.15420666666667	A	A	Same	B	5	chr1_10767	NA	NA	NA	NA	1	18.8884	B	Background	chr1_34	1.47697	14.2771	B	Background	chr1_34	1.48965333333333	A	A	Same	B	5
246	267	229206	0	primed	3.12	5.02	chr1_10727	FOXD2	protein_coding	FOXD2	NA	1	30.4983	B	Mixed	chr1_34	2.10392333333333	14.0449	B	Bivalent	chr1_34	2.15420666666667	A	A	Same	B	5	chr1_10785	NA	NA	NA	NA	0	18.8884	B	Background	chr1_34	1.51883	14.2771	B	Background	chr1_34	1.53104	A	A	Same	B	5
246	268	241508	0	primed	3.82	5.63	chr1_10727	FOXD2	protein_coding	FOXD2	NA	1	30.4983	B	Mixed	chr1_34	2.10392333333333	14.0449	B	Bivalent	chr1_34	2.15420666666667	A	A	Same	B	5	chr1_10789	NA	NA	NA	NA	0	18.8884	B	Background	chr1_34	1.5702	14.2771	B	Background	chr1_34	1.61061	A	A	Same	B	5
246	271	253754	0	primed	4.08	6.72	chr1_10727	FOXD2	protein_coding	FOXD2	NA	1	30.4983	B	Mixed	chr1_34	2.10392333333333	14.0449	B	Bivalent	chr1_34	2.15420666666667	A	A	Same	B	5	chr1_10793	NA	NA	NA	NA	0	18.8884	B	Background	chr1_34	1.7856	14.2771	B	Background	chr1_34	1.90868	A	A	Same	B	5
246	272	255482	0	naive_primed	5.23	13.42	chr1_10727	FOXD2	protein_coding	FOXD2	NA	1	30.4983	B	Mixed	chr1_34	2.10392333333333	14.0449	B	Bivalent	chr1_34	2.15420666666667	A	A	Same	B	5	chr1_10794	NA	NA	NA	NA	0	18.8884	B	Background	chr1_34	1.7856	14.2771	B	H3K4me1	chr1_34	1.90868	A	A	Same	B	5
246	273	257936	0	primed	4.9	8.46	chr1_10727	FOXD2	protein_coding	FOXD2	NA	1	30.4983	B	Mixed	chr1_34	2.10392333333333	14.0449	B	Bivalent	chr1_34	2.15420666666667	A	A	Same	B	5	chr1_10795	NA	NA	NA	NA	0	18.8884	B	Background	chr1_34	1.8376	14.2771	B	H3K4me1	chr1_34	1.96191	A	A	Same	B	5
246	274	265627	0	naive_primed	6.74	13	chr1_10727	FOXD2	protein_coding	FOXD2	NA	1	30.4983	B	Mixed	chr1_34	2.10392333333333	14.0449	B	Bivalent	chr1_34	2.15420666666667	A	A	Same	B	5	chr1_10796	NA	NA	NA	NA	0	18.8884	B	Mixed	chr1_34	1.89568666666667	14.2771	B	Mixed	chr1_34	2.02664333333333	A	A	Same	B	5
246	275	273495	0	naive_primed	10.59	16.35	chr1_10727	FOXD2	protein_coding	FOXD2	NA	1	30.4983	B	Mixed	chr1_34	2.10392333333333	14.0449	B	Bivalent	chr1_34	2.15420666666667	A	A	Same	B	5	chr1_10797	NA	NA	NA	NA	0	18.8884	B	Background	chr1_34	1.94743	14.2771	B	H3K4me1	chr1_34	2.0921	A	A	Same	B	5
246	276	274644	0	naive_primed	12.41	24.17	chr1_10727	FOXD2	protein_coding	FOXD2	NA	1	30.4983	B	Mixed	chr1_34	2.10392333333333	14.0449	B	Bivalent	chr1_34	2.15420666666667	A	A	Same	B	5	chr1_10798	NA	NA	NA	NA	0	18.8884	B	Background	chr1_34	1.99102	14.2771	B	H3K4me1	chr1_34	2.14663	A	A	Same	B	5
246	277	276055	0	naive_primed	7.5	11.51	chr1_10727	FOXD2	protein_coding	FOXD2	NA	1	30.4983	B	Mixed	chr1_34	2.10392333333333	14.0449	B	Bivalent	chr1_34	2.15420666666667	A	A	Same	B	5	chr1_10799	NA	NA	NA	NA	0	18.8884	B	Background	chr1_34	1.99102	14.2771	B	Background	chr1_34	2.14663	A	A	Same	B	5
246	280	311398	0	naive	5.19	3.11	chr1_10727	FOXD2	protein_coding	FOXD2	NA	1	30.4983	B	Mixed	chr1_34	2.10392333333333	14.0449	B	Bivalent	chr1_34	2.15420666666667	A	A	Same	B	5	chr1_10802	NA	NA	NA	NA	0	15.5102	B	Background	chr1_35	2.04591	13.2084	B	Background	chr1_35	2.20912	A	A	Same	B	5
246	281	312598	0	naive	7.97	4.36	chr1_10727	FOXD2	protein_coding	FOXD2	NA	1	30.4983	B	Mixed	chr1_34	2.10392333333333	14.0449	B	Bivalent	chr1_34	2.15420666666667	A	A	Same	B	5	chr1_10803	NA	NA	NA	NA	0	15.5102	B	Background	chr1_35	2.00673	13.2084	B	Background	chr1_35	2.15355	A	A	Same	B	5
246	365	2.97306e+06	0	primed		8.62	chr1_10727	FOXD2	protein_coding	FOXD2	NA	1	30.4983	B	Mixed	chr1_34	2.10392333333333	14.0449	B	Bivalent	chr1_34	2.15420666666667	A	A	Same	B	5	chr1_11606	NA	NA	NA	NA	0	-12.3331	B	Bivalent	NA	NA	-6.75149	B	Bivalent	chr1_38	2.34258	B	B	Same	B	5
246	366	2.97609e+06	0	primed	0	35.18	chr1_10727	FOXD2	protein_coding	FOXD2	NA	1	30.4983	B	Mixed	chr1_34	2.10392333333333	14.0449	B	Bivalent	chr1_34	2.15420666666667	A	A	Same	B	5	chr1_11607	NA	NA	NA	NA	0	-12.3331	B	Bivalent	NA	NA	-6.75149	B	Bivalent	chr1_38	2.27528	B	B	Same	B	5
246	367	2978804	0	primed		17.29	chr1_10727	FOXD2	protein_coding	FOXD2	NA	1	30.4983	B	Mixed	chr1_34	2.10392333333333	14.0449	B	Bivalent	chr1_34	2.15420666666667	A	A	Same	B	5	chr1_11608	DMRTA2	protein_coding	DMRTA2	NA	0	-12.3331	B	Bivalent	NA	NA	-6.75149	B	Bivalent	chr1_38	2.25597	B	B	Same	B	5
246	368	2.97977e+06	0	primed	0	17.29	chr1_10727	FOXD2	protein_coding	FOXD2	NA	1	30.4983	B	Mixed	chr1_34	2.10392333333333	14.0449	B	Bivalent	chr1_34	2.15420666666667	A	A	Same	B	5	chr1_11609	DMRTA2	protein_coding	DMRTA2	NA	0	-12.3331	B	Bivalent	NA	NA	-6.75149	B	Bivalent	chr1_38	2.25597	B	B	Same	B	5
246	369	2988470	1	primed	0	14.02	chr1_10727	FOXD2	protein_coding	FOXD2	NA	1	30.4983	B	Mixed	chr1_34	2.10392333333333	14.0449	B	Bivalent	chr1_34	2.15420666666667	A	A	Same	B	5	chr1_11610	DMRTA2	protein_coding	DMRTA2	NA	1	-12.3331	B	Bivalent	NA	NA	-6.75149	B	Bivalent	chr1_38	2.2384325	B	B	Same	B	5
246	370	3.00016e+06	0	primed		5.59	chr1_10727	FOXD2	protein_coding	FOXD2	NA	1	30.4983	B	Mixed	chr1_34	2.10392333333333	14.0449	B	Bivalent	chr1_34	2.15420666666667	A	A	Same	B	5	chr1_11611	NA	NA	NA	NA	0	-12.3331	B	Background	NA	NA	-6.75149	B	Background	chr1_38	2.09234	B	B	Same	B	5
246	418	3532784	0	primed		12.27	chr1_10727	FOXD2	protein_coding	FOXD2	NA	1	30.4983	B	Mixed	chr1_34	2.10392333333333	14.0449	B	Bivalent	chr1_34	2.15420666666667	A	A	Same	B	5	chr1_11764	NA	NA	NA	NA	0	5.18148	B	Mixed	NA	NA	-11.5882	B	Bivalent	chr1_38	1.5503	A	B	AB	B	5
246	419	3.53805e+06	0	primed		9.13	chr1_10727	FOXD2	protein_coding	FOXD2	NA	1	30.4983	B	Mixed	chr1_34	2.10392333333333	14.0449	B	Bivalent	chr1_34	2.15420666666667	A	A	Same	B	5	chr1_11765	NA	NA	NA	NA	0	5.18148	B	Polycomb Repressed	NA	NA	-11.5882	B	Polycomb Repressed	chr1_38	1.55801	A	B	AB	B	5
246	420	3.53903e+06	0	primed		9.27	chr1_10727	FOXD2	protein_coding	FOXD2	NA	1	30.4983	B	Mixed	chr1_34	2.10392333333333	14.0449	B	Bivalent	chr1_34	2.15420666666667	A	A	Same	B	5	chr1_11766	NA	NA	NA	NA	0	5.18148	B	Background	NA	NA	-11.5882	B	Polycomb Repressed	chr1_38	1.55291	A	B	AB	B	5
256	266	118532	1	naive_primed	6.56	9.86	chr1_10739	NA	NA	NA	NA	1	18.8884	B	Background	chr1_34	1.649785	14.2771	B	Background	chr1_34	1.61843	A	A	Same	B	5	chr1_10767	NA	NA	NA	NA	1	18.8884	B	Background	chr1_34	1.47697	14.2771	B	Background	chr1_34	1.48965333333333	A	A	Same	B	5
256	267	167916	0	naive_primed	5.66	6.63	chr1_10739	NA	NA	NA	NA	1	18.8884	B	Background	chr1_34	1.649785	14.2771	B	Background	chr1_34	1.61843	A	A	Same	B	5	chr1_10785	NA	NA	NA	NA	0	18.8884	B	Background	chr1_34	1.51883	14.2771	B	Background	chr1_34	1.53104	A	A	Same	B	5
256	268	180218	0	primed	4.4	5.67	chr1_10739	NA	NA	NA	NA	1	18.8884	B	Background	chr1_34	1.649785	14.2771	B	Background	chr1_34	1.61843	A	A	Same	B	5	chr1_10789	NA	NA	NA	NA	0	18.8884	B	Background	chr1_34	1.5702	14.2771	B	Background	chr1_34	1.61061	A	A	Same	B	5
256	269	181740	0	naive	5.26	1.64	chr1_10739	NA	NA	NA	NA	1	18.8884	B	Background	chr1_34	1.649785	14.2771	B	Background	chr1_34	1.61843	A	A	Same	B	5	chr1_10790	NA	NA	NA	NA	0	18.8884	B	Background	chr1_34	1.630595	14.2771	B	Background	chr1_34	1.6994	A	A	Same	B	5
256	270	187550	0	primed	4.32	5.06	chr1_10739	NA	NA	NA	NA	1	18.8884	B	Background	chr1_34	1.649785	14.2771	B	Background	chr1_34	1.61843	A	A	Same	B	5	chr1_10792	RP11.543D5.1	lincRNA	NA	NA	0	18.8884	B	H3K4me1	chr1_34	1.72951333333333	14.2771	B	H3K4me1	chr1_34	1.83643	A	A	Same	B	5
256	272	194192	0	naive_primed	8.69	8.66	chr1_10739	NA	NA	NA	NA	1	18.8884	B	Background	chr1_34	1.649785	14.2771	B	Background	chr1_34	1.61843	A	A	Same	B	5	chr1_10794	NA	NA	NA	NA	0	18.8884	B	Background	chr1_34	1.7856	14.2771	B	H3K4me1	chr1_34	1.90868	A	A	Same	B	5
256	273	196646	0	naive	5.16	2.76	chr1_10739	NA	NA	NA	NA	1	18.8884	B	Background	chr1_34	1.649785	14.2771	B	Background	chr1_34	1.61843	A	A	Same	B	5	chr1_10795	NA	NA	NA	NA	0	18.8884	B	Background	chr1_34	1.8376	14.2771	B	H3K4me1	chr1_34	1.96191	A	A	Same	B	5
256	274	204337	0	primed	4.82	6.08	chr1_10739	NA	NA	NA	NA	1	18.8884	B	Background	chr1_34	1.649785	14.2771	B	Background	chr1_34	1.61843	A	A	Same	B	5	chr1_10796	NA	NA	NA	NA	0	18.8884	B	Mixed	chr1_34	1.89568666666667	14.2771	B	Mixed	chr1_34	2.02664333333333	A	A	Same	B	5
256	275	212205	0	naive	9.57	3.98	chr1_10739	NA	NA	NA	NA	1	18.8884	B	Background	chr1_34	1.649785	14.2771	B	Background	chr1_34	1.61843	A	A	Same	B	5	chr1_10797	NA	NA	NA	NA	0	18.8884	B	Background	chr1_34	1.94743	14.2771	B	H3K4me1	chr1_34	2.0921	A	A	Same	B	5
256	276	213354	0	naive_primed	10.64	6.38	chr1_10739	NA	NA	NA	NA	1	18.8884	B	Background	chr1_34	1.649785	14.2771	B	Background	chr1_34	1.61843	A	A	Same	B	5	chr1_10798	NA	NA	NA	NA	0	18.8884	B	Background	chr1_34	1.99102	14.2771	B	H3K4me1	chr1_34	2.14663	A	A	Same	B	5
256	277	214765	0	primed	4.3	5.46	chr1_10739	NA	NA	NA	NA	1	18.8884	B	Background	chr1_34	1.649785	14.2771	B	Background	chr1_34	1.61843	A	A	Same	B	5	chr1_10799	NA	NA	NA	NA	0	18.8884	B	Background	chr1_34	1.99102	14.2771	B	Background	chr1_34	2.14663	A	A	Same	B	5
256	281	251308	0	naive	6.21	3.41	chr1_10739	NA	NA	NA	NA	1	18.8884	B	Background	chr1_34	1.649785	14.2771	B	Background	chr1_34	1.61843	A	A	Same	B	5	chr1_10803	NA	NA	NA	NA	0	15.5102	B	Background	chr1_35	2.00673	13.2084	B	Background	chr1_35	2.15355	A	A	Same	B	5
266	247	171001	0	primed	4.52	10.47	chr1_10767	NA	NA	NA	NA	1	18.8884	B	Background	chr1_34	1.47697	14.2771	B	Background	chr1_34	1.48965333333333	A	A	Same	B	5	chr1_10728	NA	NA	NA	NA	0	30.4983	B	Polycomb Repressed	chr1_34	2.072425	14.0449	B	Bivalent	chr1_34	2.14281	A	A	Same	B	5
266	248	164938	0	primed	4.91	11.95	chr1_10767	NA	NA	NA	NA	1	18.8884	B	Background	chr1_34	1.47697	14.2771	B	Background	chr1_34	1.48965333333333	A	A	Same	B	5	chr1_10729	NA	NA	NA	NA	0	30.4983	B	H3K4me1	chr1_34	1.98285666666667	14.0449	B	Active	chr1_34	2.01428333333333	A	A	Same	B	5
266	249	156514	0	naive_primed	6.77	8.35	chr1_10767	NA	NA	NA	NA	1	18.8884	B	Background	chr1_34	1.47697	14.2771	B	Background	chr1_34	1.48965333333333	A	A	Same	B	5	chr1_10731	NA	NA	NA	NA	0	30.4983	B	Background	chr1_34	1.84735	14.0449	B	Background	chr1_34	1.79988	A	A	Same	B	5
266	250	151078	0	primed	3.88	6.63	chr1_10767	NA	NA	NA	NA	1	18.8884	B	Background	chr1_34	1.47697	14.2771	B	Background	chr1_34	1.48965333333333	A	A	Same	B	5	chr1_10733	NA	NA	NA	NA	0	30.4983	B	Background	chr1_34	1.83297666666667	14.0449	B	H3K4me1	chr1_34	1.78153	A	A	Same	B	5
266	251	145852	0	primed	4.46	5.03	chr1_10767	NA	NA	NA	NA	1	18.8884	B	Background	chr1_34	1.47697	14.2771	B	Background	chr1_34	1.48965333333333	A	A	Same	B	5	chr1_10734	NA	NA	NA	NA	0	30.4983	B	Background	chr1_34	1.79328	14.0449	B	Background	chr1_34	1.74503	A	A	Same	B	5
266	252	141624	0	naive_primed	5.95	6.85	chr1_10767	NA	NA	NA	NA	1	18.8884	B	Background	chr1_34	1.47697	14.2771	B	Background	chr1_34	1.48965333333333	A	A	Same	B	5	chr1_10735	RP4.666O22.3	processed_pseudogene	NA	NA	0	30.4983	B	Background	chr1_34	1.79493	14.0449	B	Background	chr1_34	1.74349	A	A	Same	B	5
266	253	134337	0	naive_primed	6.72	6.17	chr1_10767	NA	NA	NA	NA	1	18.8884	B	Background	chr1_34	1.47697	14.2771	B	Background	chr1_34	1.48965333333333	A	A	Same	B	5	chr1_10736	RP4.666O22.3	processed_pseudogene	NA	NA	0	30.4983	B	Background	chr1_34	1.76923333333333	14.0449	B	Background	chr1_34	1.72517666666667	A	A	Same	B	5
266	254	126092	0	primed	2.89	5.02	chr1_10767	NA	NA	NA	NA	1	18.8884	B	Background	chr1_34	1.47697	14.2771	B	Background	chr1_34	1.48965333333333	A	A	Same	B	5	chr1_10737	RPL21P24	processed_pseudogene	NA	NA	0	24.6933	B	Background	chr1_34	1.70890666666667	14.161	B	H3K4me1	chr1_34	1.67742333333333	A	A	Same	B	5
266	255	121184	0	primed	2.77	7.09	chr1_10767	NA	NA	NA	NA	1	18.8884	B	Background	chr1_34	1.47697	14.2771	B	Background	chr1_34	1.48965333333333	A	A	Same	B	5	chr1_10738	NA	NA	NA	NA	0	18.8884	B	Background	chr1_34	1.65516	14.2771	B	Background	chr1_34	1.63494	A	A	Same	B	5
266	257	112131	0	primed	4.68	5.84	chr1_10767	NA	NA	NA	NA	1	18.8884	B	Background	chr1_34	1.47697	14.2771	B	Background	chr1_34	1.48965333333333	A	A	Same	B	5	chr1_10740	NA	NA	NA	NA	0	18.8884	B	Mixed	chr1_34	1.647655	14.2771	B	Mixed	chr1_34	1.606585	A	A	Same	B	5
266	258	107630	0	naive_primed	6.2	5.13	chr1_10767	NA	NA	NA	NA	1	18.8884	B	Background	chr1_34	1.47697	14.2771	B	Background	chr1_34	1.48965333333333	A	A	Same	B	5	chr1_10741	NA	NA	NA	NA	0	18.8884	B	Heterochromatin Repressed	chr1_34	1.61342	14.2771	B	Polycomb Repressed	chr1_34	1.58192	A	A	Same	B	5
266	259	105749	0	naive	6.98	3.87	chr1_10767	NA	NA	NA	NA	1	18.8884	B	Background	chr1_34	1.47697	14.2771	B	Background	chr1_34	1.48965333333333	A	A	Same	B	5	chr1_10742	NA	NA	NA	NA	0	18.8884	B	Heterochromatin Repressed	chr1_34	1.57594	14.2771	B	Background	chr1_34	1.55259	A	A	Same	B	5
266	260	103842	0	naive_primed	9.77	5.43	chr1_10767	NA	NA	NA	NA	1	18.8884	B	Background	chr1_34	1.47697	14.2771	B	Background	chr1_34	1.48965333333333	A	A	Same	B	5	chr1_10743	NA	NA	NA	NA	0	18.8884	B	Heterochromatin Repressed	chr1_34	1.57594	14.2771	B	Background	chr1_34	1.55259	A	A	Same	B	5
266	261	101796	0	naive_primed	10.16	9.24	chr1_10767	NA	NA	NA	NA	1	18.8884	B	Background	chr1_34	1.47697	14.2771	B	Background	chr1_34	1.48965333333333	A	A	Same	B	5	chr1_10744	NA	NA	NA	NA	0	18.8884	B	Background	chr1_34	1.57332	14.2771	B	Background	chr1_34	1.555095	A	A	Same	B	5
266	262	98420	0	naive_primed	14.37	13.08	chr1_10767	NA	NA	NA	NA	1	18.8884	B	Background	chr1_34	1.47697	14.2771	B	Background	chr1_34	1.48965333333333	A	A	Same	B	5	chr1_10745	NA	NA	NA	NA	0	18.8884	B	H3K4me1	chr1_34	1.57483	14.2771	B	H3K4me1	chr1_34	1.55728	A	A	Same	B	5
266	263	91957	0	naive_primed	13.18	13.23	chr1_10767	NA	NA	NA	NA	1	18.8884	B	Background	chr1_34	1.47697	14.2771	B	Background	chr1_34	1.48965333333333	A	A	Same	B	5	chr1_10746	NA	NA	NA	NA	0	18.8884	B	Active	chr1_34	1.577795	14.2771	B	Active	chr1_34	1.556295	A	A	Same	B	5
266	264	72930	0	naive_primed	5.27	6.7	chr1_10767	NA	NA	NA	NA	1	18.8884	B	Background	chr1_34	1.47697	14.2771	B	Background	chr1_34	1.48965333333333	A	A	Same	B	5	chr1_10749	ATP6V0E1P4	processed_pseudogene	NA	NA	0	18.8884	B	H3K4me1	chr1_34	1.50054	14.2771	B	H3K4me1	chr1_34	1.51061	A	A	Same	B	5
266	265	68831.5	0	primed	3.01	5.78	chr1_10767	NA	NA	NA	NA	1	18.8884	B	Background	chr1_34	1.47697	14.2771	B	Background	chr1_34	1.48965333333333	A	A	Same	B	5	chr1_10750	NA	NA	NA	NA	0	18.8884	B	Background	chr1_34	1.48365	14.2771	B	H3K4me1	chr1_34	1.49682	A	A	Same	B	5
266	272	75661	0	primed	4.59	6.71	chr1_10767	NA	NA	NA	NA	1	18.8884	B	Background	chr1_34	1.47697	14.2771	B	Background	chr1_34	1.48965333333333	A	A	Same	B	5	chr1_10794	NA	NA	NA	NA	0	18.8884	B	Background	chr1_34	1.7856	14.2771	B	H3K4me1	chr1_34	1.90868	A	A	Same	B	5
266	277	96233.5	0	primed	2.65	5.11	chr1_10767	NA	NA	NA	NA	1	18.8884	B	Background	chr1_34	1.47697	14.2771	B	Background	chr1_34	1.48965333333333	A	A	Same	B	5	chr1_10799	NA	NA	NA	NA	0	18.8884	B	Background	chr1_34	1.99102	14.2771	B	Background	chr1_34	2.14663	A	A	Same	B	5
288	280	468110	0	primed	3.29	6.16	chr1_10939	SLC5A9	protein_coding	SLC5A9	n	1	4.9882	B	H3K4me1	NA	NA	-2.93459	B	Background	NA	NA	A	B	AB	B	5	chr1_10802	NA	NA	NA	NA	0	15.5102	B	Background	chr1_35	2.04591	13.2084	B	Background	chr1_35	2.20912	A	A	Same	B	5
288	282	281327	0	primed	0.52	5.08	chr1_10939	SLC5A9	protein_coding	SLC5A9	n	1	4.9882	B	H3K4me1	NA	NA	-2.93459	B	Background	NA	NA	A	B	AB	B	5	chr1_10851	NA	NA	NA	NA	0	15.5102	B	Background	chr1_35	1.62968	13.2084	B	Background	chr1_35	1.6324	A	A	Same	B	5
288	283	275472	0	primed	2.68	6.61	chr1_10939	SLC5A9	protein_coding	SLC5A9	n	1	4.9882	B	H3K4me1	NA	NA	-2.93459	B	Background	NA	NA	A	B	AB	B	5	chr1_10854	NA	NA	NA	NA	0	15.5102	B	Background	chr1_35	1.64964	13.2084	B	Background	chr1_35	1.6188	A	A	Same	B	5
288	284	273819	0	primed	1.3	5.34	chr1_10939	SLC5A9	protein_coding	SLC5A9	n	1	4.9882	B	H3K4me1	NA	NA	-2.93459	B	Background	NA	NA	A	B	AB	B	5	chr1_10855	NA	NA	NA	NA	0	15.5102	B	H3K4me1	chr1_35	1.64964	13.2084	B	H3K4me1	chr1_35	1.6188	A	A	Same	B	5
288	285	271370	0	primed	2.76	5.29	chr1_10939	SLC5A9	protein_coding	SLC5A9	n	1	4.9882	B	H3K4me1	NA	NA	-2.93459	B	Background	NA	NA	A	B	AB	B	5	chr1_10856	NA	NA	NA	NA	0	15.5102	B	H3K4me1	chr1_35	1.660765	13.2084	B	Background	chr1_35	1.61877	A	A	Same	B	5
288	286	123547	0	primed	2.91	5.77	chr1_10939	SLC5A9	protein_coding	SLC5A9	n	1	4.9882	B	H3K4me1	NA	NA	-2.93459	B	Background	NA	NA	A	B	AB	B	5	chr1_10902	CYP46A4P,AL356289.1	processed_pseudogene,protein_coding	AL356289.1	NA	0	4.9882	B	Mixed	chr1_35	2.06288666666667	-2.93459	B	Mixed	chr1_35	2.026005	A	B	AB	B	5
288	287	111189	0	primed	4.61	9.2	chr1_10939	SLC5A9	protein_coding	SLC5A9	n	1	4.9882	B	H3K4me1	NA	NA	-2.93459	B	Background	NA	NA	A	B	AB	B	5	chr1_10903	NA	NA	NA	NA	0	4.9882	B	H3K4me1	NA	NA	-2.93459	B	H3K4me1	NA	NA	A	B	AB	B	5
288	289	275130	0	naive_primed	5.5	5.2	chr1_10939	SLC5A9	protein_coding	SLC5A9	n	1	4.9882	B	H3K4me1	NA	NA	-2.93459	B	Background	NA	NA	A	B	AB	B	5	chr1_11022	RP11.329A14.2	processed_pseudogene	NA	NA	0	-9.18818	B	Active	NA	NA	-15.4075	B	H3K4me1	NA	NA	B	B	Same	B	5
288	290	279000	0	naive	8.48	4.63	chr1_10939	SLC5A9	protein_coding	SLC5A9	n	1	4.9882	B	H3K4me1	NA	NA	-2.93459	B	Background	NA	NA	A	B	AB	B	5	chr1_11023	RP11.329A14.2	processed_pseudogene	NA	NA	0	-5.42011	B	Active	NA	NA	-9.74802	B	Active	NA	NA	B	B	Same	B	5
288	291	302008	0	naive	5.81	2.58	chr1_10939	SLC5A9	protein_coding	SLC5A9	n	1	4.9882	B	H3K4me1	NA	NA	-2.93459	B	Background	NA	NA	A	B	AB	B	5	chr1_11030	NA	NA	NA	NA	0	-1.65204	B	H3K4me1	NA	NA	-4.08854	B	Active	NA	NA	B	B	Same	B	5
288	292	305392	0	naive	6.77	2.25	chr1_10939	SLC5A9	protein_coding	SLC5A9	n	1	4.9882	B	H3K4me1	NA	NA	-2.93459	B	Background	NA	NA	A	B	AB	B	5	chr1_11031	NA	NA	NA	NA	0	-1.65204	B	H3K4me1	NA	NA	-4.08854	B	Active	chr1_36	2.05394	B	B	Same	B	5
288	293	308156	0	naive	7.28	2.28	chr1_10939	SLC5A9	protein_coding	SLC5A9	n	1	4.9882	B	H3K4me1	NA	NA	-2.93459	B	Background	NA	NA	A	B	AB	B	5	chr1_11033	NA	NA	NA	NA	0	-1.65204	B	H3K4me1	NA	NA	-4.08854	B	H3K4me1	chr1_36	2.075485	B	B	Same	B	5
288	294	317384	0	naive	5.59	3.53	chr1_10939	SLC5A9	protein_coding	SLC5A9	n	1	4.9882	B	H3K4me1	NA	NA	-2.93459	B	Background	NA	NA	A	B	AB	B	5	chr1_11037	NA	NA	NA	NA	0	-1.65204	B	Background	NA	NA	-4.08854	B	Background	chr1_36	2.10914	B	B	Same	B	5
288	355	2127655	0	primed	0	6.9	chr1_10939	SLC5A9	protein_coding	SLC5A9	n	1	4.9882	B	H3K4me1	NA	NA	-2.93459	B	Background	NA	NA	A	B	AB	B	5	chr1_11588	NA	NA	NA	NA	0	-12.3331	B	Background	chr1_37	2.32237	-6.75149	B	Background	chr1_37	3.12673	B	B	Same	B	5
296	352	1.69145e+06	0	primed	1.29	5.47	chr1_11074	NA	NA	NA	n	1	-1.65204	E	Mixed	NA	NA	-4.08854	B	H3K4me1	chr1_36	1.52356666666667	B	B	Same	E_naive	5	chr1_11585	NA	NA	NA	NA	0	-12.3331	B	Active	chr1_37	2.231235	-6.75149	B	Mixed	chr1_37	3.022755	B	B	Same	B	5
296	353	1695268	0	primed		7.43	chr1_11074	NA	NA	NA	n	1	-1.65204	E	Mixed	NA	NA	-4.08854	B	H3K4me1	chr1_36	1.52356666666667	B	B	Same	E_naive	5	chr1_11586	NA	NA	NA	NA	0	-12.3331	B	Background	chr1_37	2.2316	-6.75149	B	Background	chr1_37	3.01896	B	B	Same	B	5
296	354	1700320	0	primed	1.3	10.79	chr1_11074	NA	NA	NA	n	1	-1.65204	E	Mixed	NA	NA	-4.08854	B	H3K4me1	chr1_36	1.52356666666667	B	B	Same	E_naive	5	chr1_11587	NA	NA	NA	NA	0	-12.3331	B	Background	chr1_37	2.27165666666667	-6.75149	B	Background	chr1_37	3.04639666666667	B	B	Same	B	5
296	355	1705486	0	primed	1.25	6.86	chr1_11074	NA	NA	NA	n	1	-1.65204	E	Mixed	NA	NA	-4.08854	B	H3K4me1	chr1_36	1.52356666666667	B	B	Same	E_naive	5	chr1_11588	NA	NA	NA	NA	0	-12.3331	B	Background	chr1_37	2.32237	-6.75149	B	Background	chr1_37	3.12673	B	B	Same	B	5
297	295	218239	0	primed	3.5	5.01	chr1_11104	BEND5	protein_coding	BEND5	NA	1	-20.7578	B	Active	NA	NA	-9.13718	B	Active	chr1_36	1.630065	B	B	Same	B	5	chr1_11042	NA	NA	NA	NA	0	-1.65204	B	Background	NA	NA	-4.08854	B	Background	chr1_36	1.8993	B	B	Same	B	5
297	351	1551616	0	primed	0.35	6.78	chr1_11104	BEND5	protein_coding	BEND5	NA	1	-20.7578	B	Active	NA	NA	-9.13718	B	Active	chr1_36	1.630065	B	B	Same	B	5	chr1_11583	RP11.183G22.1	processed_pseudogene	NA	NA	0	-12.3331	B	Background	chr1_37	2.1635	-6.75149	B	Background	chr1_37	2.906705	B	B	Same	B	5
297	353	1562905	0	primed	0	5.2	chr1_11104	BEND5	protein_coding	BEND5	NA	1	-20.7578	B	Active	NA	NA	-9.13718	B	Active	chr1_36	1.630065	B	B	Same	B	5	chr1_11586	NA	NA	NA	NA	0	-12.3331	B	Background	chr1_37	2.2316	-6.75149	B	Background	chr1_37	3.01896	B	B	Same	B	5
297	354	1567957	0	primed	0	13.31	chr1_11104	BEND5	protein_coding	BEND5	NA	1	-20.7578	B	Active	NA	NA	-9.13718	B	Active	chr1_36	1.630065	B	B	Same	B	5	chr1_11587	NA	NA	NA	NA	0	-12.3331	B	Background	chr1_37	2.27165666666667	-6.75149	B	Background	chr1_37	3.04639666666667	B	B	Same	B	5
297	355	1573123	0	naive_primed	5.08	12.69	chr1_11104	BEND5	protein_coding	BEND5	NA	1	-20.7578	B	Active	NA	NA	-9.13718	B	Active	chr1_36	1.630065	B	B	Same	B	5	chr1_11588	NA	NA	NA	NA	0	-12.3331	B	Background	chr1_37	2.32237	-6.75149	B	Background	chr1_37	3.12673	B	B	Same	B	5
306	324	593960	0	naive	5.49	3.7	chr1_11182	AGBL4,RP11.141A19.1	protein_coding,antisense	AGBL4	NA	1	-26.5295	B	Background	chr1_36	1.66309	-3.7622	B	Background	chr1_37	1.86674	B	B	Same	B	5	chr1_11376	NA	NA	NA	NA	0	-29.3902	B	Background	chr1_36	1.6499	-3.61578	B	Background	chr1_37	1.42653	B	B	Same	B	5
306	325	600109	0	naive	6.12	3.47	chr1_11182	AGBL4,RP11.141A19.1	protein_coding,antisense	AGBL4	NA	1	-26.5295	B	Background	chr1_36	1.66309	-3.7622	B	Background	chr1_37	1.86674	B	B	Same	B	5	chr1_11379	NA	NA	NA	NA	0	-29.3902	B	Background	chr1_36	1.68024	-3.61578	B	Background	chr1_37	1.42674	B	B	Same	B	5
306	326	615751	0	naive	5.6	3.58	chr1_11182	AGBL4,RP11.141A19.1	protein_coding,antisense	AGBL4	NA	1	-26.5295	B	Background	chr1_36	1.66309	-3.7622	B	Background	chr1_37	1.86674	B	B	Same	B	5	chr1_11385	NA	NA	NA	NA	0	-29.3902	B	Background	chr1_36	1.68556	-3.61578	B	Background	chr1_37	1.42985	B	B	Same	B	5
306	327	620918	0	naive	7.25	1.38	chr1_11182	AGBL4,RP11.141A19.1	protein_coding,antisense	AGBL4	NA	1	-26.5295	B	Background	chr1_36	1.66309	-3.7622	B	Background	chr1_37	1.86674	B	B	Same	B	5	chr1_11388	NA	NA	NA	NA	0	-29.3902	B	Background	chr1_36	1.68979	-3.61578	B	Background	chr1_37	1.411095	B	B	Same	B	5
306	329	744494	0	primed	0.28	5.41	chr1_11182	AGBL4,RP11.141A19.1	protein_coding,antisense	AGBL4	NA	1	-26.5295	B	Background	chr1_36	1.66309	-3.7622	B	Background	chr1_37	1.86674	B	B	Same	B	5	chr1_11436	NA	NA	NA	NA	0	-31.9905	B	Background	chr1_36	1.70785	-4.38099	B	Background	chr1_37	1.45596	B	B	Same	B	5
306	330	915321	0	primed	1.11	5.89	chr1_11182	AGBL4,RP11.141A19.1	protein_coding,antisense	AGBL4	NA	1	-26.5295	B	Background	chr1_36	1.66309	-3.7622	B	Background	chr1_37	1.86674	B	B	Same	B	5	chr1_11477	NA	NA	NA	NA	0	-31.9905	B	Background	NA	NA	-4.38099	B	Background	chr1_37	1.57942	B	B	Same	B	5
306	331	943132	0	primed	2.45	5.26	chr1_11182	AGBL4,RP11.141A19.1	protein_coding,antisense	AGBL4	NA	1	-26.5295	B	Background	chr1_36	1.66309	-3.7622	B	Background	chr1_37	1.86674	B	B	Same	B	5	chr1_11483	RP11.93G23.2	TEC	NA	NA	0	-31.9905	B	Background	NA	NA	-4.38099	B	Background	chr1_37	1.592925	B	B	Same	B	5
306	332	971288	0	primed	0	5.68	chr1_11182	AGBL4,RP11.141A19.1	protein_coding,antisense	AGBL4	NA	1	-26.5295	B	Background	chr1_36	1.66309	-3.7622	B	Background	chr1_37	1.86674	B	B	Same	B	5	chr1_11491	NA	NA	NA	NA	0	-26.336	B	Background	chr1_37	1.66845	-2.50325	B	Background	chr1_37	1.52513	B	B	Same	B	5
306	334	983748	0	primed	0	6.43	chr1_11182	AGBL4,RP11.141A19.1	protein_coding,antisense	AGBL4	NA	1	-26.5295	B	Background	chr1_36	1.66309	-3.7622	B	Background	chr1_37	1.86674	B	B	Same	B	5	chr1_11496	NA	NA	NA	NA	0	-26.336	B	Background	chr1_37	1.55011	-2.50325	B	Background	chr1_37	1.45399	B	B	Same	B	5
306	335	993072	0	primed	0.5	5.84	chr1_11182	AGBL4,RP11.141A19.1	protein_coding,antisense	AGBL4	NA	1	-26.5295	B	Background	chr1_36	1.66309	-3.7622	B	Background	chr1_37	1.86674	B	B	Same	B	5	chr1_11500	NA	NA	NA	NA	0	-26.336	B	Background	chr1_37	1.52946	-2.50325	B	Background	chr1_37	1.428035	B	B	Same	B	5
306	336	995088	0	primed	0	5.86	chr1_11182	AGBL4,RP11.141A19.1	protein_coding,antisense	AGBL4	NA	1	-26.5295	B	Background	chr1_36	1.66309	-3.7622	B	Background	chr1_37	1.86674	B	B	Same	B	5	chr1_11501	NA	NA	NA	NA	0	-26.336	B	Background	chr1_37	1.51347	-2.50325	B	Background	chr1_37	1.41085	B	B	Same	B	5
306	337	999254	0	primed	0	5.88	chr1_11182	AGBL4,RP11.141A19.1	protein_coding,antisense	AGBL4	NA	1	-26.5295	B	Background	chr1_36	1.66309	-3.7622	B	Background	chr1_37	1.86674	B	B	Same	B	5	chr1_11503	ELAVL4	protein_coding	ELAVL4	NA	0	-26.336	B	Background	chr1_37	1.52772	-2.50325	B	Background	chr1_37	1.38618	B	B	Same	B	5
306	339	1.01173e+06	0	primed	1.22	5.36	chr1_11182	AGBL4,RP11.141A19.1	protein_coding,antisense	AGBL4	NA	1	-26.5295	B	Background	chr1_36	1.66309	-3.7622	B	Background	chr1_37	1.86674	B	B	Same	B	5	chr1_11508	NA	NA	NA	NA	0	-26.336	B	Background	chr1_37	1.511445	-2.50325	B	Background	chr1_37	1.37688	B	B	Same	B	5
306	340	1.01965e+06	0	primed	0.57	6.71	chr1_11182	AGBL4,RP11.141A19.1	protein_coding,antisense	AGBL4	NA	1	-26.5295	B	Background	chr1_36	1.66309	-3.7622	B	Background	chr1_37	1.86674	B	B	Same	B	5	chr1_11513	NA	NA	NA	NA	0	-26.336	B	Background	chr1_37	1.51133	-2.50325	B	Background	chr1_37	1.3772	B	B	Same	B	5
306	341	1057442	0	primed	1.25	5.01	chr1_11182	AGBL4,RP11.141A19.1	protein_coding,antisense	AGBL4	NA	1	-26.5295	B	Background	chr1_36	1.66309	-3.7622	B	Background	chr1_37	1.86674	B	B	Same	B	5	chr1_11526	ELAVL4	protein_coding	ELAVL4	NA	0	-26.336	B	Background	chr1_37	1.46585	-2.50325	B	Background	chr1_37	1.34231	B	B	Same	B	5
306	342	1060818	0	primed	4.75	6.35	chr1_11182	AGBL4,RP11.141A19.1	protein_coding,antisense	AGBL4	NA	1	-26.5295	B	Background	chr1_36	1.66309	-3.7622	B	Background	chr1_37	1.86674	B	B	Same	B	5	chr1_11528	ELAVL4	protein_coding	ELAVL4	NA	0	-26.336	B	Background	chr1_37	1.46585	-2.50325	B	Background	chr1_37	1.34231	B	B	Same	B	5
306	343	1072296	0	primed	0	5.71	chr1_11182	AGBL4,RP11.141A19.1	protein_coding,antisense	AGBL4	NA	1	-26.5295	B	Background	chr1_36	1.66309	-3.7622	B	Background	chr1_37	1.86674	B	B	Same	B	5	chr1_11535	NA	NA	NA	NA	0	-26.336	B	Background	chr1_37	1.426755	-2.50325	B	Background	chr1_37	1.401525	B	B	Same	B	5
306	344	1.08073e+06	0	primed	0	5.16	chr1_11182	AGBL4,RP11.141A19.1	protein_coding,antisense	AGBL4	NA	1	-26.5295	B	Background	chr1_36	1.66309	-3.7622	B	Background	chr1_37	1.86674	B	B	Same	B	5	chr1_11537	NA	NA	NA	NA	0	-26.336	B	H3K4me1	chr1_37	1.439545	-2.50325	B	Background	chr1_37	1.466525	B	B	Same	B	5
306	345	1083844	0	primed	0	7.2	chr1_11182	AGBL4,RP11.141A19.1	protein_coding,antisense	AGBL4	NA	1	-26.5295	B	Background	chr1_36	1.66309	-3.7622	B	Background	chr1_37	1.86674	B	B	Same	B	5	chr1_11538	NA	NA	NA	NA	0	-26.336	B	Background	chr1_37	1.43089	-2.50325	B	Background	chr1_37	1.48706	B	B	Same	B	5
306	346	1.12686e+06	0	primed	0	8.27	chr1_11182	AGBL4,RP11.141A19.1	protein_coding,antisense	AGBL4	NA	1	-26.5295	B	Background	chr1_36	1.66309	-3.7622	B	Background	chr1_37	1.86674	B	B	Same	B	5	chr1_11551	NA	NA	NA	NA	0	-26.336	B	Background	chr1_37	1.55745	-2.50325	B	Background	chr1_37	1.76969	B	B	Same	B	5
306	348	1.13829e+06	0	primed	0.01	5.4	chr1_11182	AGBL4,RP11.141A19.1	protein_coding,antisense	AGBL4	NA	1	-26.5295	B	Background	chr1_36	1.66309	-3.7622	B	Background	chr1_37	1.86674	B	B	Same	B	5	chr1_11555	NA	NA	NA	NA	0	-26.336	B	Background	chr1_37	1.61349	-2.50325	B	Background	chr1_37	1.88215	B	B	Same	B	5
306	350	1.25514e+06	0	primed	0	5.47	chr1_11182	AGBL4,RP11.141A19.1	protein_coding,antisense	AGBL4	NA	1	-26.5295	B	Background	chr1_36	1.66309	-3.7622	B	Background	chr1_37	1.86674	B	B	Same	B	5	chr1_11577	NA	NA	NA	NA	0	-12.3331	B	Background	chr1_37	1.89818	-6.75149	B	Background	chr1_37	2.47905	B	B	Same	B	5
316	328	581812	0	primed	0	5.02	chr1_11220	NA	NA	NA	NA	1	-26.5295	B	Background	chr1_36	1.5687	-3.7622	B	Background	chr1_37	1.57361	B	B	Same	B	5	chr1_11417	NA	NA	NA	NA	0	-29.3902	B	Background	chr1_36	1.716635	-3.61578	B	Background	chr1_37	1.426995	B	B	Same	B	5
316	338	895789	1	primed	1.97	8.77	chr1_11220	NA	NA	NA	NA	1	-26.5295	B	Background	chr1_36	1.5687	-3.7622	B	Background	chr1_37	1.57361	B	B	Same	B	5	chr1_11504	ELAVL4	protein_coding	ELAVL4	NA	1	-26.336	B	Mixed	chr1_37	1.52772	-2.50325	B	Bivalent	chr1_37	1.38618	B	B	Same	B	5
316	347	1.02538e+06	1	primed	0	8.47	chr1_11220	NA	NA	NA	NA	1	-26.5295	B	Background	chr1_36	1.5687	-3.7622	B	Background	chr1_37	1.57361	B	B	Same	B	5	chr1_11552	ELAVL4,RP11.567C20.2	protein_coding,antisense	ELAVL4	NA	1	-26.336	B	Background	chr1_37	1.573825	-2.50325	B	Background	chr1_37	1.816945	B	B	Same	B	5
333	301	1039850	0	primed	0	8.35	chr1_11494	AGBL4	protein_coding	AGBL4	NA	1	-26.336	B	Active	chr1_37	1.61051	-2.50325	B	Active	chr1_37	1.47967	B	B	Same	B	5	chr1_11167	NA	NA	NA	NA	0	-20.7578	B	Background	chr1_36	1.81282	-9.13718	B	Background	chr1_37	2.14899	B	B	Same	B	5
333	303	993304	0	primed	0.69	5.23	chr1_11494	AGBL4	protein_coding	AGBL4	NA	1	-26.336	B	Active	chr1_37	1.61051	-2.50325	B	Active	chr1_37	1.47967	B	B	Same	B	5	chr1_11179	NA	NA	NA	NA	0	-26.5295	B	Background	chr1_36	1.76742	-3.7622	B	Background	chr1_37	2.02944	B	B	Same	B	5
333	308	966265	0	primed	0	6.53	chr1_11494	AGBL4	protein_coding	AGBL4	NA	1	-26.336	B	Active	chr1_37	1.61051	-2.50325	B	Active	chr1_37	1.47967	B	B	Same	B	5	chr1_11187	NA	NA	NA	NA	0	-26.5295	B	Background	chr1_36	1.633765	-3.7622	B	Background	chr1_37	1.78553	B	B	Same	B	5
333	315	884926	0	primed	0.64	5.98	chr1_11494	AGBL4	protein_coding	AGBL4	NA	1	-26.336	B	Active	chr1_37	1.61051	-2.50325	B	Active	chr1_37	1.47967	B	B	Same	B	5	chr1_11217	NA	NA	NA	NA	0	-26.5295	B	Background	chr1_36	1.58493	-3.7622	B	Background	chr1_37	1.59689	B	B	Same	B	5
333	318	775893	0	primed	0	6.19	chr1_11494	AGBL4	protein_coding	AGBL4	NA	1	-26.336	B	Active	chr1_37	1.61051	-2.50325	B	Active	chr1_37	1.47967	B	B	Same	B	5	chr1_11246	NA	NA	NA	NA	0	-26.5295	B	Background	chr1_36	1.64797	-3.7622	B	Background	chr1_37	1.49667	B	B	Same	B	5
338	302	1.04815e+06	0	primed	0.09	5.43	chr1_11504	ELAVL4	protein_coding	ELAVL4	NA	1	-26.336	B	Mixed	chr1_37	1.52772	-2.50325	B	Bivalent	chr1_37	1.38618	B	B	Same	B	5	chr1_11172	NA	NA	NA	NA	0	-23.6437	B	Background	chr1_36	1.788365	-6.44969	B	Background	chr1_37	2.10946	B	B	Same	B	5
338	303	1.01932e+06	0	primed	2.18	8.8	chr1_11504	ELAVL4	protein_coding	ELAVL4	NA	1	-26.336	B	Mixed	chr1_37	1.52772	-2.50325	B	Bivalent	chr1_37	1.38618	B	B	Same	B	5	chr1_11179	NA	NA	NA	NA	0	-26.5295	B	Background	chr1_36	1.76742	-3.7622	B	Background	chr1_37	2.02944	B	B	Same	B	5
338	304	1012181	0	primed	1.61	8.43	chr1_11504	ELAVL4	protein_coding	ELAVL4	NA	1	-26.336	B	Mixed	chr1_37	1.52772	-2.50325	B	Bivalent	chr1_37	1.38618	B	B	Same	B	5	chr1_11180	NA	NA	NA	NA	0	-26.5295	B	Background	chr1_36	1.726965	-3.7622	B	Background	chr1_37	1.96916	B	B	Same	B	5
338	306	1.00051e+06	1	primed	0.74	7.02	chr1_11504	ELAVL4	protein_coding	ELAVL4	NA	1	-26.336	B	Mixed	chr1_37	1.52772	-2.50325	B	Bivalent	chr1_37	1.38618	B	B	Same	B	5	chr1_11182	AGBL4,RP11.141A19.1	protein_coding,antisense	AGBL4	NA	1	-26.5295	B	Background	chr1_36	1.66309	-3.7622	B	Background	chr1_37	1.86674	B	B	Same	B	5
338	307	996275	0	primed	2.42	7.97	chr1_11504	ELAVL4	protein_coding	ELAVL4	NA	1	-26.336	B	Mixed	chr1_37	1.52772	-2.50325	B	Bivalent	chr1_37	1.38618	B	B	Same	B	5	chr1_11183	NA	NA	NA	NA	0	-26.5295	B	Background	chr1_36	1.64954	-3.7622	B	Background	chr1_37	1.84404	B	B	Same	B	5
338	310	969478	0	primed	0	8.85	chr1_11504	ELAVL4	protein_coding	ELAVL4	NA	1	-26.336	B	Mixed	chr1_37	1.52772	-2.50325	B	Bivalent	chr1_37	1.38618	B	B	Same	B	5	chr1_11199	NA	NA	NA	NA	0	-26.5295	B	Background	chr1_36	1.619585	-3.7622	B	Background	chr1_37	1.707975	B	B	Same	B	5
338	311	954083	0	primed	0	5.04	chr1_11504	ELAVL4	protein_coding	ELAVL4	NA	1	-26.336	B	Mixed	chr1_37	1.52772	-2.50325	B	Bivalent	chr1_37	1.38618	B	B	Same	B	5	chr1_11202	NA	NA	NA	NA	0	-26.5295	B	Background	chr1_36	1.60681	-3.7622	B	Background	chr1_37	1.69105	B	B	Same	B	5
338	312	925828	0	primed	0	5.74	chr1_11504	ELAVL4	protein_coding	ELAVL4	NA	1	-26.336	B	Mixed	chr1_37	1.52772	-2.50325	B	Bivalent	chr1_37	1.38618	B	B	Same	B	5	chr1_11213	NA	NA	NA	NA	0	-26.5295	B	Heterochromatin Repressed	chr1_36	1.58432	-3.7622	B	Heterochromatin Repressed	chr1_37	1.65369	B	B	Same	B	5
338	313	923585	0	primed	0.92	5.11	chr1_11504	ELAVL4	protein_coding	ELAVL4	NA	1	-26.336	B	Mixed	chr1_37	1.52772	-2.50325	B	Bivalent	chr1_37	1.38618	B	B	Same	B	5	chr1_11214	NA	NA	NA	NA	0	-26.5295	B	Background	chr1_36	1.586375	-3.7622	B	Background	chr1_37	1.64018	B	B	Same	B	5
338	314	916490	0	primed	0.38	5.11	chr1_11504	ELAVL4	protein_coding	ELAVL4	NA	1	-26.336	B	Mixed	chr1_37	1.52772	-2.50325	B	Bivalent	chr1_37	1.38618	B	B	Same	B	5	chr1_11216	NA	NA	NA	NA	0	-26.5295	B	Heterochromatin Repressed	chr1_36	1.58961666666667	-3.7622	B	Heterochromatin Repressed	chr1_37	1.61712333333333	B	B	Same	B	5
338	315	910942	0	primed	0	5.07	chr1_11504	ELAVL4	protein_coding	ELAVL4	NA	1	-26.336	B	Mixed	chr1_37	1.52772	-2.50325	B	Bivalent	chr1_37	1.38618	B	B	Same	B	5	chr1_11217	NA	NA	NA	NA	0	-26.5295	B	Background	chr1_36	1.58493	-3.7622	B	Background	chr1_37	1.59689	B	B	Same	B	5
338	317	865213	0	primed	0.41	6.33	chr1_11504	ELAVL4	protein_coding	ELAVL4	NA	1	-26.336	B	Mixed	chr1_37	1.52772	-2.50325	B	Bivalent	chr1_37	1.38618	B	B	Same	B	5	chr1_11231	NA	NA	NA	NA	0	-26.5295	B	Background	chr1_36	1.56001	-3.7622	B	Background	chr1_37	1.51544	B	B	Same	B	5
338	319	770528	0	primed	1.44	6.91	chr1_11504	ELAVL4	protein_coding	ELAVL4	NA	1	-26.336	B	Mixed	chr1_37	1.52772	-2.50325	B	Bivalent	chr1_37	1.38618	B	B	Same	B	5	chr1_11254	NA	NA	NA	NA	0	-27.9858	B	Background	chr1_36	1.62587	-3.59881	B	Background	chr1_37	1.43929	B	B	Same	B	5
338	320	741412	0	primed	0.92	6.59	chr1_11504	ELAVL4	protein_coding	ELAVL4	NA	1	-26.336	B	Mixed	chr1_37	1.52772	-2.50325	B	Bivalent	chr1_37	1.38618	B	B	Same	B	5	chr1_11264	NA	NA	NA	NA	0	-27.9858	B	Background	chr1_36	1.58914	-3.59881	B	Background	chr1_37	1.40648	B	B	Same	B	5
338	321	731332	0	primed	0.99	6.48	chr1_11504	ELAVL4	protein_coding	ELAVL4	NA	1	-26.336	B	Mixed	chr1_37	1.52772	-2.50325	B	Bivalent	chr1_37	1.38618	B	B	Same	B	5	chr1_11270	NA	NA	NA	NA	0	-27.9858	B	Background	chr1_36	1.57905	-3.59881	B	Background	chr1_37	1.43129	B	B	Same	B	5
338	322	698158	0	primed	2.64	6.28	chr1_11504	ELAVL4	protein_coding	ELAVL4	NA	1	-26.336	B	Mixed	chr1_37	1.52772	-2.50325	B	Bivalent	chr1_37	1.38618	B	B	Same	B	5	chr1_11281	NA	NA	NA	NA	0	-27.9858	B	Background	chr1_36	1.534175	-3.59881	B	Background	chr1_37	1.39899	B	B	Same	B	5
347	298	1227913	0	primed	1.78	5.49	chr1_11552	ELAVL4,RP11.567C20.2	protein_coding,antisense	ELAVL4	NA	1	-26.336	B	Background	chr1_37	1.573825	-2.50325	B	Background	chr1_37	1.816945	B	B	Same	B	5	chr1_11155	NA	NA	NA	NA	0	-20.7578	B	Background	chr1_36	1.7323	-9.13718	B	Background	chr1_37	2.14248	B	B	Same	B	5
347	299	1.21584e+06	0	primed	0	6.05	chr1_11552	ELAVL4,RP11.567C20.2	protein_coding,antisense	ELAVL4	NA	1	-26.336	B	Background	chr1_37	1.573825	-2.50325	B	Background	chr1_37	1.816945	B	B	Same	B	5	chr1_11161	NA	NA	NA	NA	0	-20.7578	B	Background	chr1_36	1.72889	-9.13718	B	Background	chr1_37	2.14876	B	B	Same	B	5
347	300	1213498	0	primed	0	5.41	chr1_11552	ELAVL4,RP11.567C20.2	protein_coding,antisense	ELAVL4	NA	1	-26.336	B	Background	chr1_37	1.573825	-2.50325	B	Background	chr1_37	1.816945	B	B	Same	B	5	chr1_11162	NA	NA	NA	NA	0	-20.7578	B	Background	chr1_36	1.7471	-9.13718	B	Background	chr1_37	2.14458	B	B	Same	B	5
347	304	1.14177e+06	0	primed	1.56	6.08	chr1_11552	ELAVL4,RP11.567C20.2	protein_coding,antisense	ELAVL4	NA	1	-26.336	B	Background	chr1_37	1.573825	-2.50325	B	Background	chr1_37	1.816945	B	B	Same	B	5	chr1_11180	NA	NA	NA	NA	0	-26.5295	B	Background	chr1_36	1.726965	-3.7622	B	Background	chr1_37	1.96916	B	B	Same	B	5
347	305	1133558	0	primed	0	5.59	chr1_11552	ELAVL4,RP11.567C20.2	protein_coding,antisense	ELAVL4	NA	1	-26.336	B	Background	chr1_37	1.573825	-2.50325	B	Background	chr1_37	1.816945	B	B	Same	B	5	chr1_11181	AGBL4	protein_coding	AGBL4	NA	0	-26.5295	B	Background	chr1_36	1.681675	-3.7622	B	Background	chr1_37	1.907335	B	B	Same	B	5
347	307	1.12586e+06	0	primed	0.1	6.2	chr1_11552	ELAVL4,RP11.567C20.2	protein_coding,antisense	ELAVL4	NA	1	-26.336	B	Background	chr1_37	1.573825	-2.50325	B	Background	chr1_37	1.816945	B	B	Same	B	5	chr1_11183	NA	NA	NA	NA	0	-26.5295	B	Background	chr1_36	1.64954	-3.7622	B	Background	chr1_37	1.84404	B	B	Same	B	5
347	308	1121871	0	primed	1.76	6.16	chr1_11552	ELAVL4,RP11.567C20.2	protein_coding,antisense	ELAVL4	NA	1	-26.336	B	Background	chr1_37	1.573825	-2.50325	B	Background	chr1_37	1.816945	B	B	Same	B	5	chr1_11187	NA	NA	NA	NA	0	-26.5295	B	Background	chr1_36	1.633765	-3.7622	B	Background	chr1_37	1.78553	B	B	Same	B	5
347	309	1112569	0	primed	0	6.11	chr1_11552	ELAVL4,RP11.567C20.2	protein_coding,antisense	ELAVL4	NA	1	-26.336	B	Background	chr1_37	1.573825	-2.50325	B	Background	chr1_37	1.816945	B	B	Same	B	5	chr1_11191	NA	NA	NA	NA	0	-26.5295	B	Background	chr1_36	1.637485	-3.7622	B	Background	chr1_37	1.749615	B	B	Same	B	5
347	314	1.04608e+06	0	primed	0.61	5.64	chr1_11552	ELAVL4,RP11.567C20.2	protein_coding,antisense	ELAVL4	NA	1	-26.336	B	Background	chr1_37	1.573825	-2.50325	B	Background	chr1_37	1.816945	B	B	Same	B	5	chr1_11216	NA	NA	NA	NA	0	-26.5295	B	Heterochromatin Repressed	chr1_36	1.58961666666667	-3.7622	B	Heterochromatin Repressed	chr1_37	1.61712333333333	B	B	Same	B	5
347	315	1.04053e+06	0	primed	0	6.91	chr1_11552	ELAVL4,RP11.567C20.2	protein_coding,antisense	ELAVL4	NA	1	-26.336	B	Background	chr1_37	1.573825	-2.50325	B	Background	chr1_37	1.816945	B	B	Same	B	5	chr1_11217	NA	NA	NA	NA	0	-26.5295	B	Background	chr1_36	1.58493	-3.7622	B	Background	chr1_37	1.59689	B	B	Same	B	5
349	303	1.20166e+06	0	primed	0	9.3	chr1_11562	RP11.567C20.3	antisense	NA	NA	1	-26.336	B	Heterochromatin Repressed	chr1_37	1.6992	-2.50325	B	Heterochromatin Repressed	chr1_37	2.070065	B	B	Same	B	5	chr1_11179	NA	NA	NA	NA	0	-26.5295	B	Background	chr1_36	1.76742	-3.7622	B	Background	chr1_37	2.02944	B	B	Same	B	5
349	304	1194518	0	primed	0	7.16	chr1_11562	RP11.567C20.3	antisense	NA	NA	1	-26.336	B	Heterochromatin Repressed	chr1_37	1.6992	-2.50325	B	Heterochromatin Repressed	chr1_37	2.070065	B	B	Same	B	5	chr1_11180	NA	NA	NA	NA	0	-26.5295	B	Background	chr1_36	1.726965	-3.7622	B	Background	chr1_37	1.96916	B	B	Same	B	5
349	307	1178612	0	primed	0	6.38	chr1_11562	RP11.567C20.3	antisense	NA	NA	1	-26.336	B	Heterochromatin Repressed	chr1_37	1.6992	-2.50325	B	Heterochromatin Repressed	chr1_37	2.070065	B	B	Same	B	5	chr1_11183	NA	NA	NA	NA	0	-26.5295	B	Background	chr1_36	1.64954	-3.7622	B	Background	chr1_37	1.84404	B	B	Same	B	5
349	323	878693	0	primed	0	5.23	chr1_11562	RP11.567C20.3	antisense	NA	NA	1	-26.336	B	Heterochromatin Repressed	chr1_37	1.6992	-2.50325	B	Heterochromatin Repressed	chr1_37	2.070065	B	B	Same	B	5	chr1_11282	NA	NA	NA	NA	0	-27.9858	B	Background	chr1_36	1.52906	-3.59881	B	Active	chr1_37	1.39429	B	B	Same	B	5
369	245	3000997	1	primed	0	6.89	chr1_11610	DMRTA2	protein_coding	DMRTA2	NA	1	-12.3331	B	Bivalent	NA	NA	-6.75149	B	Bivalent	chr1_38	2.2384325	B	B	Same	B	5	chr1_10725	FOXD2.AS1,FOXD2	antisense,protein_coding	FOXD2	NA	1	30.4983	B	Mixed	chr1_34	2.1549225	14.0449	B	Mixed	chr1_34	2.197125	A	A	Same	B	5
369	388	171080	0	primed	0.75	8.08	chr1_11610	DMRTA2	protein_coding	DMRTA2	NA	1	-12.3331	B	Bivalent	NA	NA	-6.75149	B	Bivalent	chr1_38	2.2384325	B	B	Same	B	5	chr1_11662	NA	NA	NA	NA	0	-6.62517	B	Background	NA	NA	-13.1505	B	Background	chr1_38	1.58173	B	B	Same	B	5
369	389	172212	0	primed	1.21	5.43	chr1_11610	DMRTA2	protein_coding	DMRTA2	NA	1	-12.3331	B	Bivalent	NA	NA	-6.75149	B	Bivalent	chr1_38	2.2384325	B	B	Same	B	5	chr1_11663	NA	NA	NA	NA	0	-6.62517	B	Active	NA	NA	-13.1505	B	Background	chr1_38	1.58173	B	B	Same	B	5
369	390	173592	0	primed	1.22	5.48	chr1_11610	DMRTA2	protein_coding	DMRTA2	NA	1	-12.3331	B	Bivalent	NA	NA	-6.75149	B	Bivalent	chr1_38	2.2384325	B	B	Same	B	5	chr1_11665	NA	NA	NA	NA	0	-6.62517	B	Active	NA	NA	-13.1505	B	Background	chr1_38	1.58173	B	B	Same	B	5
369	395	270315	1	naive_primed	5.73	13.31	chr1_11610	DMRTA2	protein_coding	DMRTA2	NA	1	-12.3331	B	Bivalent	NA	NA	-6.75149	B	Bivalent	chr1_38	2.2384325	B	B	Same	B	5	chr1_11688	NA	NA	NA	np	1	-6.62517	E	Active	NA	NA	-13.1505	E	Active	chr1_38	1.66299	B	B	Same	E_shared	5
369	396	271928	0	primed	1.34	6.42	chr1_11610	DMRTA2	protein_coding	DMRTA2	NA	1	-12.3331	B	Bivalent	NA	NA	-6.75149	B	Bivalent	chr1_38	2.2384325	B	B	Same	B	5	chr1_11689	NA	NA	NA	np	0	-6.62517	E	Active	NA	NA	-13.1505	B	Active	chr1_38	1.71945	B	B	Same	E_naive	5
369	398	272746	0	primed	1.23	6.93	chr1_11610	DMRTA2	protein_coding	DMRTA2	NA	1	-12.3331	B	Bivalent	NA	NA	-6.75149	B	Bivalent	chr1_38	2.2384325	B	B	Same	B	5	chr1_11690	NA	NA	NA	np	0	-6.62517	B	Active	NA	NA	-13.1505	B	Active	chr1_38	1.71945	B	B	Same	B	5
369	399	278038	0	primed	0.43	5.03	chr1_11610	DMRTA2	protein_coding	DMRTA2	NA	1	-12.3331	B	Bivalent	NA	NA	-6.75149	B	Bivalent	chr1_38	2.2384325	B	B	Same	B	5	chr1_11691	FAF1	protein_coding	FAF1	np	0	-6.62517	B	Active	NA	NA	-13.1505	B	Active	chr1_38	1.76062666666667	B	B	Same	B	5
369	400	305896	0	primed	0.45	5.55	chr1_11610	DMRTA2	protein_coding	DMRTA2	NA	1	-12.3331	B	Bivalent	NA	NA	-6.75149	B	Bivalent	chr1_38	2.2384325	B	B	Same	B	5	chr1_11695	NA	NA	NA	NA	0	-6.62517	B	Background	NA	NA	-13.1505	B	Background	chr1_38	1.83762	B	B	Same	B	5
369	413	529075	1	primed	0.8	10.93	chr1_11610	DMRTA2	protein_coding	DMRTA2	NA	1	-12.3331	B	Bivalent	NA	NA	-6.75149	B	Bivalent	chr1_38	2.2384325	B	B	Same	B	5	chr1_11759	FAF1,CDKN2C	protein_coding,protein_coding	FAF1,CDKN2C	NA	1	5.18148	E	Active	NA	NA	-11.5882	E	Active	chr1_38	1.508045	A	B	AB	E_shared	5
369	414	530288	1	primed	0.16	11.66	chr1_11610	DMRTA2	protein_coding	DMRTA2	NA	1	-12.3331	B	Bivalent	NA	NA	-6.75149	B	Bivalent	chr1_38	2.2384325	B	B	Same	B	5	chr1_11760	FAF1,CDKN2C	protein_coding,protein_coding	FAF1,CDKN2C	NA	1	5.18148	E	Active	NA	NA	-11.5882	B	Active	chr1_38	1.50502	A	B	AB	E_naive	5
369	415	531569	0	primed	0.32	10.28	chr1_11610	DMRTA2	protein_coding	DMRTA2	NA	1	-12.3331	B	Bivalent	NA	NA	-6.75149	B	Bivalent	chr1_38	2.2384325	B	B	Same	B	5	chr1_11761	NA	NA	NA	NA	0	5.18148	B	H3K4me1	NA	NA	-11.5882	B	Background	chr1_38	1.50502	A	B	AB	B	5
369	416	534048	0	primed	0.3	19.95	chr1_11610	DMRTA2	protein_coding	DMRTA2	NA	1	-12.3331	B	Bivalent	NA	NA	-6.75149	B	Bivalent	chr1_38	2.2384325	B	B	Same	B	5	chr1_11762	NA	NA	NA	NA	0	5.18148	B	Background	NA	NA	-11.5882	B	Polycomb Repressed	chr1_38	1.5188	A	B	AB	B	5
369	417	537842	0	primed	0.3	20.09	chr1_11610	DMRTA2	protein_coding	DMRTA2	NA	1	-12.3331	B	Bivalent	NA	NA	-6.75149	B	Bivalent	chr1_38	2.2384325	B	B	Same	B	5	chr1_11763	CDKN2C	protein_coding	CDKN2C	NA	0	5.18148	B	Mixed	NA	NA	-11.5882	B	Bivalent	chr1_38	1.535035	A	B	AB	B	5
369	418	544314	0	primed	0.84	27.92	chr1_11610	DMRTA2	protein_coding	DMRTA2	NA	1	-12.3331	B	Bivalent	NA	NA	-6.75149	B	Bivalent	chr1_38	2.2384325	B	B	Same	B	5	chr1_11764	NA	NA	NA	NA	0	5.18148	B	Mixed	NA	NA	-11.5882	B	Bivalent	chr1_38	1.5503	A	B	AB	B	5
369	419	549576	0	primed	0.29	23.32	chr1_11610	DMRTA2	protein_coding	DMRTA2	NA	1	-12.3331	B	Bivalent	NA	NA	-6.75149	B	Bivalent	chr1_38	2.2384325	B	B	Same	B	5	chr1_11765	NA	NA	NA	NA	0	5.18148	B	Polycomb Repressed	NA	NA	-11.5882	B	Polycomb Repressed	chr1_38	1.55801	A	B	AB	B	5
369	420	550558	0	primed	0	25.82	chr1_11610	DMRTA2	protein_coding	DMRTA2	NA	1	-12.3331	B	Bivalent	NA	NA	-6.75149	B	Bivalent	chr1_38	2.2384325	B	B	Same	B	5	chr1_11766	NA	NA	NA	NA	0	5.18148	B	Background	NA	NA	-11.5882	B	Polycomb Repressed	chr1_38	1.55291	A	B	AB	B	5
369	421	552768	0	primed	1.49	18.25	chr1_11610	DMRTA2	protein_coding	DMRTA2	NA	1	-12.3331	B	Bivalent	NA	NA	-6.75149	B	Bivalent	chr1_38	2.2384325	B	B	Same	B	5	chr1_11767	NA	NA	NA	NA	0	5.18148	B	Background	NA	NA	-11.5882	B	Polycomb Repressed	chr1_38	1.558705	A	B	AB	B	5
369	422	559703	0	primed	0	13.16	chr1_11610	DMRTA2	protein_coding	DMRTA2	NA	1	-12.3331	B	Bivalent	NA	NA	-6.75149	B	Bivalent	chr1_38	2.2384325	B	B	Same	B	5	chr1_11768	NA	NA	NA	NA	0	5.18148	B	Background	NA	NA	-11.5882	B	Background	chr1_38	1.56535	A	B	AB	B	5
369	423	564828	0	primed	0	11.67	chr1_11610	DMRTA2	protein_coding	DMRTA2	NA	1	-12.3331	B	Bivalent	NA	NA	-6.75149	B	Bivalent	chr1_38	2.2384325	B	B	Same	B	5	chr1_11769	NA	NA	NA	NA	0	5.18148	B	Background	NA	NA	-11.5882	B	Background	chr1_38	1.5609	A	B	AB	B	5
369	424	565415	0	primed	0.93	6.23	chr1_11610	DMRTA2	protein_coding	DMRTA2	NA	1	-12.3331	B	Bivalent	NA	NA	-6.75149	B	Bivalent	chr1_38	2.2384325	B	B	Same	B	5	chr1_11770	NA	NA	NA	NA	0	5.18148	B	Background	NA	NA	-11.5882	B	Background	chr1_38	1.5609	A	B	AB	B	5
369	430	757662	1	primed	4.21	5	chr1_11610	DMRTA2	protein_coding	DMRTA2	NA	1	-12.3331	B	Bivalent	NA	NA	-6.75149	B	Bivalent	chr1_38	2.2384325	B	B	Same	B	5	chr1_11822	NA	NA	NA	NA	1	-0.777039	B	Background	NA	NA	-12.3065	B	Background	chr1_38	1.95037	B	B	Same	B	5
369	431	762290	0	naive_primed	9.2	5.77	chr1_11610	DMRTA2	protein_coding	DMRTA2	NA	1	-12.3331	B	Bivalent	NA	NA	-6.75149	B	Bivalent	chr1_38	2.2384325	B	B	Same	B	5	chr1_11823	NA	NA	NA	NA	0	-0.777039	B	Background	NA	NA	-12.3065	B	Background	chr1_38	1.97755	B	B	Same	B	5
374	462	214834	1	naive_primed	6.22	5.5	chr1_1162	NPHP4,KCNAB2	protein_coding,protein_coding	NPHP4,KCNAB2	NA	1	26.3116	E	Active	NA	NA	26.0374	E	Mixed	NA	NA	A	A	Same	E_shared	6	chr1_1198	RPL22,RP1.120G22.11,RNF207	protein_coding,antisense,protein_coding	RPL22,RNF207	NA	1	33.1213	E_E	Active	NA	NA	26.6739	E	Mixed	NA	NA	A	A	Same	E_shared	6
375	333	439554	1	naive	5.83	0.16	chr1_11620	RP5.850O15.3	antisense	NA	NA	1	-12.3331	B	Background	NA	NA	-6.75149	B	Background	chr1_38	1.76402	B	B	Same	B	5	chr1_11494	AGBL4	protein_coding	AGBL4	NA	1	-26.336	B	Active	chr1_37	1.61051	-2.50325	B	Active	chr1_37	1.47967	B	B	Same	B	5
375	338	413537	1	naive	6.98	0.08	chr1_11620	RP5.850O15.3	antisense	NA	NA	1	-12.3331	B	Background	NA	NA	-6.75149	B	Background	chr1_38	1.76402	B	B	Same	B	5	chr1_11504	ELAVL4	protein_coding	ELAVL4	NA	1	-26.336	B	Mixed	chr1_37	1.52772	-2.50325	B	Bivalent	chr1_37	1.38618	B	B	Same	B	5
375	369	31122	1	naive	5.47	3.57	chr1_11620	RP5.850O15.3	antisense	NA	NA	1	-12.3331	B	Background	NA	NA	-6.75149	B	Background	chr1_38	1.76402	B	B	Same	B	5	chr1_11610	DMRTA2	protein_coding	DMRTA2	NA	1	-12.3331	B	Bivalent	NA	NA	-6.75149	B	Bivalent	chr1_38	2.2384325	B	B	Same	B	5
375	383	107575	1	naive_primed	5.55	12.79	chr1_11620	RP5.850O15.3	antisense	NA	NA	1	-12.3331	B	Background	NA	NA	-6.75149	B	Background	chr1_38	1.76402	B	B	Same	B	5	chr1_11649	NA	NA	NA	NA	1	-6.62517	B	Background	NA	NA	-13.1505	B	Active	chr1_38	1.432205	B	B	Same	B	5
375	384	119647	1	naive	6.26	4.84	chr1_11620	RP5.850O15.3	antisense	NA	NA	1	-12.3331	B	Background	NA	NA	-6.75149	B	Background	chr1_38	1.76402	B	B	Same	B	5	chr1_11655	RNU6.1026P	snRNA	NA	NA	1	-6.62517	B	Background	NA	NA	-13.1505	B	Active	chr1_38	1.45645	B	B	Same	B	5
375	392	171364	1	primed	3	7.74	chr1_11620	RP5.850O15.3	antisense	NA	NA	1	-12.3331	B	Background	NA	NA	-6.75149	B	Background	chr1_38	1.76402	B	B	Same	B	5	chr1_11672	NA	NA	NA	NA	1	-6.62517	B	H3K4me1	NA	NA	-13.1505	B	Background	chr1_38	1.72705333333333	B	B	Same	B	5
375	395	239193	1	naive_primed	12.39	12.86	chr1_11620	RP5.850O15.3	antisense	NA	NA	1	-12.3331	B	Background	NA	NA	-6.75149	B	Background	chr1_38	1.76402	B	B	Same	B	5	chr1_11688	NA	NA	NA	np	1	-6.62517	E	Active	NA	NA	-13.1505	E	Active	chr1_38	1.66299	B	B	Same	E_shared	5
375	402	289504	1	primed	1.29	5.29	chr1_11620	RP5.850O15.3	antisense	NA	NA	1	-12.3331	B	Background	NA	NA	-6.75149	B	Background	chr1_38	1.76402	B	B	Same	B	5	chr1_11698	NA	NA	NA	NA	1	-0.721845	B	H3K4me1	NA	NA	-12.3694	B	Background	chr1_38	1.841465	B	B	Same	B	5
375	413	497953	1	primed	1.79	11.18	chr1_11620	RP5.850O15.3	antisense	NA	NA	1	-12.3331	B	Background	NA	NA	-6.75149	B	Background	chr1_38	1.76402	B	B	Same	B	5	chr1_11759	FAF1,CDKN2C	protein_coding,protein_coding	FAF1,CDKN2C	NA	1	5.18148	E	Active	NA	NA	-11.5882	E	Active	chr1_38	1.508045	A	B	AB	E_shared	5
375	414	499166	1	primed	1.79	7.16	chr1_11620	RP5.850O15.3	antisense	NA	NA	1	-12.3331	B	Background	NA	NA	-6.75149	B	Background	chr1_38	1.76402	B	B	Same	B	5	chr1_11760	FAF1,CDKN2C	protein_coding,protein_coding	FAF1,CDKN2C	NA	1	5.18148	E	Active	NA	NA	-11.5882	B	Active	chr1_38	1.50502	A	B	AB	E_naive	5
375	430	726540	1	naive_primed	6.13	8.59	chr1_11620	RP5.850O15.3	antisense	NA	NA	1	-12.3331	B	Background	NA	NA	-6.75149	B	Background	chr1_38	1.76402	B	B	Same	B	5	chr1_11822	NA	NA	NA	NA	1	-0.777039	B	Background	NA	NA	-12.3065	B	Background	chr1_38	1.95037	B	B	Same	B	5
375	432	768462	1	primed	4.13	6.4	chr1_11620	RP5.850O15.3	antisense	NA	NA	1	-12.3331	B	Background	NA	NA	-6.75149	B	Background	chr1_38	1.76402	B	B	Same	B	5	chr1_11831	LINC01562,RNF11	lincRNA,protein_coding	RNF11	NA	1	-0.777039	B	Active	NA	NA	-12.3065	B	Active	chr1_38	2.085115	B	B	Same	B	5
375	435	801720	1	naive_primed	7.8	6.79	chr1_11620	RP5.850O15.3	antisense	NA	NA	1	-12.3331	B	Background	NA	NA	-6.75149	B	Background	chr1_38	1.76402	B	B	Same	B	5	chr1_11835	RP11.296A18.6	antisense	NA	NA	1	14.7698	B	H3K4me1	NA	NA	-0.963043	B	H3K4me1	chr1_38	1.95107	A	B	AB	B	5
381	380	10583.5	0	naive_primed	5.03	7.52	chr1_11639	NA	NA	NA	NA	1	-6.62517	B	Background	NA	NA	-13.1505	B	Background	chr1_38	1.43306666666667	B	B	Same	B	5	chr1_11636	NA	NA	NA	NA	0	-6.62517	B	Background	NA	NA	-13.1505	B	Active	chr1_38	1.474465	B	B	Same	B	5
381	395	155478	1	naive_primed	5.36	9.07	chr1_11639	NA	NA	NA	NA	1	-6.62517	B	Background	NA	NA	-13.1505	B	Background	chr1_38	1.43306666666667	B	B	Same	B	5	chr1_11688	NA	NA	NA	np	1	-6.62517	E	Active	NA	NA	-13.1505	E	Active	chr1_38	1.66299	B	B	Same	E_shared	5
381	427	535852	0	primed	0.75	5.11	chr1_11639	NA	NA	NA	NA	1	-6.62517	B	Background	NA	NA	-13.1505	B	Background	chr1_38	1.43306666666667	B	B	Same	B	5	chr1_11793	NA	NA	NA	NA	0	-0.777039	B	Background	NA	NA	-12.3065	B	Background	chr1_38	1.58192	B	B	Same	B	5
381	431	647454	0	primed	0	7.17	chr1_11639	NA	NA	NA	NA	1	-6.62517	B	Background	NA	NA	-13.1505	B	Background	chr1_38	1.43306666666667	B	B	Same	B	5	chr1_11823	NA	NA	NA	NA	0	-0.777039	B	Background	NA	NA	-12.3065	B	Background	chr1_38	1.97755	B	B	Same	B	5
383	427	511992	0	primed	2.12	5.06	chr1_11649	NA	NA	NA	NA	1	-6.62517	B	Background	NA	NA	-13.1505	B	Active	chr1_38	1.432205	B	B	Same	B	5	chr1_11793	NA	NA	NA	NA	0	-0.777039	B	Background	NA	NA	-12.3065	B	Background	chr1_38	1.58192	B	B	Same	B	5
383	430	618966	1	primed	2.58	7.6	chr1_11649	NA	NA	NA	NA	1	-6.62517	B	Background	NA	NA	-13.1505	B	Active	chr1_38	1.432205	B	B	Same	B	5	chr1_11822	NA	NA	NA	NA	1	-0.777039	B	Background	NA	NA	-12.3065	B	Background	chr1_38	1.95037	B	B	Same	B	5
383	431	623593	0	primed	1.22	5.65	chr1_11649	NA	NA	NA	NA	1	-6.62517	B	Background	NA	NA	-13.1505	B	Active	chr1_38	1.432205	B	B	Same	B	5	chr1_11823	NA	NA	NA	NA	0	-0.777039	B	Background	NA	NA	-12.3065	B	Background	chr1_38	1.97755	B	B	Same	B	5
384	395	119546	1	naive_primed	7.25	11.63	chr1_11655	RNU6.1026P	snRNA	NA	NA	1	-6.62517	B	Background	NA	NA	-13.1505	B	Active	chr1_38	1.45645	B	B	Same	B	5	chr1_11688	NA	NA	NA	np	1	-6.62517	E	Active	NA	NA	-13.1505	E	Active	chr1_38	1.66299	B	B	Same	E_shared	5
384	402	169856	1	primed	1.33	5.06	chr1_11655	RNU6.1026P	snRNA	NA	NA	1	-6.62517	B	Background	NA	NA	-13.1505	B	Active	chr1_38	1.45645	B	B	Same	B	5	chr1_11698	NA	NA	NA	NA	1	-0.721845	B	H3K4me1	NA	NA	-12.3694	B	Background	chr1_38	1.841465	B	B	Same	B	5
384	430	606894	1	naive_primed	5.06	8.78	chr1_11655	RNU6.1026P	snRNA	NA	NA	1	-6.62517	B	Background	NA	NA	-13.1505	B	Active	chr1_38	1.45645	B	B	Same	B	5	chr1_11822	NA	NA	NA	NA	1	-0.777039	B	Background	NA	NA	-12.3065	B	Background	chr1_38	1.95037	B	B	Same	B	5
384	435	682072	1	primed	1.63	5.76	chr1_11655	RNU6.1026P	snRNA	NA	NA	1	-6.62517	B	Background	NA	NA	-13.1505	B	Active	chr1_38	1.45645	B	B	Same	B	5	chr1_11835	RP11.296A18.6	antisense	NA	NA	1	14.7698	B	H3K4me1	NA	NA	-0.963043	B	H3K4me1	chr1_38	1.95107	A	B	AB	B	5
392	395	67828.5	1	naive_primed	11.42	7.93	chr1_11672	NA	NA	NA	NA	1	-6.62517	B	H3K4me1	NA	NA	-13.1505	B	Background	chr1_38	1.72705333333333	B	B	Same	B	5	chr1_11688	NA	NA	NA	np	1	-6.62517	E	Active	NA	NA	-13.1505	E	Active	chr1_38	1.66299	B	B	Same	E_shared	5
392	425	386386	0	naive	6.2	2.15	chr1_11672	NA	NA	NA	NA	1	-6.62517	B	H3K4me1	NA	NA	-13.1505	B	Background	chr1_38	1.72705333333333	B	B	Same	B	5	chr1_11777	NA	NA	NA	NA	0	-0.777039	B	Background	NA	NA	-12.3065	B	Background	chr1_38	1.575965	B	B	Same	B	5
392	430	555176	1	primed	1.9	5.37	chr1_11672	NA	NA	NA	NA	1	-6.62517	B	H3K4me1	NA	NA	-13.1505	B	Background	chr1_38	1.72705333333333	B	B	Same	B	5	chr1_11822	NA	NA	NA	NA	1	-0.777039	B	Background	NA	NA	-12.3065	B	Background	chr1_38	1.95037	B	B	Same	B	5
392	431	559804	0	primed	2.54	5.5	chr1_11672	NA	NA	NA	NA	1	-6.62517	B	H3K4me1	NA	NA	-13.1505	B	Background	chr1_38	1.72705333333333	B	B	Same	B	5	chr1_11823	NA	NA	NA	NA	0	-0.777039	B	Background	NA	NA	-12.3065	B	Background	chr1_38	1.97755	B	B	Same	B	5
413	356	583618	0	primed	2.25	5.02	chr1_11759	FAF1,CDKN2C	protein_coding,protein_coding	FAF1,CDKN2C	NA	1	5.18148	E	Active	NA	NA	-11.5882	E	Active	chr1_38	1.508045	A	B	AB	E_shared	5	chr1_11593	NA	NA	NA	NA	0	-12.3331	B	Background	NA	NA	-6.75149	B	Background	chr1_38	3.093445	B	B	Same	B	5
413	357	568501	0	primed	0	7.13	chr1_11759	FAF1,CDKN2C	protein_coding,protein_coding	FAF1,CDKN2C	NA	1	5.18148	E	Active	NA	NA	-11.5882	E	Active	chr1_38	1.508045	A	B	AB	E_shared	5	chr1_11596	NA	NA	NA	NA	0	-12.3331	B	Background	NA	NA	-6.75149	B	Background	chr1_38	2.849595	B	B	Same	B	5
413	358	566112	0	primed	0.68	13.63	chr1_11759	FAF1,CDKN2C	protein_coding,protein_coding	FAF1,CDKN2C	NA	1	5.18148	E	Active	NA	NA	-11.5882	E	Active	chr1_38	1.508045	A	B	AB	E_shared	5	chr1_11597	NA	NA	NA	np	0	-12.3331	B	Active	NA	NA	-6.75149	B	Active	chr1_38	2.82037	B	B	Same	B	5
413	359	563660	0	primed	0	8.01	chr1_11759	FAF1,CDKN2C	protein_coding,protein_coding	FAF1,CDKN2C	NA	1	5.18148	E	Active	NA	NA	-11.5882	E	Active	chr1_38	1.508045	A	B	AB	E_shared	5	chr1_11598	NA	NA	NA	np	0	-12.3331	B	Background	NA	NA	-6.75149	B	Active	chr1_38	2.716	B	B	Same	B	5
413	361	552656	0	primed	0	6.41	chr1_11759	FAF1,CDKN2C	protein_coding,protein_coding	FAF1,CDKN2C	NA	1	5.18148	E	Active	NA	NA	-11.5882	E	Active	chr1_38	1.508045	A	B	AB	E_shared	5	chr1_11602	FCF1P6	processed_pseudogene	NA	NA	0	-12.3331	B	Background	NA	NA	-6.75149	B	Background	chr1_38	2.50544333333333	B	B	Same	B	5
413	362	547808	0	primed	0.01	7.81	chr1_11759	FAF1,CDKN2C	protein_coding,protein_coding	FAF1,CDKN2C	NA	1	5.18148	E	Active	NA	NA	-11.5882	E	Active	chr1_38	1.508045	A	B	AB	E_shared	5	chr1_11603	NA	NA	NA	NA	0	-12.3331	B	Background	NA	NA	-6.75149	B	Background	chr1_38	2.39057	B	B	Same	B	5
413	363	546598	0	primed	2.07	15.51	chr1_11759	FAF1,CDKN2C	protein_coding,protein_coding	FAF1,CDKN2C	NA	1	5.18148	E	Active	NA	NA	-11.5882	E	Active	chr1_38	1.508045	A	B	AB	E_shared	5	chr1_11604	NA	NA	NA	NA	0	-12.3331	B	Heterochromatin Repressed	NA	NA	-6.75149	B	Polycomb Repressed	chr1_38	2.39057	B	B	Same	B	5
413	364	545808	0	primed	0.64	12.32	chr1_11759	FAF1,CDKN2C	protein_coding,protein_coding	FAF1,CDKN2C	NA	1	5.18148	E	Active	NA	NA	-11.5882	E	Active	chr1_38	1.508045	A	B	AB	E_shared	5	chr1_11605	NA	NA	NA	NA	0	-12.3331	B	Mixed	NA	NA	-6.75149	B	Polycomb Repressed	chr1_38	2.39057	B	B	Same	B	5
413	365	544482	0	primed	0.03	13.71	chr1_11759	FAF1,CDKN2C	protein_coding,protein_coding	FAF1,CDKN2C	NA	1	5.18148	E	Active	NA	NA	-11.5882	E	Active	chr1_38	1.508045	A	B	AB	E_shared	5	chr1_11606	NA	NA	NA	NA	0	-12.3331	B	Bivalent	NA	NA	-6.75149	B	Bivalent	chr1_38	2.34258	B	B	Same	B	5
413	366	541458	0	primed	2.1	15.3	chr1_11759	FAF1,CDKN2C	protein_coding,protein_coding	FAF1,CDKN2C	NA	1	5.18148	E	Active	NA	NA	-11.5882	E	Active	chr1_38	1.508045	A	B	AB	E_shared	5	chr1_11607	NA	NA	NA	NA	0	-12.3331	B	Bivalent	NA	NA	-6.75149	B	Bivalent	chr1_38	2.27528	B	B	Same	B	5
413	367	538741	0	primed	0.03	16.54	chr1_11759	FAF1,CDKN2C	protein_coding,protein_coding	FAF1,CDKN2C	NA	1	5.18148	E	Active	NA	NA	-11.5882	E	Active	chr1_38	1.508045	A	B	AB	E_shared	5	chr1_11608	DMRTA2	protein_coding	DMRTA2	NA	0	-12.3331	B	Bivalent	NA	NA	-6.75149	B	Bivalent	chr1_38	2.25597	B	B	Same	B	5
413	368	537772	0	primed	0.01	11.46	chr1_11759	FAF1,CDKN2C	protein_coding,protein_coding	FAF1,CDKN2C	NA	1	5.18148	E	Active	NA	NA	-11.5882	E	Active	chr1_38	1.508045	A	B	AB	E_shared	5	chr1_11609	DMRTA2	protein_coding	DMRTA2	NA	0	-12.3331	B	Bivalent	NA	NA	-6.75149	B	Bivalent	chr1_38	2.25597	B	B	Same	B	5
413	370	517382	0	primed	0.58	10.26	chr1_11759	FAF1,CDKN2C	protein_coding,protein_coding	FAF1,CDKN2C	NA	1	5.18148	E	Active	NA	NA	-11.5882	E	Active	chr1_38	1.508045	A	B	AB	E_shared	5	chr1_11611	NA	NA	NA	NA	0	-12.3331	B	Background	NA	NA	-6.75149	B	Background	chr1_38	2.09234	B	B	Same	B	5
413	371	513944	0	primed	0.59	6.78	chr1_11759	FAF1,CDKN2C	protein_coding,protein_coding	FAF1,CDKN2C	NA	1	5.18148	E	Active	NA	NA	-11.5882	E	Active	chr1_38	1.508045	A	B	AB	E_shared	5	chr1_11612	NA	NA	NA	NA	0	-12.3331	B	Background	NA	NA	-6.75149	B	Background	chr1_38	1.95557	B	B	Same	B	5
413	376	493187	0	primed	0	9.51	chr1_11759	FAF1,CDKN2C	protein_coding,protein_coding	FAF1,CDKN2C	NA	1	5.18148	E	Active	NA	NA	-11.5882	E	Active	chr1_38	1.508045	A	B	AB	E_shared	5	chr1_11621	NA	NA	NA	NA	0	-12.3331	B	Background	NA	NA	-6.75149	B	Background	chr1_38	1.74939333333333	B	B	Same	B	5
413	377	488132	0	primed	0	5.13	chr1_11759	FAF1,CDKN2C	protein_coding,protein_coding	FAF1,CDKN2C	NA	1	5.18148	E	Active	NA	NA	-11.5882	E	Active	chr1_38	1.508045	A	B	AB	E_shared	5	chr1_11622	NA	NA	NA	NA	0	-12.3331	B	Background	NA	NA	-6.75149	B	Active	chr1_38	1.72119	B	B	Same	B	5
413	382	392041	0	primed	0.94	5.24	chr1_11759	FAF1,CDKN2C	protein_coding,protein_coding	FAF1,CDKN2C	NA	1	5.18148	E	Active	NA	NA	-11.5882	E	Active	chr1_38	1.508045	A	B	AB	E_shared	5	chr1_11648	NA	NA	NA	NA	0	-6.62517	B	Background	NA	NA	-13.1505	B	Active	chr1_38	1.40792	B	B	Same	B	5
413	395	258760	1	primed	3.15	9.21	chr1_11759	FAF1,CDKN2C	protein_coding,protein_coding	FAF1,CDKN2C	NA	1	5.18148	E	Active	NA	NA	-11.5882	E	Active	chr1_38	1.508045	A	B	AB	E_shared	5	chr1_11688	NA	NA	NA	np	1	-6.62517	E	Active	NA	NA	-13.1505	E	Active	chr1_38	1.66299	B	B	Same	E_shared	5
413	404	180504	0	primed	2.68	8.81	chr1_11759	FAF1,CDKN2C	protein_coding,protein_coding	FAF1,CDKN2C	NA	1	5.18148	E	Active	NA	NA	-11.5882	E	Active	chr1_38	1.508045	A	B	AB	E_shared	5	chr1_11704	PHBP12	processed_pseudogene	NA	NA	0	5.18148	B	Background	NA	NA	-11.5882	B	Background	chr1_38	1.749445	A	B	AB	B	5
413	408	155018	0	primed	2.52	5.46	chr1_11759	FAF1,CDKN2C	protein_coding,protein_coding	FAF1,CDKN2C	NA	1	5.18148	E	Active	NA	NA	-11.5882	E	Active	chr1_38	1.508045	A	B	AB	E_shared	5	chr1_11713	NA	NA	NA	NA	0	5.18148	B	Heterochromatin Repressed	NA	NA	-11.5882	B	Mixed	chr1_38	1.674245	A	B	AB	B	5
413	430	228588	1	primed	3.73	7.21	chr1_11759	FAF1,CDKN2C	protein_coding,protein_coding	FAF1,CDKN2C	NA	1	5.18148	E	Active	NA	NA	-11.5882	E	Active	chr1_38	1.508045	A	B	AB	E_shared	5	chr1_11822	NA	NA	NA	NA	1	-0.777039	B	Background	NA	NA	-12.3065	B	Background	chr1_38	1.95037	B	B	Same	B	5
413	431	233215	0	primed	4.83	8.49	chr1_11759	FAF1,CDKN2C	protein_coding,protein_coding	FAF1,CDKN2C	NA	1	5.18148	E	Active	NA	NA	-11.5882	E	Active	chr1_38	1.508045	A	B	AB	E_shared	5	chr1_11823	NA	NA	NA	NA	0	-0.777039	B	Background	NA	NA	-12.3065	B	Background	chr1_38	1.97755	B	B	Same	B	5
414	249	3.49545e+06	0	primed		6.37	chr1_11760	FAF1,CDKN2C	protein_coding,protein_coding	FAF1,CDKN2C	NA	1	5.18148	E	Active	NA	NA	-11.5882	B	Active	chr1_38	1.50502	A	B	AB	E_naive	5	chr1_10731	NA	NA	NA	NA	0	30.4983	B	Background	chr1_34	1.84735	14.0449	B	Background	chr1_34	1.79988	A	A	Same	B	5
414	356	584832	0	primed	1.64	8.18	chr1_11760	FAF1,CDKN2C	protein_coding,protein_coding	FAF1,CDKN2C	NA	1	5.18148	E	Active	NA	NA	-11.5882	B	Active	chr1_38	1.50502	A	B	AB	E_naive	5	chr1_11593	NA	NA	NA	NA	0	-12.3331	B	Background	NA	NA	-6.75149	B	Background	chr1_38	3.093445	B	B	Same	B	5
414	357	569714	0	primed	0	5.13	chr1_11760	FAF1,CDKN2C	protein_coding,protein_coding	FAF1,CDKN2C	NA	1	5.18148	E	Active	NA	NA	-11.5882	B	Active	chr1_38	1.50502	A	B	AB	E_naive	5	chr1_11596	NA	NA	NA	NA	0	-12.3331	B	Background	NA	NA	-6.75149	B	Background	chr1_38	2.849595	B	B	Same	B	5
414	358	567325	0	primed	1.64	6.29	chr1_11760	FAF1,CDKN2C	protein_coding,protein_coding	FAF1,CDKN2C	NA	1	5.18148	E	Active	NA	NA	-11.5882	B	Active	chr1_38	1.50502	A	B	AB	E_naive	5	chr1_11597	NA	NA	NA	np	0	-12.3331	B	Active	NA	NA	-6.75149	B	Active	chr1_38	2.82037	B	B	Same	B	5
414	359	564873	0	primed	2.26	17.16	chr1_11760	FAF1,CDKN2C	protein_coding,protein_coding	FAF1,CDKN2C	NA	1	5.18148	E	Active	NA	NA	-11.5882	B	Active	chr1_38	1.50502	A	B	AB	E_naive	5	chr1_11598	NA	NA	NA	np	0	-12.3331	B	Background	NA	NA	-6.75149	B	Active	chr1_38	2.716	B	B	Same	B	5
414	360	562330	0	primed	0.4	5.92	chr1_11760	FAF1,CDKN2C	protein_coding,protein_coding	FAF1,CDKN2C	NA	1	5.18148	E	Active	NA	NA	-11.5882	B	Active	chr1_38	1.50502	A	B	AB	E_naive	5	chr1_11599	NA	NA	NA	NA	0	-12.3331	B	Background	NA	NA	-6.75149	B	Background	chr1_38	2.61163	B	B	Same	B	5
414	361	553870	0	primed	0	7.79	chr1_11760	FAF1,CDKN2C	protein_coding,protein_coding	FAF1,CDKN2C	NA	1	5.18148	E	Active	NA	NA	-11.5882	B	Active	chr1_38	1.50502	A	B	AB	E_naive	5	chr1_11602	FCF1P6	processed_pseudogene	NA	NA	0	-12.3331	B	Background	NA	NA	-6.75149	B	Background	chr1_38	2.50544333333333	B	B	Same	B	5
414	362	549022	0	primed	0	16.74	chr1_11760	FAF1,CDKN2C	protein_coding,protein_coding	FAF1,CDKN2C	NA	1	5.18148	E	Active	NA	NA	-11.5882	B	Active	chr1_38	1.50502	A	B	AB	E_naive	5	chr1_11603	NA	NA	NA	NA	0	-12.3331	B	Background	NA	NA	-6.75149	B	Background	chr1_38	2.39057	B	B	Same	B	5
414	363	547812	0	primed	1.49	18.44	chr1_11760	FAF1,CDKN2C	protein_coding,protein_coding	FAF1,CDKN2C	NA	1	5.18148	E	Active	NA	NA	-11.5882	B	Active	chr1_38	1.50502	A	B	AB	E_naive	5	chr1_11604	NA	NA	NA	NA	0	-12.3331	B	Heterochromatin Repressed	NA	NA	-6.75149	B	Polycomb Repressed	chr1_38	2.39057	B	B	Same	B	5
414	364	547022	0	primed	0.9	11.89	chr1_11760	FAF1,CDKN2C	protein_coding,protein_coding	FAF1,CDKN2C	NA	1	5.18148	E	Active	NA	NA	-11.5882	B	Active	chr1_38	1.50502	A	B	AB	E_naive	5	chr1_11605	NA	NA	NA	NA	0	-12.3331	B	Mixed	NA	NA	-6.75149	B	Polycomb Repressed	chr1_38	2.39057	B	B	Same	B	5
414	365	545695	0	primed	0.9	20.12	chr1_11760	FAF1,CDKN2C	protein_coding,protein_coding	FAF1,CDKN2C	NA	1	5.18148	E	Active	NA	NA	-11.5882	B	Active	chr1_38	1.50502	A	B	AB	E_naive	5	chr1_11606	NA	NA	NA	NA	0	-12.3331	B	Bivalent	NA	NA	-6.75149	B	Bivalent	chr1_38	2.34258	B	B	Same	B	5
414	366	542672	0	primed	2.21	24.69	chr1_11760	FAF1,CDKN2C	protein_coding,protein_coding	FAF1,CDKN2C	NA	1	5.18148	E	Active	NA	NA	-11.5882	B	Active	chr1_38	1.50502	A	B	AB	E_naive	5	chr1_11607	NA	NA	NA	NA	0	-12.3331	B	Bivalent	NA	NA	-6.75149	B	Bivalent	chr1_38	2.27528	B	B	Same	B	5
414	367	539954	0	primed	0.32	22.71	chr1_11760	FAF1,CDKN2C	protein_coding,protein_coding	FAF1,CDKN2C	NA	1	5.18148	E	Active	NA	NA	-11.5882	B	Active	chr1_38	1.50502	A	B	AB	E_naive	5	chr1_11608	DMRTA2	protein_coding	DMRTA2	NA	0	-12.3331	B	Bivalent	NA	NA	-6.75149	B	Bivalent	chr1_38	2.25597	B	B	Same	B	5
414	368	538985	0	primed	0	15.95	chr1_11760	FAF1,CDKN2C	protein_coding,protein_coding	FAF1,CDKN2C	NA	1	5.18148	E	Active	NA	NA	-11.5882	B	Active	chr1_38	1.50502	A	B	AB	E_naive	5	chr1_11609	DMRTA2	protein_coding	DMRTA2	NA	0	-12.3331	B	Bivalent	NA	NA	-6.75149	B	Bivalent	chr1_38	2.25597	B	B	Same	B	5
414	370	518596	0	primed	0.82	8.35	chr1_11760	FAF1,CDKN2C	protein_coding,protein_coding	FAF1,CDKN2C	NA	1	5.18148	E	Active	NA	NA	-11.5882	B	Active	chr1_38	1.50502	A	B	AB	E_naive	5	chr1_11611	NA	NA	NA	NA	0	-12.3331	B	Background	NA	NA	-6.75149	B	Background	chr1_38	2.09234	B	B	Same	B	5
414	372	513092	0	primed	0	10.42	chr1_11760	FAF1,CDKN2C	protein_coding,protein_coding	FAF1,CDKN2C	NA	1	5.18148	E	Active	NA	NA	-11.5882	B	Active	chr1_38	1.50502	A	B	AB	E_naive	5	chr1_11614	NA	NA	NA	NA	0	-12.3331	B	Background	NA	NA	-6.75149	B	Background	chr1_38	1.95557	B	B	Same	B	5
414	373	506490	0	primed	0.87	7.17	chr1_11760	FAF1,CDKN2C	protein_coding,protein_coding	FAF1,CDKN2C	NA	1	5.18148	E	Active	NA	NA	-11.5882	B	Active	chr1_38	1.50502	A	B	AB	E_naive	5	chr1_11617	NA	NA	NA	NA	0	-12.3331	B	Background	NA	NA	-6.75149	B	Background	chr1_38	1.805045	B	B	Same	B	5
414	376	494400	0	primed	0.3	5.63	chr1_11760	FAF1,CDKN2C	protein_coding,protein_coding	FAF1,CDKN2C	NA	1	5.18148	E	Active	NA	NA	-11.5882	B	Active	chr1_38	1.50502	A	B	AB	E_naive	5	chr1_11621	NA	NA	NA	NA	0	-12.3331	B	Background	NA	NA	-6.75149	B	Background	chr1_38	1.74939333333333	B	B	Same	B	5
414	377	489345	0	primed	0.32	7.64	chr1_11760	FAF1,CDKN2C	protein_coding,protein_coding	FAF1,CDKN2C	NA	1	5.18148	E	Active	NA	NA	-11.5882	B	Active	chr1_38	1.50502	A	B	AB	E_naive	5	chr1_11622	NA	NA	NA	NA	0	-12.3331	B	Background	NA	NA	-6.75149	B	Active	chr1_38	1.72119	B	B	Same	B	5
414	378	484942	0	primed	0	6.42	chr1_11760	FAF1,CDKN2C	protein_coding,protein_coding	FAF1,CDKN2C	NA	1	5.18148	E	Active	NA	NA	-11.5882	B	Active	chr1_38	1.50502	A	B	AB	E_naive	5	chr1_11623	NA	NA	NA	NA	0	-12.3331	B	Background	NA	NA	-6.75149	B	H3K4me1	chr1_38	1.70172	B	B	Same	B	5
414	379	480930	0	primed	0	5.16	chr1_11760	FAF1,CDKN2C	protein_coding,protein_coding	FAF1,CDKN2C	NA	1	5.18148	E	Active	NA	NA	-11.5882	B	Active	chr1_38	1.50502	A	B	AB	E_naive	5	chr1_11624	NA	NA	NA	NA	0	-12.3331	B	Background	NA	NA	-6.75149	B	Background	chr1_38	1.659135	B	B	Same	B	5
414	382	393254	0	primed	0	5.57	chr1_11760	FAF1,CDKN2C	protein_coding,protein_coding	FAF1,CDKN2C	NA	1	5.18148	E	Active	NA	NA	-11.5882	B	Active	chr1_38	1.50502	A	B	AB	E_naive	5	chr1_11648	NA	NA	NA	NA	0	-6.62517	B	Background	NA	NA	-13.1505	B	Active	chr1_38	1.40792	B	B	Same	B	5
414	394	261152	0	primed	0.32	6.79	chr1_11760	FAF1,CDKN2C	protein_coding,protein_coding	FAF1,CDKN2C	NA	1	5.18148	E	Active	NA	NA	-11.5882	B	Active	chr1_38	1.50502	A	B	AB	E_naive	5	chr1_11687	NA	NA	NA	np	0	-6.62517	E	Active	NA	NA	-13.1505	E	Active	chr1_38	1.60653	B	B	Same	E_shared	5
414	395	259974	1	primed	4.71	5.42	chr1_11760	FAF1,CDKN2C	protein_coding,protein_coding	FAF1,CDKN2C	NA	1	5.18148	E	Active	NA	NA	-11.5882	B	Active	chr1_38	1.50502	A	B	AB	E_naive	5	chr1_11688	NA	NA	NA	np	1	-6.62517	E	Active	NA	NA	-13.1505	E	Active	chr1_38	1.66299	B	B	Same	E_shared	5
414	400	224392	0	primed	0.97	5.06	chr1_11760	FAF1,CDKN2C	protein_coding,protein_coding	FAF1,CDKN2C	NA	1	5.18148	E	Active	NA	NA	-11.5882	B	Active	chr1_38	1.50502	A	B	AB	E_naive	5	chr1_11695	NA	NA	NA	NA	0	-6.62517	B	Background	NA	NA	-13.1505	B	Background	chr1_38	1.83762	B	B	Same	B	5
414	402	209663	1	primed	1.31	5.85	chr1_11760	FAF1,CDKN2C	protein_coding,protein_coding	FAF1,CDKN2C	NA	1	5.18148	E	Active	NA	NA	-11.5882	B	Active	chr1_38	1.50502	A	B	AB	E_naive	5	chr1_11698	NA	NA	NA	NA	1	-0.721845	B	H3K4me1	NA	NA	-12.3694	B	Background	chr1_38	1.841465	B	B	Same	B	5
414	404	181718	0	primed	3.17	6.73	chr1_11760	FAF1,CDKN2C	protein_coding,protein_coding	FAF1,CDKN2C	NA	1	5.18148	E	Active	NA	NA	-11.5882	B	Active	chr1_38	1.50502	A	B	AB	E_naive	5	chr1_11704	PHBP12	processed_pseudogene	NA	NA	0	5.18148	B	Background	NA	NA	-11.5882	B	Background	chr1_38	1.749445	A	B	AB	B	5
414	406	174920	0	primed	1.97	5.6	chr1_11760	FAF1,CDKN2C	protein_coding,protein_coding	FAF1,CDKN2C	NA	1	5.18148	E	Active	NA	NA	-11.5882	B	Active	chr1_38	1.50502	A	B	AB	E_naive	5	chr1_11708	NA	NA	NA	NA	0	5.18148	B	Background	NA	NA	-11.5882	B	Background	chr1_38	1.67933	A	B	AB	B	5
414	430	227374	1	naive_primed	5.86	7.34	chr1_11760	FAF1,CDKN2C	protein_coding,protein_coding	FAF1,CDKN2C	NA	1	5.18148	E	Active	NA	NA	-11.5882	B	Active	chr1_38	1.50502	A	B	AB	E_naive	5	chr1_11822	NA	NA	NA	NA	1	-0.777039	B	Background	NA	NA	-12.3065	B	Background	chr1_38	1.95037	B	B	Same	B	5
414	431	232002	0	primed	4.03	6.43	chr1_11760	FAF1,CDKN2C	protein_coding,protein_coding	FAF1,CDKN2C	NA	1	5.18148	E	Active	NA	NA	-11.5882	B	Active	chr1_38	1.50502	A	B	AB	E_naive	5	chr1_11823	NA	NA	NA	NA	0	-0.777039	B	Background	NA	NA	-12.3065	B	Background	chr1_38	1.97755	B	B	Same	B	5
430	354	844135	0	primed	0.16	5.33	chr1_11822	NA	NA	NA	NA	1	-0.777039	B	Background	NA	NA	-12.3065	B	Background	chr1_38	1.95037	B	B	Same	B	5	chr1_11587	NA	NA	NA	NA	0	-12.3331	B	Background	chr1_37	2.27165666666667	-6.75149	B	Background	chr1_37	3.04639666666667	B	B	Same	B	5
430	386	600675	0	primed	0.74	5.21	chr1_11822	NA	NA	NA	NA	1	-0.777039	B	Background	NA	NA	-12.3065	B	Background	chr1_38	1.95037	B	B	Same	B	5	chr1_11658	NA	NA	NA	NA	0	-6.62517	B	Background	NA	NA	-13.1505	B	Background	chr1_38	1.50816	B	B	Same	B	5
430	395	487348	1	naive_primed	7.56	12.38	chr1_11822	NA	NA	NA	NA	1	-0.777039	B	Background	NA	NA	-12.3065	B	Background	chr1_38	1.95037	B	B	Same	B	5	chr1_11688	NA	NA	NA	np	1	-6.62517	E	Active	NA	NA	-13.1505	E	Active	chr1_38	1.66299	B	B	Same	E_shared	5
430	396	485734	0	naive_primed	6.37	5.63	chr1_11822	NA	NA	NA	NA	1	-0.777039	B	Background	NA	NA	-12.3065	B	Background	chr1_38	1.95037	B	B	Same	B	5	chr1_11689	NA	NA	NA	np	0	-6.62517	E	Active	NA	NA	-13.1505	B	Active	chr1_38	1.71945	B	B	Same	E_naive	5
430	401	445082	0	primed	1.05	5.31	chr1_11822	NA	NA	NA	NA	1	-0.777039	B	Background	NA	NA	-12.3065	B	Background	chr1_38	1.95037	B	B	Same	B	5	chr1_11697	NA	NA	NA	NA	0	-6.62517	B	Background	NA	NA	-13.1505	B	Background	chr1_38	1.84154	B	B	Same	B	5
430	402	437037	1	naive_primed	9.8	15.74	chr1_11822	NA	NA	NA	NA	1	-0.777039	B	Background	NA	NA	-12.3065	B	Background	chr1_38	1.95037	B	B	Same	B	5	chr1_11698	NA	NA	NA	NA	1	-0.721845	B	H3K4me1	NA	NA	-12.3694	B	Background	chr1_38	1.841465	B	B	Same	B	5
430	404	409092	0	primed	4.69	8.31	chr1_11822	NA	NA	NA	NA	1	-0.777039	B	Background	NA	NA	-12.3065	B	Background	chr1_38	1.95037	B	B	Same	B	5	chr1_11704	PHBP12	processed_pseudogene	NA	NA	0	5.18148	B	Background	NA	NA	-11.5882	B	Background	chr1_38	1.749445	A	B	AB	B	5
430	405	405167	0	primed	0.71	5.26	chr1_11822	NA	NA	NA	NA	1	-0.777039	B	Background	NA	NA	-12.3065	B	Background	chr1_38	1.95037	B	B	Same	B	5	chr1_11705	NA	NA	NA	NA	0	5.18148	B	Background	NA	NA	-11.5882	B	Background	chr1_38	1.74124	A	B	AB	B	5
430	406	402294	0	primed	3.22	9.89	chr1_11822	NA	NA	NA	NA	1	-0.777039	B	Background	NA	NA	-12.3065	B	Background	chr1_38	1.95037	B	B	Same	B	5	chr1_11708	NA	NA	NA	NA	0	5.18148	B	Background	NA	NA	-11.5882	B	Background	chr1_38	1.67933	A	B	AB	B	5
430	407	394970	0	primed	2.7	5.32	chr1_11822	NA	NA	NA	NA	1	-0.777039	B	Background	NA	NA	-12.3065	B	Background	chr1_38	1.95037	B	B	Same	B	5	chr1_11710	NA	NA	NA	NA	0	5.18148	B	Background	NA	NA	-11.5882	B	Active	chr1_38	1.671825	A	B	AB	B	5
430	412	257084	0	primed	3.51	5	chr1_11822	NA	NA	NA	NA	1	-0.777039	B	Background	NA	NA	-12.3065	B	Background	chr1_38	1.95037	B	B	Same	B	5	chr1_11750	NA	NA	NA	NA	0	5.18148	B	Active	NA	NA	-11.5882	B	Active	chr1_38	1.47925666666667	A	B	AB	B	5
430	427	106974	0	naive	6.24	2.04	chr1_11822	NA	NA	NA	NA	1	-0.777039	B	Background	NA	NA	-12.3065	B	Background	chr1_38	1.95037	B	B	Same	B	5	chr1_11793	NA	NA	NA	NA	0	-0.777039	B	Background	NA	NA	-12.3065	B	Background	chr1_38	1.58192	B	B	Same	B	5
430	428	104984	0	naive	6.87	3.94	chr1_11822	NA	NA	NA	NA	1	-0.777039	B	Background	NA	NA	-12.3065	B	Background	chr1_38	1.95037	B	B	Same	B	5	chr1_11794	NA	NA	NA	NA	0	-0.777039	B	Background	NA	NA	-12.3065	B	Background	chr1_38	1.59794	B	B	Same	B	5
432	385	646410	0	primed	0.5	5.85	chr1_11831	LINC01562,RNF11	lincRNA,protein_coding	RNF11	NA	1	-0.777039	B	Active	NA	NA	-12.3065	B	Active	chr1_38	2.085115	B	B	Same	B	5	chr1_11656	NA	NA	NA	NA	0	-6.62517	B	Background	NA	NA	-13.1505	B	Active	chr1_38	1.45645	B	B	Same	B	5
432	395	529268	1	naive_primed	5.69	7.89	chr1_11831	LINC01562,RNF11	lincRNA,protein_coding	RNF11	NA	1	-0.777039	B	Active	NA	NA	-12.3065	B	Active	chr1_38	2.085115	B	B	Same	B	5	chr1_11688	NA	NA	NA	np	1	-6.62517	E	Active	NA	NA	-13.1505	E	Active	chr1_38	1.66299	B	B	Same	E_shared	5
433	395	538096	1	naive_primed	5.82	16.59	chr1_11832	LINC01562,RNF11	lincRNA,protein_coding	RNF11	NA	1	-0.777039	E	Active	NA	NA	-12.3065	E	Active	chr1_38	2.087455	B	B	Same	E_shared	5	chr1_11688	NA	NA	NA	np	1	-6.62517	E	Active	NA	NA	-13.1505	E	Active	chr1_38	1.66299	B	B	Same	E_shared	5
433	402	487786	1	primed	0.14	6.66	chr1_11832	LINC01562,RNF11	lincRNA,protein_coding	RNF11	NA	1	-0.777039	E	Active	NA	NA	-12.3065	E	Active	chr1_38	2.087455	B	B	Same	E_shared	5	chr1_11698	NA	NA	NA	NA	1	-0.721845	B	H3K4me1	NA	NA	-12.3694	B	Background	chr1_38	1.841465	B	B	Same	B	5
435	434	12597.5	0	naive_primed	5.38	7.27	chr1_11835	RP11.296A18.6	antisense	NA	NA	1	14.7698	B	H3K4me1	NA	NA	-0.963043	B	H3K4me1	chr1_38	1.95107	A	B	AB	B	5	chr1_11833	RP11.296A18.5	processed_pseudogene	NA	NA	0	6.99638	B	H3K4me1	NA	NA	-6.63477	B	H3K4me1	chr1_38	2.088475	A	B	AB	B	5
436	441	170892	0	primed	2.02	6.54	chr1_11858	TTC39A	protein_coding	TTC39A	NA	1	14.7698	B	Active	NA	NA	-0.963043	B	Active	NA	NA	A	B	AB	B	5	chr1_11900	NA	NA	NA	NA	0	19.6308	B	H3K4me1	NA	NA	9.9563	B	H3K4me1	NA	NA	A	A	Same	B	5
436	454	407570	0	naive	6.05	1.43	chr1_11858	TTC39A	protein_coding	TTC39A	NA	1	14.7698	B	Active	NA	NA	-0.963043	B	Active	NA	NA	A	B	AB	B	5	chr1_11966	NA	NA	NA	NA	0	27.2574	B	H3K4me1	NA	NA	16.4607	B	Background	NA	NA	A	A	Same	B	5
436	458	430358	0	primed	3.14	6.07	chr1_11858	TTC39A	protein_coding	TTC39A	NA	1	14.7698	B	Active	NA	NA	-0.963043	B	Active	NA	NA	A	B	AB	B	5	chr1_11973	NA	NA	NA	NA	0	27.2574	B	Background	NA	NA	16.4607	B	Background	NA	NA	A	A	Same	B	5
436	459	431892	0	primed	3.63	5.02	chr1_11858	TTC39A	protein_coding	TTC39A	NA	1	14.7698	B	Active	NA	NA	-0.963043	B	Active	NA	NA	A	B	AB	B	5	chr1_11975	NA	NA	NA	NA	0	27.2574	B	Background	NA	NA	16.4607	B	Background	NA	NA	A	A	Same	B	5
437	451	355528	0	naive	6.68	2.4	chr1_11864	RNU6.877P	snRNA	NA	NA	1	14.7698	B	Heterochromatin Repressed	NA	NA	-0.963043	B	Background	NA	NA	A	B	AB	B	5	chr1_11960	NA	NA	NA	NA	0	19.6308	B	Background	NA	NA	9.9563	B	Active	NA	NA	A	A	Same	B	5
437	456	388034	0	naive	6.45	4.94	chr1_11864	RNU6.877P	snRNA	NA	NA	1	14.7698	B	Heterochromatin Repressed	NA	NA	-0.963043	B	Background	NA	NA	A	B	AB	B	5	chr1_11971	NA	NA	NA	NA	0	27.2574	B	Background	NA	NA	16.4607	B	Background	NA	NA	A	A	Same	B	5
437	459	395330	0	naive_primed	5.21	5.14	chr1_11864	RNU6.877P	snRNA	NA	NA	1	14.7698	B	Heterochromatin Repressed	NA	NA	-0.963043	B	Background	NA	NA	A	B	AB	B	5	chr1_11975	NA	NA	NA	NA	0	27.2574	B	Background	NA	NA	16.4607	B	Background	NA	NA	A	A	Same	B	5
440	442	58108.5	1	naive	5.13	2.26	chr1_11886	EPS15,RP11.253A20.1	protein_coding,antisense	EPS15	NA	1	14.7698	B	Background	NA	NA	-0.963043	B	Background	NA	NA	A	B	AB	B	5	chr1_11901	EPS15,RP11.191G24.1	protein_coding,antisense	EPS15	NA	1	19.6308	E	Active	NA	NA	9.9563	E	Active	NA	NA	A	A	Same	E_shared	5
440	463	331232	1	naive	6.85	1.47	chr1_11886	EPS15,RP11.253A20.1	protein_coding,antisense	EPS15	NA	1	14.7698	B	Background	NA	NA	-0.963043	B	Background	NA	NA	A	B	AB	B	5	chr1_11982	NRDC,RP4.657D16.3	protein_coding,antisense	NRDC	NA	1	27.2574	B	Background	NA	NA	16.4607	B	Background	NA	NA	A	A	Same	B	5
440	464	366883	0	naive	6.5	0.85	chr1_11886	EPS15,RP11.253A20.1	protein_coding,antisense	EPS15	NA	1	14.7698	B	Background	NA	NA	-0.963043	B	Background	NA	NA	A	B	AB	B	5	chr1_11989	NA	NA	NA	NA	0	27.2574	B	Background	NA	NA	16.4607	B	Background	NA	NA	A	A	Same	B	5
442	449	208129	0	naive	5.05	2.15	chr1_11901	EPS15,RP11.191G24.1	protein_coding,antisense	EPS15	NA	1	19.6308	E	Active	NA	NA	9.9563	E	Active	NA	NA	A	A	Same	E_shared	5	chr1_11955	OSBPL9	protein_coding	OSBPL9	NA	0	19.6308	B	Active	NA	NA	9.9563	E	Active	NA	NA	A	A	Same	E_primed	5
442	453	230060	0	naive	5.57	2.43	chr1_11901	EPS15,RP11.191G24.1	protein_coding,antisense	EPS15	NA	1	19.6308	E	Active	NA	NA	9.9563	E	Active	NA	NA	A	A	Same	E_shared	5	chr1_11965	OSBPL9	protein_coding	OSBPL9	NA	0	27.2574	B	H3K4me1	NA	NA	16.4607	B	Active	NA	NA	A	A	Same	B	5
442	456	248161	0	naive	6.64	2.79	chr1_11901	EPS15,RP11.191G24.1	protein_coding,antisense	EPS15	NA	1	19.6308	E	Active	NA	NA	9.9563	E	Active	NA	NA	A	A	Same	E_shared	5	chr1_11971	NA	NA	NA	NA	0	27.2574	B	Background	NA	NA	16.4607	B	Background	NA	NA	A	A	Same	B	5
442	459	255457	0	naive	6.95	3.17	chr1_11901	EPS15,RP11.191G24.1	protein_coding,antisense	EPS15	NA	1	19.6308	E	Active	NA	NA	9.9563	E	Active	NA	NA	A	A	Same	E_shared	5	chr1_11975	NA	NA	NA	NA	0	27.2574	B	Background	NA	NA	16.4607	B	Background	NA	NA	A	A	Same	B	5
443	437	151473	1	naive_primed	6.31	5.06	chr1_11902	RNU6.1281P	snRNA	NA	NA	1	19.6308	B	Active	NA	NA	9.9563	B	Background	NA	NA	A	A	Same	B	5	chr1_11864	RNU6.877P	snRNA	NA	NA	1	14.7698	B	Heterochromatin Repressed	NA	NA	-0.963043	B	Background	NA	NA	A	B	AB	B	5
443	454	219534	0	naive	5.1	1.19	chr1_11902	RNU6.1281P	snRNA	NA	NA	1	19.6308	B	Active	NA	NA	9.9563	B	Background	NA	NA	A	A	Same	B	5	chr1_11966	NA	NA	NA	NA	0	27.2574	B	H3K4me1	NA	NA	16.4607	B	Background	NA	NA	A	A	Same	B	5
444	387	146666	0	primed	3.45	5.25	chr1_1191	CHD5	protein_coding	CHD5	NA	1	33.1213	B	Active	NA	NA	26.6739	B	Mixed	NA	NA	A	A	Same	B	6	chr1_1166	KCNAB2	protein_coding	KCNAB2	n	0	33.1213	E	Active	NA	NA	26.6739	B	H3K4me1	NA	NA	A	A	Same	E_naive	6
444	391	130042	0	naive_primed	7.39	8.27	chr1_1191	CHD5	protein_coding	CHD5	NA	1	33.1213	B	Active	NA	NA	26.6739	B	Mixed	NA	NA	A	A	Same	B	6	chr1_1167	NA	NA	NA	NA	0	33.1213	B	Background	NA	NA	26.6739	B	Background	NA	NA	A	A	Same	B	6
444	393	122703	0	naive_primed	10.76	9.24	chr1_1191	CHD5	protein_coding	CHD5	NA	1	33.1213	B	Active	NA	NA	26.6739	B	Mixed	NA	NA	A	A	Same	B	6	chr1_1168	KCNAB2	protein_coding	KCNAB2	NA	0	33.1213	B	H3K4me1	NA	NA	26.6739	B	Active	NA	NA	A	A	Same	B	6
444	397	115635	0	naive_primed	9.41	9.58	chr1_1191	CHD5	protein_coding	CHD5	NA	1	33.1213	B	Active	NA	NA	26.6739	B	Mixed	NA	NA	A	A	Same	B	6	chr1_1169	NA	NA	NA	NA	0	33.1213	B	Background	NA	NA	26.6739	B	Background	NA	NA	A	A	Same	B	6
444	403	112557	0	primed	4.53	5.29	chr1_1191	CHD5	protein_coding	CHD5	NA	1	33.1213	B	Active	NA	NA	26.6739	B	Mixed	NA	NA	A	A	Same	B	6	chr1_1170	NA	NA	NA	NA	0	33.1213	B	Background	NA	NA	26.6739	B	Background	NA	NA	A	A	Same	B	6
444	409	103748	0	naive_primed	7.33	5.04	chr1_1191	CHD5	protein_coding	CHD5	NA	1	33.1213	B	Active	NA	NA	26.6739	B	Mixed	NA	NA	A	A	Same	B	6	chr1_1172	NA	NA	NA	NA	0	33.1213	B	Background	NA	NA	26.6739	B	Background	NA	NA	A	A	Same	B	6
444	410	100274	0	naive_primed	7.33	6.88	chr1_1191	CHD5	protein_coding	CHD5	NA	1	33.1213	B	Active	NA	NA	26.6739	B	Mixed	NA	NA	A	A	Same	B	6	chr1_1173	NA	NA	NA	NA	0	33.1213	B	H3K4me1	NA	NA	26.6739	B	Background	NA	NA	A	A	Same	B	6
444	411	93842.5	0	naive	5.9	3.21	chr1_1191	CHD5	protein_coding	CHD5	NA	1	33.1213	B	Active	NA	NA	26.6739	B	Mixed	NA	NA	A	A	Same	B	6	chr1_1175	KCNAB2	protein_coding	KCNAB2	NA	0	33.1213	B	Background	NA	NA	26.6739	B	Background	NA	NA	A	A	Same	B	6
444	426	82237.5	0	naive	5.4	3.32	chr1_1191	CHD5	protein_coding	CHD5	NA	1	33.1213	B	Active	NA	NA	26.6739	B	Mixed	NA	NA	A	A	Same	B	6	chr1_1178	NA	NA	NA	NA	0	33.1213	B	Background	NA	NA	26.6739	B	Background	NA	NA	A	A	Same	B	6
444	429	57456.5	0	naive	5.04	4.05	chr1_1191	CHD5	protein_coding	CHD5	NA	1	33.1213	B	Active	NA	NA	26.6739	B	Mixed	NA	NA	A	A	Same	B	6	chr1_1181	NA	NA	NA	NA	0	33.1213	B	Background	NA	NA	26.6739	B	Background	NA	NA	A	A	Same	B	6
444	438	19596	0	naive_primed	10.21	9.12	chr1_1191	CHD5	protein_coding	CHD5	NA	1	33.1213	B	Active	NA	NA	26.6739	B	Mixed	NA	NA	A	A	Same	B	6	chr1_1188	NA	NA	NA	NA	0	33.1213	B	H3K4me1	NA	NA	26.6739	B	Mixed	NA	NA	A	A	Same	B	6
445	452	168769	0	naive	6.25	0.89	chr1_11912	OSBPL9	protein_coding	OSBPL9	n	1	19.6308	E	Active	NA	NA	9.9563	B	Active	NA	NA	A	A	Same	E_naive	5	chr1_11963	OSBPL9	protein_coding	OSBPL9	NA	0	19.6308	B	Background	NA	NA	9.9563	B	Active	NA	NA	A	A	Same	B	5
445	454	177193	0	naive	8.32	2.23	chr1_11912	OSBPL9	protein_coding	OSBPL9	n	1	19.6308	E	Active	NA	NA	9.9563	B	Active	NA	NA	A	A	Same	E_naive	5	chr1_11966	NA	NA	NA	NA	0	27.2574	B	H3K4me1	NA	NA	16.4607	B	Background	NA	NA	A	A	Same	B	5
445	455	184474	0	naive	9.23	2.72	chr1_11912	OSBPL9	protein_coding	OSBPL9	n	1	19.6308	E	Active	NA	NA	9.9563	B	Active	NA	NA	A	A	Same	E_naive	5	chr1_11968	OSBPL9	protein_coding	OSBPL9	NA	0	27.2574	B	Background	NA	NA	16.4607	B	Background	NA	NA	A	A	Same	B	5
445	456	194220	0	naive	10.19	3.59	chr1_11912	OSBPL9	protein_coding	OSBPL9	n	1	19.6308	E	Active	NA	NA	9.9563	B	Active	NA	NA	A	A	Same	E_naive	5	chr1_11971	NA	NA	NA	NA	0	27.2574	B	Background	NA	NA	16.4607	B	Background	NA	NA	A	A	Same	B	5
445	457	197063	0	naive	5.59	2.06	chr1_11912	OSBPL9	protein_coding	OSBPL9	n	1	19.6308	E	Active	NA	NA	9.9563	B	Active	NA	NA	A	A	Same	E_naive	5	chr1_11972	OSBPL9	protein_coding	OSBPL9	NA	0	27.2574	B	Background	NA	NA	16.4607	B	Background	NA	NA	A	A	Same	B	5
445	459	201516	0	naive	7.68	2.47	chr1_11912	OSBPL9	protein_coding	OSBPL9	n	1	19.6308	E	Active	NA	NA	9.9563	B	Active	NA	NA	A	A	Same	E_naive	5	chr1_11975	NA	NA	NA	NA	0	27.2574	B	Background	NA	NA	16.4607	B	Background	NA	NA	A	A	Same	B	5
445	460	207976	0	naive	5.12	1.37	chr1_11912	OSBPL9	protein_coding	OSBPL9	n	1	19.6308	E	Active	NA	NA	9.9563	B	Active	NA	NA	A	A	Same	E_naive	5	chr1_11978	OSBPL9	protein_coding	OSBPL9	NA	0	27.2574	B	Background	NA	NA	16.4607	B	Background	NA	NA	A	A	Same	B	5
448	437	342562	1	naive	5.21	2.19	chr1_11954	SNORA26	snoRNA	NA	NA	1	19.6308	B	Background	NA	NA	9.9563	B	Background	NA	NA	A	A	Same	B	5	chr1_11864	RNU6.877P	snRNA	NA	NA	1	14.7698	B	Heterochromatin Repressed	NA	NA	-0.963043	B	Background	NA	NA	A	B	AB	B	5
462	391	163546	0	naive	5.07	4.15	chr1_1198	RPL22,RP1.120G22.11,RNF207	protein_coding,antisense,protein_coding	RPL22,RNF207	NA	1	33.1213	E_E	Active	NA	NA	26.6739	E	Mixed	NA	NA	A	A	Same	E_shared	6	chr1_1167	NA	NA	NA	NA	0	33.1213	B	Background	NA	NA	26.6739	B	Background	NA	NA	A	A	Same	B	6
462	393	156208	0	naive_primed	6.22	6.78	chr1_1198	RPL22,RP1.120G22.11,RNF207	protein_coding,antisense,protein_coding	RPL22,RNF207	NA	1	33.1213	E_E	Active	NA	NA	26.6739	E	Mixed	NA	NA	A	A	Same	E_shared	6	chr1_1168	KCNAB2	protein_coding	KCNAB2	NA	0	33.1213	B	H3K4me1	NA	NA	26.6739	B	Active	NA	NA	A	A	Same	B	6
462	397	149140	0	naive_primed	8.41	5.95	chr1_1198	RPL22,RP1.120G22.11,RNF207	protein_coding,antisense,protein_coding	RPL22,RNF207	NA	1	33.1213	E_E	Active	NA	NA	26.6739	E	Mixed	NA	NA	A	A	Same	E_shared	6	chr1_1169	NA	NA	NA	NA	0	33.1213	B	Background	NA	NA	26.6739	B	Background	NA	NA	A	A	Same	B	6
462	410	133778	0	naive_primed	8.21	6.34	chr1_1198	RPL22,RP1.120G22.11,RNF207	protein_coding,antisense,protein_coding	RPL22,RNF207	NA	1	33.1213	E_E	Active	NA	NA	26.6739	E	Mixed	NA	NA	A	A	Same	E_shared	6	chr1_1173	NA	NA	NA	NA	0	33.1213	B	H3K4me1	NA	NA	26.6739	B	Background	NA	NA	A	A	Same	B	6
462	446	10697.5	0	naive_primed	9.3	8.95	chr1_1198	RPL22,RP1.120G22.11,RNF207	protein_coding,antisense,protein_coding	RPL22,RNF207	NA	1	33.1213	E_E	Active	NA	NA	26.6739	E	Mixed	NA	NA	A	A	Same	E_shared	6	chr1_1194	NA	NA	NA	NA	0	33.1213	B	Active	NA	NA	26.6739	B	Background	NA	NA	A	A	Same	B	6
462	447	9065	0	naive_primed	5.35	5.34	chr1_1198	RPL22,RP1.120G22.11,RNF207	protein_coding,antisense,protein_coding	RPL22,RNF207	NA	1	33.1213	E_E	Active	NA	NA	26.6739	E	Mixed	NA	NA	A	A	Same	E_shared	6	chr1_1195	NA	NA	NA	NA	0	33.1213	B	Active	NA	NA	26.6739	B	Active	NA	NA	A	A	Same	B	6
462	450	8520.5	0	naive_primed	6.03	6.63	chr1_1198	RPL22,RP1.120G22.11,RNF207	protein_coding,antisense,protein_coding	RPL22,RNF207	NA	1	33.1213	E_E	Active	NA	NA	26.6739	E	Mixed	NA	NA	A	A	Same	E_shared	6	chr1_1196	RPL22	protein_coding	RPL22	NA	0	33.1213	B	Active	NA	NA	26.6739	B	Active	NA	NA	A	A	Same	B	6
462	465	13501	0	naive_primed	8.42	7.52	chr1_1198	RPL22,RP1.120G22.11,RNF207	protein_coding,antisense,protein_coding	RPL22,RNF207	NA	1	33.1213	E_E	Active	NA	NA	26.6739	E	Mixed	NA	NA	A	A	Same	E_shared	6	chr1_1200	ICMT	protein_coding	ICMT	NA	0	33.1213	B	H3K4me1	NA	NA	26.6739	B	Background	NA	NA	A	A	Same	B	6
462	488	112898	0	primed	2.84	5.18	chr1_1198	RPL22,RP1.120G22.11,RNF207	protein_coding,antisense,protein_coding	RPL22,RNF207	NA	1	33.1213	E_E	Active	NA	NA	26.6739	E	Mixed	NA	NA	A	A	Same	E_shared	6	chr1_1217	NA	NA	NA	NA	0	31.0338	B	H3K4me1	NA	NA	27.6658	B	Background	NA	NA	A	A	Same	B	6
462	504	203657	0	naive_primed	6.62	6.8	chr1_1198	RPL22,RP1.120G22.11,RNF207	protein_coding,antisense,protein_coding	RPL22,RNF207	NA	1	33.1213	E_E	Active	NA	NA	26.6739	E	Mixed	NA	NA	A	A	Same	E_shared	6	chr1_1226	NA	NA	NA	NA	0	31.0338	B	Active	NA	NA	27.6658	B	Background	NA	NA	A	A	Same	B	6
463	240	4504567	0	primed	0	5.29	chr1_11982	NRDC,RP4.657D16.3	protein_coding,antisense	NRDC	NA	1	27.2574	B	Background	NA	NA	16.4607	B	Background	NA	NA	A	A	Same	B	5	chr1_10694	STIL	protein_coding	STIL	NA	0	30.4983	B	H3K4me1	NA	NA	14.0449	B	Background	NA	NA	A	A	Same	B	5
463	439	344571	0	naive	5.51	1	chr1_11982	NRDC,RP4.657D16.3	protein_coding,antisense	NRDC	NA	1	27.2574	B	Background	NA	NA	16.4607	B	Background	NA	NA	A	A	Same	B	5	chr1_11883	NA	NA	NA	NA	0	14.7698	B	Background	NA	NA	-0.963043	B	Background	NA	NA	A	B	AB	B	5
463	460	11207.5	0	naive	5.37	2.76	chr1_11982	NRDC,RP4.657D16.3	protein_coding,antisense	NRDC	NA	1	27.2574	B	Background	NA	NA	16.4607	B	Background	NA	NA	A	A	Same	B	5	chr1_11978	OSBPL9	protein_coding	OSBPL9	NA	0	27.2574	B	Background	NA	NA	16.4607	B	Background	NA	NA	A	A	Same	B	5
463	461	9041	0	naive	7.81	4.88	chr1_11982	NRDC,RP4.657D16.3	protein_coding,antisense	NRDC	NA	1	27.2574	B	Background	NA	NA	16.4607	B	Background	NA	NA	A	A	Same	B	5	chr1_11979	OSBPL9	protein_coding	OSBPL9	NA	0	27.2574	B	Background	NA	NA	16.4607	B	Background	NA	NA	A	A	Same	B	5
463	464	35650.5	0	naive	5.88	1.83	chr1_11982	NRDC,RP4.657D16.3	protein_coding,antisense	NRDC	NA	1	27.2574	B	Background	NA	NA	16.4607	B	Background	NA	NA	A	A	Same	B	5	chr1_11989	NA	NA	NA	NA	0	27.2574	B	Background	NA	NA	16.4607	B	Background	NA	NA	A	A	Same	B	5
466	467	113322	1	naive	6.16	3.16	chr1_12007	NRDC	protein_coding	NRDC	NA	1	27.2574	S	Active	NA	NA	16.4607	E	Active	NA	NA	A	A	Same	SE_naive	7	chr1_12031	RAB3B,RN7SL290P	protein_coding,misc_RNA	RAB3B	NA	1	27.2574	E	Active	NA	NA	16.4607	E	Active	NA	NA	A	A	Same	E_shared	7
466	469	174118	0	naive	5.32	1.88	chr1_12007	NRDC	protein_coding	NRDC	NA	1	27.2574	S	Active	NA	NA	16.4607	E	Active	NA	NA	A	A	Same	SE_naive	7	chr1_12041	TXNDC12,BTF3L4	protein_coding,protein_coding	TXNDC12,BTF3L4	n	0	28.8999	E	Active	NA	NA	23.9292	E	Active	NA	NA	A	A	Same	E_shared	7
470	482	273297	0	naive	5.11	2.07	chr1_12042	TXNDC12,BTF3L4	protein_coding,protein_coding	TXNDC12,BTF3L4	n	1	28.8999	E	Active	NA	NA	23.9292	E	Active	NA	NA	A	A	Same	E_shared	9	chr1_12109	NA	NA	NA	n	0	27.9442	B	Active	NA	NA	25.6509	B	Active	NA	NA	A	A	Same	B	9
475	476	137707	0	naive	6.93	4.43	chr1_12061	ZFYVE9	protein_coding	ZFYVE9	NA	1	28.8999	E	Active	NA	NA	23.9292	B	Active	NA	NA	A	A	Same	E_naive	7	chr1_12090	NA	NA	NA	NA	0	27.9442	B	Background	NA	NA	25.6509	B	Background	NA	NA	A	A	Same	B	7
475	477	140734	0	naive	7.93	2.21	chr1_12061	ZFYVE9	protein_coding	ZFYVE9	NA	1	28.8999	E	Active	NA	NA	23.9292	B	Active	NA	NA	A	A	Same	E_naive	7	chr1_12091	NA	NA	NA	NA	0	27.9442	B	Background	NA	NA	25.6509	B	H3K4me1	NA	NA	A	A	Same	B	7
475	478	144611	0	naive_primed	5.98	5.14	chr1_12061	ZFYVE9	protein_coding	ZFYVE9	NA	1	28.8999	E	Active	NA	NA	23.9292	B	Active	NA	NA	A	A	Same	E_naive	7	chr1_12092	NA	NA	NA	NA	0	27.9442	B	Background	NA	NA	25.6509	B	Background	NA	NA	A	A	Same	B	7
475	479	154212	0	naive	6.84	4.08	chr1_12061	ZFYVE9	protein_coding	ZFYVE9	NA	1	28.8999	E	Active	NA	NA	23.9292	B	Active	NA	NA	A	A	Same	E_naive	7	chr1_12096	NA	NA	NA	NA	0	27.9442	B	Background	NA	NA	25.6509	B	Background	NA	NA	A	A	Same	B	7
475	480	155776	0	naive_primed	6.02	8.14	chr1_12061	ZFYVE9	protein_coding	ZFYVE9	NA	1	28.8999	E	Active	NA	NA	23.9292	B	Active	NA	NA	A	A	Same	E_naive	7	chr1_12097	NA	NA	NA	NA	0	27.9442	B	Background	NA	NA	25.6509	B	Background	NA	NA	A	A	Same	B	7
475	481	185558	0	naive	7	3.67	chr1_12061	ZFYVE9	protein_coding	ZFYVE9	NA	1	28.8999	E	Active	NA	NA	23.9292	B	Active	NA	NA	A	A	Same	E_naive	7	chr1_12107	NA	NA	NA	NA	0	27.9442	B	Background	NA	NA	25.6509	B	Background	NA	NA	A	A	Same	B	7
475	483	213151	0	naive_primed	6.78	7.15	chr1_12061	ZFYVE9	protein_coding	ZFYVE9	NA	1	28.8999	E	Active	NA	NA	23.9292	B	Active	NA	NA	A	A	Same	E_naive	7	chr1_12113	NA	NA	NA	NA	0	27.9442	B	Background	NA	NA	25.6509	B	Active	NA	NA	A	A	Same	B	7
475	484	228086	1	naive	7.33	4.74	chr1_12061	ZFYVE9	protein_coding	ZFYVE9	NA	1	28.8999	E	Active	NA	NA	23.9292	B	Active	NA	NA	A	A	Same	E_naive	7	chr1_12117	CC2D1B	protein_coding	CC2D1B	NA	1	27.9442	E	Active	chr1_38	2.355775	25.6509	E	Active	NA	NA	A	A	Same	E_shared	7
484	466	483413	1	primed	1.85	5.07	chr1_12117	CC2D1B	protein_coding	CC2D1B	NA	1	27.9442	E	Active	chr1_38	2.355775	25.6509	E	Active	NA	NA	A	A	Same	E_shared	7	chr1_12007	NRDC	protein_coding	NRDC	NA	1	27.2574	S	Active	NA	NA	16.4607	E	Active	NA	NA	A	A	Same	SE_naive	7
484	471	304526	0	naive_primed	7.37	7.12	chr1_12117	CC2D1B	protein_coding	CC2D1B	NA	1	27.9442	E	Active	chr1_38	2.355775	25.6509	E	Active	NA	NA	A	A	Same	E_shared	7	chr1_12043	NA	NA	NA	n	0	28.8999	B	Active	NA	NA	23.9292	B	Active	NA	NA	A	A	Same	B	7
484	472	302407	0	naive	5.67	4.18	chr1_12117	CC2D1B	protein_coding	CC2D1B	NA	1	27.9442	E	Active	chr1_38	2.355775	25.6509	E	Active	NA	NA	A	A	Same	E_shared	7	chr1_12044	NA	NA	NA	NA	0	28.8999	B	Active	NA	NA	23.9292	B	Background	NA	NA	A	A	Same	B	7
484	473	293195	0	primed	4.33	5.01	chr1_12117	CC2D1B	protein_coding	CC2D1B	NA	1	27.9442	E	Active	chr1_38	2.355775	25.6509	E	Active	NA	NA	A	A	Same	E_shared	7	chr1_12048	NA	NA	NA	NA	0	28.8999	B	H3K4me1	NA	NA	23.9292	B	Background	NA	NA	A	A	Same	B	7
484	474	262660	0	naive	5.83	3.92	chr1_12117	CC2D1B	protein_coding	CC2D1B	NA	1	27.9442	E	Active	chr1_38	2.355775	25.6509	E	Active	NA	NA	A	A	Same	E_shared	7	chr1_12057	NA	NA	NA	NA	0	28.8999	B	H3K4me1	NA	NA	23.9292	B	Background	NA	NA	A	A	Same	B	7
486	468	371666	1	primed	3.37	6.51	chr1_12127	ORC1,PRPF38A	protein_coding,protein_coding	ORC1,PRPF38A	n	1	27.9442	E	Active	chr1_38	2.036075	25.6509	E	Active	NA	NA	A	A	Same	E_shared	8	chr1_12037	KTI12,RP11.91A18.4	protein_coding,antisense	KTI12	NA	1	28.8999	E	Active	NA	NA	23.9292	B	Active	NA	NA	A	A	Same	E_naive	8
486	489	151266	1	naive	6.79	3.32	chr1_12127	ORC1,PRPF38A	protein_coding,protein_coding	ORC1,PRPF38A	n	1	27.9442	E	Active	chr1_38	2.036075	25.6509	E	Active	NA	NA	A	A	Same	E_shared	8	chr1_12171	ZCCHC11,RP11.25O10.2	protein_coding,lincRNA	ZCCHC11	NA	1	30.6574	E	Active	chr1_38	1.687305	26.1899	E	Active	NA	NA	A	A	Same	E_shared	8
486	490	194106	1	naive	6.11	2.97	chr1_12127	ORC1,PRPF38A	protein_coding,protein_coding	ORC1,PRPF38A	n	1	27.9442	E	Active	chr1_38	2.036075	25.6509	E	Active	NA	NA	A	A	Same	E_shared	8	chr1_12184	GPX7	protein_coding	GPX7	NA	1	30.6574	B	Active	chr1_38	1.76328	26.1899	B	Mixed	NA	NA	A	A	Same	B	8
486	493	268419	0	naive	7.01	0.68	chr1_12127	ORC1,PRPF38A	protein_coding,protein_coding	ORC1,PRPF38A	n	1	27.9442	E	Active	chr1_38	2.036075	25.6509	E	Active	NA	NA	A	A	Same	E_shared	8	chr1_12200	NA	NA	NA	NA	0	30.6574	B	Background	chr1_38	2.10819	26.1899	B	H3K4me1	NA	NA	A	A	Same	B	8
487	490	188742	1	naive	5.18	1.87	chr1_12129	NA	NA	NA	n	1	27.9442	B	Active	chr1_38	1.98486	25.6509	B	Active	NA	NA	A	A	Same	B	8	chr1_12184	GPX7	protein_coding	GPX7	NA	1	30.6574	B	Active	chr1_38	1.76328	26.1899	B	Mixed	NA	NA	A	A	Same	B	8
487	491	248020	0	naive	5.04	2.94	chr1_12129	NA	NA	NA	n	1	27.9442	B	Active	chr1_38	1.98486	25.6509	B	Active	NA	NA	A	A	Same	B	8	chr1_12197	NA	NA	NA	NA	0	30.6574	B	H3K4me1	chr1_38	1.976185	26.1899	B	Active	NA	NA	A	A	Same	B	8
487	492	256479	0	naive	8.34	1.78	chr1_12129	NA	NA	NA	n	1	27.9442	B	Active	chr1_38	1.98486	25.6509	B	Active	NA	NA	A	A	Same	B	8	chr1_12199	NA	NA	NA	NA	0	30.6574	B	Active	chr1_38	2.03382666666667	26.1899	B	Active	NA	NA	A	A	Same	B	8
487	494	267428	0	primed	0.64	5.49	chr1_12129	NA	NA	NA	n	1	27.9442	B	Active	chr1_38	1.98486	25.6509	B	Active	NA	NA	A	A	Same	B	8	chr1_12201	NA	NA	NA	NA	0	30.6574	B	Background	chr1_38	2.13953	26.1899	B	Active	NA	NA	A	A	Same	B	8
487	495	271228	0	naive	5.2	3.13	chr1_12129	NA	NA	NA	n	1	27.9442	B	Active	chr1_38	1.98486	25.6509	B	Active	NA	NA	A	A	Same	B	8	chr1_12202	NA	NA	NA	NA	0	30.6574	B	Background	chr1_38	2.17435	26.1899	B	Active	NA	NA	A	A	Same	B	8
487	515	842866	0	primed	0.37	5.29	chr1_12129	NA	NA	NA	n	1	27.9442	B	Active	chr1_38	1.98486	25.6509	B	Active	NA	NA	A	A	Same	B	8	chr1_12343	NA	NA	NA	NA	0	27.6793	B	Background	NA	NA	31.2736	B	Background	NA	NA	A	A	Same	B	8
501	496	17997.5	0	naive	5.86	1.29	chr1_12233	RNU6.969P	snRNA	NA	NA	1	31.4443	B	H3K4me1	NA	NA	26.7468	B	Background	NA	NA	A	A	Same	B	11	chr1_12227	NA	NA	NA	NA	0	31.4443	B	Background	NA	NA	26.7468	B	Background	NA	NA	A	A	Same	B	11
501	497	16314.5	0	naive	7.31	3.28	chr1_12233	RNU6.969P	snRNA	NA	NA	1	31.4443	B	H3K4me1	NA	NA	26.7468	B	Background	NA	NA	A	A	Same	B	11	chr1_12228	NA	NA	NA	NA	0	31.4443	B	Background	NA	NA	26.7468	B	Background	NA	NA	A	A	Same	B	11
501	498	13898	0	naive_primed	10.41	5.05	chr1_12233	RNU6.969P	snRNA	NA	NA	1	31.4443	B	H3K4me1	NA	NA	26.7468	B	Background	NA	NA	A	A	Same	B	11	chr1_12229	NA	NA	NA	NA	0	31.4443	B	Background	NA	NA	26.7468	B	Background	NA	NA	A	A	Same	B	11
501	499	11719.5	0	naive_primed	9.19	5.85	chr1_12233	RNU6.969P	snRNA	NA	NA	1	31.4443	B	H3K4me1	NA	NA	26.7468	B	Background	NA	NA	A	A	Same	B	11	chr1_12230	NA	NA	NA	NA	0	31.4443	B	Background	NA	NA	26.7468	B	Background	NA	NA	A	A	Same	B	11
501	500	11064.5	0	naive_primed	10.71	6.3	chr1_12233	RNU6.969P	snRNA	NA	NA	1	31.4443	B	H3K4me1	NA	NA	26.7468	B	Background	NA	NA	A	A	Same	B	11	chr1_12231	NA	NA	NA	NA	0	31.4443	B	Background	NA	NA	26.7468	B	Background	NA	NA	A	A	Same	B	11
502	462	187462	1	primed		5.18	chr1_1225	ACOT7,RP1.202O8.3	protein_coding,antisense	ACOT7	NA	1	31.0338	E_E	Active	NA	NA	27.6658	E_E	Mixed	NA	NA	A	A	Same	E_shared	6	chr1_1198	RPL22,RP1.120G22.11,RNF207	protein_coding,antisense,protein_coding	RPL22,RNF207	NA	1	33.1213	E_E	Active	NA	NA	26.6739	E	Mixed	NA	NA	A	A	Same	E_shared	6
503	505	9324	0	naive	6.08	3.17	chr1_12259	ECHDC2,RP4.631H13.4,SCP2,MIR1273F	protein_coding,processed_pseudogene,protein_coding,miRNA	ECHDC2,SCP2	NA	1	31.4443	B	Active	NA	NA	26.7468	B	Mixed	NA	NA	A	A	Same	B	8	chr1_12261	SCP2,MIR5095,MIR1273G	protein_coding,miRNA,miRNA	SCP2	NA	0	31.4443	B	Background	NA	NA	26.7468	B	Background	NA	NA	A	A	Same	B	8
503	513	258180	0	naive	12.71	3.29	chr1_12259	ECHDC2,RP4.631H13.4,SCP2,MIR1273F	protein_coding,processed_pseudogene,protein_coding,miRNA	ECHDC2,SCP2	NA	1	31.4443	B	Active	NA	NA	26.7468	B	Mixed	NA	NA	A	A	Same	B	8	chr1_12327	NA	NA	NA	NA	0	30.4533	B	H3K4me1	NA	NA	32.1678	B	Background	NA	NA	A	A	Same	B	8
510	506	10955	0	naive_primed	7.13	5.85	chr1_12297	PODN	protein_coding	PODN	NA	1	30.4533	B	Active	NA	NA	32.1678	B	Bivalent	NA	NA	A	A	Same	B	8	chr1_12291	AL445183.1	protein_coding	AL445183.1	NA	0	30.4533	B	Background	NA	NA	32.1678	B	Background	NA	NA	A	A	Same	B	8
510	507	8899	0	naive_primed	7.44	6.34	chr1_12297	PODN	protein_coding	PODN	NA	1	30.4533	B	Active	NA	NA	32.1678	B	Bivalent	NA	NA	A	A	Same	B	8	chr1_12292	NA	NA	NA	NA	0	30.4533	B	Background	NA	NA	32.1678	B	Background	NA	NA	A	A	Same	B	8
510	508	8520	0	naive_primed	8.71	6.96	chr1_12297	PODN	protein_coding	PODN	NA	1	30.4533	B	Active	NA	NA	32.1678	B	Bivalent	NA	NA	A	A	Same	B	8	chr1_12293	NA	NA	NA	NA	0	30.4533	B	Background	NA	NA	32.1678	B	Background	NA	NA	A	A	Same	B	8
510	509	8069	0	naive	5.43	4.56	chr1_12297	PODN	protein_coding	PODN	NA	1	30.4533	B	Active	NA	NA	32.1678	B	Bivalent	NA	NA	A	A	Same	B	8	chr1_12294	NA	NA	NA	NA	0	30.4533	B	Background	NA	NA	32.1678	B	Background	NA	NA	A	A	Same	B	8
510	512	76087.5	1	primed	2.78	6.07	chr1_12297	PODN	protein_coding	PODN	NA	1	30.4533	B	Active	NA	NA	32.1678	B	Bivalent	NA	NA	A	A	Same	B	8	chr1_12313	SLC1A7	protein_coding	SLC1A7	NA	1	30.4533	B	Background	NA	NA	32.1678	B	Background	NA	NA	A	A	Same	B	8
511	489	556596	1	primed	0.47	6.4	chr1_12304	RP11.334A14.8	antisense	NA	NA	1	30.4533	B	H3K4me1	NA	NA	32.1678	B	Mixed	NA	NA	A	A	Same	B	8	chr1_12171	ZCCHC11,RP11.25O10.2	protein_coding,lincRNA	ZCCHC11	NA	1	30.6574	E	Active	chr1_38	1.687305	26.1899	E	Active	NA	NA	A	A	Same	E_shared	8
511	490	513755	1	naive	6.18	3.85	chr1_12304	RP11.334A14.8	antisense	NA	NA	1	30.4533	B	H3K4me1	NA	NA	32.1678	B	Mixed	NA	NA	A	A	Same	B	8	chr1_12184	GPX7	protein_coding	GPX7	NA	1	30.6574	B	Active	chr1_38	1.76328	26.1899	B	Mixed	NA	NA	A	A	Same	B	8
511	503	184254	1	naive_primed	7.4	5.07	chr1_12304	RP11.334A14.8	antisense	NA	NA	1	30.4533	B	H3K4me1	NA	NA	32.1678	B	Mixed	NA	NA	A	A	Same	B	8	chr1_12259	ECHDC2,RP4.631H13.4,SCP2,MIR1273F	protein_coding,processed_pseudogene,protein_coding,miRNA	ECHDC2,SCP2	NA	1	31.4443	B	Active	NA	NA	26.7468	B	Mixed	NA	NA	A	A	Same	B	8
511	512	29626.5	1	naive_primed	13.41	7.4	chr1_12304	RP11.334A14.8	antisense	NA	NA	1	30.4533	B	H3K4me1	NA	NA	32.1678	B	Mixed	NA	NA	A	A	Same	B	8	chr1_12313	SLC1A7	protein_coding	SLC1A7	NA	1	30.4533	B	Background	NA	NA	32.1678	B	Background	NA	NA	A	A	Same	B	8
511	531	571043	1	naive	6.62	2.5	chr1_12304	RP11.334A14.8	antisense	NA	NA	1	30.4533	B	H3K4me1	NA	NA	32.1678	B	Mixed	NA	NA	A	A	Same	B	8	chr1_12452	RNU7.95P	snRNA	NA	NA	1	26.1579	B	Background	chr1_39	1.9051825	32.6955	B	H3K4me1	NA	NA	A	A	Same	B	8
514	485	837383	0	primed	0	5.6	chr1_12339	MAGOH,RP5.1024G6.5	protein_coding,antisense	MAGOH	NA	1	30.4533	B	Active	NA	NA	32.1678	E	Active	NA	NA	A	A	Same	E_primed	10	chr1_12125	NA	NA	NA	NA	0	27.9442	B	H3K4me1	chr1_38	2.118545	25.6509	B	Background	NA	NA	A	A	Same	B	10
516	529	310309	0	naive	5.28	1.84	chr1_12355	RP4.784A16.4	antisense	NA	NA	1	27.6793	B	Background	NA	NA	31.2736	B	H3K4me1	NA	NA	A	A	Same	B	12	chr1_12443	NA	NA	NA	NA	0	26.1579	B	H3K4me1	chr1_39	1.672955	32.6955	B	H3K4me1	NA	NA	A	A	Same	B	12
517	533	398119	0	naive	5.35	0.86	chr1_12358	LRP8,RP4.784A16.5	protein_coding,lincRNA	LRP8	NA	1	27.6793	B	Active	NA	NA	31.2736	E	Active	NA	NA	A	A	Same	E_primed	13	chr1_12460	NA	NA	NA	NA	0	26.1579	B	Background	chr1_39	1.91699	32.6955	B	H3K4me1	NA	NA	A	A	Same	B	13
530	686	655922	1	naive	6.23	0	chr1_1245	NOL9,TAS1R1	protein_coding,protein_coding	NOL9,TAS1R1	NA	1	30.104	B	Active	NA	NA	33.3453	B	Mixed	NA	NA	A	A	Same	B	14	chr1_1391	RNU1.8P	snRNA	NA	NA	1	25.1585	B	Background	chr1_2	1.69872	24.2731	B	Background	chr1_2	1.882065	A	A	Same	B	14
531	518	230168	0	naive_primed	5.73	5.39	chr1_12452	RNU7.95P	snRNA	NA	NA	1	26.1579	B	Background	chr1_39	1.9051825	32.6955	B	H3K4me1	NA	NA	A	A	Same	B	8	chr1_12391	NA	NA	NA	NA	0	27.6793	B	Background	chr1_39	1.67127	31.2736	B	H3K4me1	NA	NA	A	A	Same	B	8
531	519	224438	1	naive	7.11	2.77	chr1_12452	RNU7.95P	snRNA	NA	NA	1	26.1579	B	Background	chr1_39	1.9051825	32.6955	B	H3K4me1	NA	NA	A	A	Same	B	8	chr1_12393	DMRTB1	protein_coding	DMRTB1	NA	1	27.6793	B	Heterochromatin Repressed	chr1_39	1.694335	31.2736	B	Heterochromatin Repressed	NA	NA	A	A	Same	B	8
531	520	219466	0	naive	5.32	2.8	chr1_12452	RNU7.95P	snRNA	NA	NA	1	26.1579	B	Background	chr1_39	1.9051825	32.6955	B	H3K4me1	NA	NA	A	A	Same	B	8	chr1_12395	NA	NA	NA	NA	0	27.6793	B	Background	chr1_39	1.70491	31.2736	B	Background	NA	NA	A	A	Same	B	8
531	521	214249	0	naive	6.76	2.38	chr1_12452	RNU7.95P	snRNA	NA	NA	1	26.1579	B	Background	chr1_39	1.9051825	32.6955	B	H3K4me1	NA	NA	A	A	Same	B	8	chr1_12396	NA	NA	NA	NA	0	27.6793	B	Mixed	chr1_39	1.727855	31.2736	B	Active	NA	NA	A	A	Same	B	8
531	522	207806	0	naive	5.84	2.29	chr1_12452	RNU7.95P	snRNA	NA	NA	1	26.1579	B	Background	chr1_39	1.9051825	32.6955	B	H3K4me1	NA	NA	A	A	Same	B	8	chr1_12397	NA	NA	NA	NA	0	27.6793	B	Background	chr1_39	1.733415	31.2736	B	Background	NA	NA	A	A	Same	B	8
531	523	204513	0	naive_primed	11.27	6.6	chr1_12452	RNU7.95P	snRNA	NA	NA	1	26.1579	B	Background	chr1_39	1.9051825	32.6955	B	H3K4me1	NA	NA	A	A	Same	B	8	chr1_12398	NA	NA	NA	NA	0	27.6793	B	Background	chr1_39	1.71241	31.2736	B	Background	NA	NA	A	A	Same	B	8
531	524	201456	0	naive	9.99	4.43	chr1_12452	RNU7.95P	snRNA	NA	NA	1	26.1579	B	Background	chr1_39	1.9051825	32.6955	B	H3K4me1	NA	NA	A	A	Same	B	8	chr1_12399	NA	NA	NA	NA	0	27.6793	B	Background	chr1_39	1.69037	31.2736	B	Background	NA	NA	A	A	Same	B	8
531	525	198192	0	naive_primed	14.03	7.69	chr1_12452	RNU7.95P	snRNA	NA	NA	1	26.1579	B	Background	chr1_39	1.9051825	32.6955	B	H3K4me1	NA	NA	A	A	Same	B	8	chr1_12400	NA	NA	NA	NA	0	27.6793	B	Active	chr1_39	1.63176	31.2736	B	H3K4me1	NA	NA	A	A	Same	B	8
531	526	196789	0	naive_primed	15	9.77	chr1_12452	RNU7.95P	snRNA	NA	NA	1	26.1579	B	Background	chr1_39	1.9051825	32.6955	B	H3K4me1	NA	NA	A	A	Same	B	8	chr1_12401	NA	NA	NA	NA	0	27.6793	B	Background	chr1_39	1.57315	31.2736	B	Background	NA	NA	A	A	Same	B	8
531	527	193023	0	naive	5.92	4.37	chr1_12452	RNU7.95P	snRNA	NA	NA	1	26.1579	B	Background	chr1_39	1.9051825	32.6955	B	H3K4me1	NA	NA	A	A	Same	B	8	chr1_12402	NA	NA	NA	NA	0	27.6793	B	Background	chr1_39	1.571855	31.2736	B	Background	NA	NA	A	A	Same	B	8
531	532	16522	0	naive_primed	5.36	5.2	chr1_12452	RNU7.95P	snRNA	NA	NA	1	26.1579	B	Background	chr1_39	1.9051825	32.6955	B	H3K4me1	NA	NA	A	A	Same	B	8	chr1_12454	NA	NA	NA	NA	0	26.1579	B	H3K4me1	chr1_39	1.9250425	32.6955	B	Active	NA	NA	A	A	Same	B	8
534	518	280758	0	primed	3.95	5.21	chr1_12464	GLIS1	protein_coding	GLIS1	NA	1	26.1579	B	Background	chr1_39	1.969175	32.6955	B	H3K4me1	NA	NA	A	A	Same	B	8	chr1_12391	NA	NA	NA	NA	0	27.6793	B	Background	chr1_39	1.67127	31.2736	B	H3K4me1	NA	NA	A	A	Same	B	8
534	521	264838	0	naive	5.74	3.35	chr1_12464	GLIS1	protein_coding	GLIS1	NA	1	26.1579	B	Background	chr1_39	1.969175	32.6955	B	H3K4me1	NA	NA	A	A	Same	B	8	chr1_12396	NA	NA	NA	NA	0	27.6793	B	Mixed	chr1_39	1.727855	31.2736	B	Active	NA	NA	A	A	Same	B	8
534	523	255102	0	naive_primed	5.55	5.24	chr1_12464	GLIS1	protein_coding	GLIS1	NA	1	26.1579	B	Background	chr1_39	1.969175	32.6955	B	H3K4me1	NA	NA	A	A	Same	B	8	chr1_12398	NA	NA	NA	NA	0	27.6793	B	Background	chr1_39	1.71241	31.2736	B	Background	NA	NA	A	A	Same	B	8
534	524	252044	0	naive_primed	6.26	6.48	chr1_12464	GLIS1	protein_coding	GLIS1	NA	1	26.1579	B	Background	chr1_39	1.969175	32.6955	B	H3K4me1	NA	NA	A	A	Same	B	8	chr1_12399	NA	NA	NA	NA	0	27.6793	B	Background	chr1_39	1.69037	31.2736	B	Background	NA	NA	A	A	Same	B	8
534	525	248780	0	naive	7.03	4.96	chr1_12464	GLIS1	protein_coding	GLIS1	NA	1	26.1579	B	Background	chr1_39	1.969175	32.6955	B	H3K4me1	NA	NA	A	A	Same	B	8	chr1_12400	NA	NA	NA	NA	0	27.6793	B	Active	chr1_39	1.63176	31.2736	B	H3K4me1	NA	NA	A	A	Same	B	8
534	526	247378	0	naive_primed	7.41	9.35	chr1_12464	GLIS1	protein_coding	GLIS1	NA	1	26.1579	B	Background	chr1_39	1.969175	32.6955	B	H3K4me1	NA	NA	A	A	Same	B	8	chr1_12401	NA	NA	NA	NA	0	27.6793	B	Background	chr1_39	1.57315	31.2736	B	Background	NA	NA	A	A	Same	B	8
534	528	234372	0	primed	0.65	6.26	chr1_12464	GLIS1	protein_coding	GLIS1	NA	1	26.1579	B	Background	chr1_39	1.969175	32.6955	B	H3K4me1	NA	NA	A	A	Same	B	8	chr1_12403	NA	NA	NA	NA	0	26.9186	B	Background	chr1_39	1.55203	31.9845	B	Background	NA	NA	A	A	Same	B	8
535	525	284518	0	naive	6.07	4.81	chr1_12477	SNORA58	snoRNA	NA	NA	1	26.1785	B	Background	chr1_39	2.192405	30.915	B	Background	NA	NA	A	A	Same	B	8	chr1_12400	NA	NA	NA	NA	0	27.6793	B	Active	chr1_39	1.63176	31.2736	B	H3K4me1	NA	NA	A	A	Same	B	8
536	538	15497	0	naive_primed	6.48	6.24	chr1_12492	NDC1,RP4.654H19.2	protein_coding,processed_pseudogene	NDC1	NA	1	26.1785	E	Mixed	NA	NA	30.915	E	Active	NA	NA	A	A	Same	E_shared	15	chr1_12495	NA	NA	NA	NA	0	26.1785	B	Background	NA	NA	30.915	B	H3K4me1	NA	NA	A	A	Same	B	15
536	547	126612	0	naive	7.01	4.12	chr1_12492	NDC1,RP4.654H19.2	protein_coding,processed_pseudogene	NDC1	NA	1	26.1785	E	Mixed	NA	NA	30.915	E	Active	NA	NA	A	A	Same	E_shared	15	chr1_12516	NA	NA	NA	NA	0	26.1785	B	Background	NA	NA	30.915	B	Background	NA	NA	A	A	Same	B	15
536	551	198152	0	primed	4.65	6.41	chr1_12492	NDC1,RP4.654H19.2	protein_coding,processed_pseudogene	NDC1	NA	1	26.1785	E	Mixed	NA	NA	30.915	E	Active	NA	NA	A	A	Same	E_shared	15	chr1_12532	NA	NA	NA	NA	0	28.5178	B	Background	NA	NA	28.5756	B	Background	NA	NA	A	A	Same	B	15
536	553	202788	0	naive	6.28	4.99	chr1_12492	NDC1,RP4.654H19.2	protein_coding,processed_pseudogene	NDC1	NA	1	26.1785	E	Mixed	NA	NA	30.915	E	Active	NA	NA	A	A	Same	E_shared	15	chr1_12535	TMEM59	protein_coding	TMEM59	NA	0	28.5178	B	H3K4me1	NA	NA	28.5756	B	H3K4me1	NA	NA	A	A	Same	B	15
536	554	204904	0	naive	5.52	4.65	chr1_12492	NDC1,RP4.654H19.2	protein_coding,processed_pseudogene	NDC1	NA	1	26.1785	E	Mixed	NA	NA	30.915	E	Active	NA	NA	A	A	Same	E_shared	15	chr1_12536	TMEM59	protein_coding	TMEM59	NA	0	28.5178	B	Active	NA	NA	28.5756	B	Active	NA	NA	A	A	Same	B	15
536	560	229572	0	naive	8.03	2.78	chr1_12492	NDC1,RP4.654H19.2	protein_coding,processed_pseudogene	NDC1	NA	1	26.1785	E	Mixed	NA	NA	30.915	E	Active	NA	NA	A	A	Same	E_shared	15	chr1_12542	NA	NA	NA	NA	0	28.5178	B	Background	NA	NA	28.5756	B	Background	NA	NA	A	A	Same	B	15
536	561	230143	0	naive	5.64	3.67	chr1_12492	NDC1,RP4.654H19.2	protein_coding,processed_pseudogene	NDC1	NA	1	26.1785	E	Mixed	NA	NA	30.915	E	Active	NA	NA	A	A	Same	E_shared	15	chr1_12543	NA	NA	NA	NA	0	28.5178	B	Background	NA	NA	28.5756	B	Background	NA	NA	A	A	Same	B	15
536	563	234284	0	naive_primed	12.39	5.61	chr1_12492	NDC1,RP4.654H19.2	protein_coding,processed_pseudogene	NDC1	NA	1	26.1785	E	Mixed	NA	NA	30.915	E	Active	NA	NA	A	A	Same	E_shared	15	chr1_12545	NA	NA	NA	NA	0	28.5178	B	H3K4me1	NA	NA	28.5756	B	H3K4me1	NA	NA	A	A	Same	B	15
536	564	241202	0	naive	11.38	4.88	chr1_12492	NDC1,RP4.654H19.2	protein_coding,processed_pseudogene	NDC1	NA	1	26.1785	E	Mixed	NA	NA	30.915	E	Active	NA	NA	A	A	Same	E_shared	15	chr1_12546	RP4.758J24.4	processed_pseudogene	NA	NA	0	28.5178	B	H3K4me1	NA	NA	28.5756	B	Active	NA	NA	A	A	Same	B	15
536	565	246384	0	naive	7.52	2.32	chr1_12492	NDC1,RP4.654H19.2	protein_coding,processed_pseudogene	NDC1	NA	1	26.1785	E	Mixed	NA	NA	30.915	E	Active	NA	NA	A	A	Same	E_shared	15	chr1_12547	NA	NA	NA	NA	0	28.5178	B	Background	NA	NA	28.5756	B	Background	NA	NA	A	A	Same	B	15
545	546	58665.5	1	naive	5.39	4.9	chr1_12505	YIPF1,DIO1	protein_coding,protein_coding	YIPF1,DIO1	NA	1	26.1785	B	Active	NA	NA	30.915	B	Active	NA	NA	A	A	Same	B	15	chr1_12513	HSPB11,LRRC42	protein_coding,protein_coding	HSPB11,LRRC42	n	1	26.1785	E_E	Active	NA	NA	30.915	E	Active	NA	NA	A	A	Same	E_shared	15
546	537	94289.5	0	naive_primed	10.14	5.93	chr1_12513	HSPB11,LRRC42	protein_coding,protein_coding	HSPB11,LRRC42	n	1	26.1785	E_E	Active	NA	NA	30.915	E	Active	NA	NA	A	A	Same	E_shared	15	chr1_12493	NA	NA	NA	NA	0	26.1785	B	Background	NA	NA	30.915	B	Background	NA	NA	A	A	Same	B	15
546	538	89463	0	naive_primed	6.92	6.64	chr1_12513	HSPB11,LRRC42	protein_coding,protein_coding	HSPB11,LRRC42	n	1	26.1785	E_E	Active	NA	NA	30.915	E	Active	NA	NA	A	A	Same	E_shared	15	chr1_12495	NA	NA	NA	NA	0	26.1785	B	Background	NA	NA	30.915	B	H3K4me1	NA	NA	A	A	Same	B	15
546	539	85257	0	naive_primed	11.98	10.31	chr1_12513	HSPB11,LRRC42	protein_coding,protein_coding	HSPB11,LRRC42	n	1	26.1785	E_E	Active	NA	NA	30.915	E	Active	NA	NA	A	A	Same	E_shared	15	chr1_12496	NA	NA	NA	NA	0	26.1785	B	Background	NA	NA	30.915	B	Background	NA	NA	A	A	Same	B	15
546	540	82758.5	0	naive_primed	10.16	9.55	chr1_12513	HSPB11,LRRC42	protein_coding,protein_coding	HSPB11,LRRC42	n	1	26.1785	E_E	Active	NA	NA	30.915	E	Active	NA	NA	A	A	Same	E_shared	15	chr1_12497	NA	NA	NA	NA	0	26.1785	B	H3K4me1	NA	NA	30.915	B	Background	NA	NA	A	A	Same	B	15
546	541	78901	0	naive_primed	5.15	5.26	chr1_12513	HSPB11,LRRC42	protein_coding,protein_coding	HSPB11,LRRC42	n	1	26.1785	E_E	Active	NA	NA	30.915	E	Active	NA	NA	A	A	Same	E_shared	15	chr1_12498	NA	NA	NA	NA	0	26.1785	B	H3K4me1	NA	NA	30.915	B	Background	NA	NA	A	A	Same	B	15
546	542	76834	0	naive_primed	7.72	8.51	chr1_12513	HSPB11,LRRC42	protein_coding,protein_coding	HSPB11,LRRC42	n	1	26.1785	E_E	Active	NA	NA	30.915	E	Active	NA	NA	A	A	Same	E_shared	15	chr1_12500	NA	NA	NA	NA	0	26.1785	B	Background	NA	NA	30.915	B	Background	NA	NA	A	A	Same	B	15
546	543	68405.5	0	naive	6.5	4.39	chr1_12513	HSPB11,LRRC42	protein_coding,protein_coding	HSPB11,LRRC42	n	1	26.1785	E_E	Active	NA	NA	30.915	E	Active	NA	NA	A	A	Same	E_shared	15	chr1_12502	NA	NA	NA	NA	0	26.1785	B	Background	NA	NA	30.915	B	Background	NA	NA	A	A	Same	B	15
546	544	66028	0	naive_primed	5.73	5.05	chr1_12513	HSPB11,LRRC42	protein_coding,protein_coding	HSPB11,LRRC42	n	1	26.1785	E_E	Active	NA	NA	30.915	E	Active	NA	NA	A	A	Same	E_shared	15	chr1_12504	NA	NA	NA	NA	0	26.1785	B	Background	NA	NA	30.915	B	Background	NA	NA	A	A	Same	B	15
546	563	129324	0	naive	7.22	2.65	chr1_12513	HSPB11,LRRC42	protein_coding,protein_coding	HSPB11,LRRC42	n	1	26.1785	E_E	Active	NA	NA	30.915	E	Active	NA	NA	A	A	Same	E_shared	15	chr1_12545	NA	NA	NA	NA	0	28.5178	B	H3K4me1	NA	NA	28.5756	B	H3K4me1	NA	NA	A	A	Same	B	15
546	618	771770	0	primed	0	5.81	chr1_12513	HSPB11,LRRC42	protein_coding,protein_coding	HSPB11,LRRC42	n	1	26.1785	E_E	Active	NA	NA	30.915	E	Active	NA	NA	A	A	Same	E_shared	15	chr1_12701	NA	NA	NA	NA	0	23.0129	B	H3K4me1	NA	NA	32.4933	B	Background	NA	NA	A	A	Same	B	15
549	539	155886	0	primed	3.71	5.69	chr1_12528	LDLRAD1	protein_coding	LDLRAD1	n	1	28.5178	E_E	Active	NA	NA	28.5756	B	Active	NA	NA	A	A	Same	E_naive	15	chr1_12496	NA	NA	NA	NA	0	26.1785	B	Background	NA	NA	30.915	B	Background	NA	NA	A	A	Same	B	15
549	618	701141	0	primed	2.01	9.51	chr1_12528	LDLRAD1	protein_coding	LDLRAD1	n	1	28.5178	E_E	Active	NA	NA	28.5756	B	Active	NA	NA	A	A	Same	E_naive	15	chr1_12701	NA	NA	NA	NA	0	23.0129	B	H3K4me1	NA	NA	32.4933	B	Background	NA	NA	A	A	Same	B	15
549	619	701885	0	primed	2.25	5.41	chr1_12528	LDLRAD1	protein_coding	LDLRAD1	n	1	28.5178	E_E	Active	NA	NA	28.5756	B	Active	NA	NA	A	A	Same	E_naive	15	chr1_12702	NA	NA	NA	NA	0	23.0129	B	H3K4me1	NA	NA	32.4933	B	Background	NA	NA	A	A	Same	B	15
549	621	706828	0	primed	0.04	8.54	chr1_12528	LDLRAD1	protein_coding	LDLRAD1	n	1	28.5178	E_E	Active	NA	NA	28.5756	B	Active	NA	NA	A	A	Same	E_naive	15	chr1_12708	NA	NA	NA	NA	0	23.0129	B	Background	NA	NA	32.4933	B	Background	NA	NA	A	A	Same	B	15
549	625	731143	0	primed	2.92	7.32	chr1_12528	LDLRAD1	protein_coding	LDLRAD1	n	1	28.5178	E_E	Active	NA	NA	28.5756	B	Active	NA	NA	A	A	Same	E_naive	15	chr1_12716	NA	NA	NA	NA	0	21.7277	B	Background	NA	NA	25.157	B	Active	NA	NA	A	A	Same	B	15
549	627	735405	0	primed	0.73	5.67	chr1_12528	LDLRAD1	protein_coding	LDLRAD1	n	1	28.5178	E_E	Active	NA	NA	28.5756	B	Active	NA	NA	A	A	Same	E_naive	15	chr1_12718	NA	NA	NA	NA	0	21.7277	B	Background	NA	NA	25.157	B	Background	NA	NA	A	A	Same	B	15
549	636	808868	0	primed	4.15	6.59	chr1_12528	LDLRAD1	protein_coding	LDLRAD1	n	1	28.5178	E_E	Active	NA	NA	28.5756	B	Active	NA	NA	A	A	Same	E_naive	15	chr1_12728	NA	NA	NA	NA	0	21.7277	B	Background	NA	NA	25.157	B	Background	NA	NA	A	A	Same	B	15
556	538	199886	0	naive	5.37	2.88	chr1_12538	TMEM59,TCEANC2	protein_coding,protein_coding	TMEM59,TCEANC2	NA	1	28.5178	E	Active	NA	NA	28.5756	E	Active	NA	NA	A	A	Same	E_shared	15	chr1_12495	NA	NA	NA	NA	0	26.1785	B	Background	NA	NA	30.915	B	H3K4me1	NA	NA	A	A	Same	B	15
556	539	195680	0	naive_primed	6.05	6.31	chr1_12538	TMEM59,TCEANC2	protein_coding,protein_coding	TMEM59,TCEANC2	NA	1	28.5178	E	Active	NA	NA	28.5756	E	Active	NA	NA	A	A	Same	E_shared	15	chr1_12496	NA	NA	NA	NA	0	26.1785	B	Background	NA	NA	30.915	B	Background	NA	NA	A	A	Same	B	15
556	540	193181	0	naive_primed	5.17	6.02	chr1_12538	TMEM59,TCEANC2	protein_coding,protein_coding	TMEM59,TCEANC2	NA	1	28.5178	E	Active	NA	NA	28.5756	E	Active	NA	NA	A	A	Same	E_shared	15	chr1_12497	NA	NA	NA	NA	0	26.1785	B	H3K4me1	NA	NA	30.915	B	Background	NA	NA	A	A	Same	B	15
556	553	12594.5	0	naive_primed	5.09	5.87	chr1_12538	TMEM59,TCEANC2	protein_coding,protein_coding	TMEM59,TCEANC2	NA	1	28.5178	E	Active	NA	NA	28.5756	E	Active	NA	NA	A	A	Same	E_shared	15	chr1_12535	TMEM59	protein_coding	TMEM59	NA	0	28.5178	B	H3K4me1	NA	NA	28.5756	B	H3K4me1	NA	NA	A	A	Same	B	15
556	554	10478.5	0	primed	3.88	5.88	chr1_12538	TMEM59,TCEANC2	protein_coding,protein_coding	TMEM59,TCEANC2	NA	1	28.5178	E	Active	NA	NA	28.5756	E	Active	NA	NA	A	A	Same	E_shared	15	chr1_12536	TMEM59	protein_coding	TMEM59	NA	0	28.5178	B	Active	NA	NA	28.5756	B	Active	NA	NA	A	A	Same	B	15
556	604	456100	0	primed	2.19	5.23	chr1_12538	TMEM59,TCEANC2	protein_coding,protein_coding	TMEM59,TCEANC2	NA	1	28.5178	E	Active	NA	NA	28.5756	E	Active	NA	NA	A	A	Same	E_shared	15	chr1_12658	RP5.866L20.1	lincRNA	NA	NA	0	23.0129	B	H3K4me1	NA	NA	32.4933	B	Background	NA	NA	A	A	Same	B	15
556	608	607117	0	primed	1.83	5.55	chr1_12538	TMEM59,TCEANC2	protein_coding,protein_coding	TMEM59,TCEANC2	NA	1	28.5178	E	Active	NA	NA	28.5756	E	Active	NA	NA	A	A	Same	E_shared	15	chr1_12684	NA	NA	NA	NA	0	23.0129	B	H3K4me1	NA	NA	32.4933	B	Background	NA	NA	A	A	Same	B	15
556	609	608324	0	primed	3.1	5.57	chr1_12538	TMEM59,TCEANC2	protein_coding,protein_coding	TMEM59,TCEANC2	NA	1	28.5178	E	Active	NA	NA	28.5756	E	Active	NA	NA	A	A	Same	E_shared	15	chr1_12685	NA	NA	NA	NA	0	23.0129	B	H3K4me1	NA	NA	32.4933	B	Background	NA	NA	A	A	Same	B	15
556	611	614070	0	primed	0	6.13	chr1_12538	TMEM59,TCEANC2	protein_coding,protein_coding	TMEM59,TCEANC2	NA	1	28.5178	E	Active	NA	NA	28.5756	E	Active	NA	NA	A	A	Same	E_shared	15	chr1_12689	NA	NA	NA	NA	0	23.0129	B	Background	NA	NA	32.4933	B	Background	NA	NA	A	A	Same	B	15
556	612	614572	0	primed	0.32	5.79	chr1_12538	TMEM59,TCEANC2	protein_coding,protein_coding	TMEM59,TCEANC2	NA	1	28.5178	E	Active	NA	NA	28.5756	E	Active	NA	NA	A	A	Same	E_shared	15	chr1_12690	NA	NA	NA	NA	0	23.0129	B	Background	NA	NA	32.4933	B	Background	NA	NA	A	A	Same	B	15
556	613	624649	0	primed	1.26	8.65	chr1_12538	TMEM59,TCEANC2	protein_coding,protein_coding	TMEM59,TCEANC2	NA	1	28.5178	E	Active	NA	NA	28.5756	E	Active	NA	NA	A	A	Same	E_shared	15	chr1_12693	MROH7	protein_coding	MROH7	NA	0	23.0129	B	Background	NA	NA	32.4933	B	Background	NA	NA	A	A	Same	B	15
556	614	628604	0	primed	0.24	6.98	chr1_12538	TMEM59,TCEANC2	protein_coding,protein_coding	TMEM59,TCEANC2	NA	1	28.5178	E	Active	NA	NA	28.5756	E	Active	NA	NA	A	A	Same	E_shared	15	chr1_12694	NA	NA	NA	NA	0	23.0129	B	Background	NA	NA	32.4933	B	Background	NA	NA	A	A	Same	B	15
556	617	658468	0	primed	0.89	7.23	chr1_12538	TMEM59,TCEANC2	protein_coding,protein_coding	TMEM59,TCEANC2	NA	1	28.5178	E	Active	NA	NA	28.5756	E	Active	NA	NA	A	A	Same	E_shared	15	chr1_12700	NA	NA	NA	NA	0	23.0129	B	Active	NA	NA	32.4933	B	Active	NA	NA	A	A	Same	B	15
556	618	661348	0	primed	2.65	9.2	chr1_12538	TMEM59,TCEANC2	protein_coding,protein_coding	TMEM59,TCEANC2	NA	1	28.5178	E	Active	NA	NA	28.5756	E	Active	NA	NA	A	A	Same	E_shared	15	chr1_12701	NA	NA	NA	NA	0	23.0129	B	H3K4me1	NA	NA	32.4933	B	Background	NA	NA	A	A	Same	B	15
556	619	662092	0	primed	0	7.99	chr1_12538	TMEM59,TCEANC2	protein_coding,protein_coding	TMEM59,TCEANC2	NA	1	28.5178	E	Active	NA	NA	28.5756	E	Active	NA	NA	A	A	Same	E_shared	15	chr1_12702	NA	NA	NA	NA	0	23.0129	B	H3K4me1	NA	NA	32.4933	B	Background	NA	NA	A	A	Same	B	15
556	620	665470	0	primed	0.9	7.31	chr1_12538	TMEM59,TCEANC2	protein_coding,protein_coding	TMEM59,TCEANC2	NA	1	28.5178	E	Active	NA	NA	28.5756	E	Active	NA	NA	A	A	Same	E_shared	15	chr1_12707	NA	NA	NA	NA	0	23.0129	B	Heterochromatin Repressed	NA	NA	32.4933	B	Background	NA	NA	A	A	Same	B	15
556	621	667036	0	primed	1.46	6.7	chr1_12538	TMEM59,TCEANC2	protein_coding,protein_coding	TMEM59,TCEANC2	NA	1	28.5178	E	Active	NA	NA	28.5756	E	Active	NA	NA	A	A	Same	E_shared	15	chr1_12708	NA	NA	NA	NA	0	23.0129	B	Background	NA	NA	32.4933	B	Background	NA	NA	A	A	Same	B	15
556	623	672294	0	primed	0.35	6.76	chr1_12538	TMEM59,TCEANC2	protein_coding,protein_coding	TMEM59,TCEANC2	NA	1	28.5178	E	Active	NA	NA	28.5756	E	Active	NA	NA	A	A	Same	E_shared	15	chr1_12710	TTC4	protein_coding	TTC4	NA	0	23.0129	B	Background	NA	NA	32.4933	B	Background	NA	NA	A	A	Same	B	15
556	624	689538	0	primed	2.17	7.37	chr1_12538	TMEM59,TCEANC2	protein_coding,protein_coding	TMEM59,TCEANC2	NA	1	28.5178	E	Active	NA	NA	28.5756	E	Active	NA	NA	A	A	Same	E_shared	15	chr1_12713	NA	NA	NA	NA	0	22.3703	B	Background	NA	NA	28.8252	B	Background	NA	NA	A	A	Same	B	15
556	625	691350	0	primed	2.13	8.77	chr1_12538	TMEM59,TCEANC2	protein_coding,protein_coding	TMEM59,TCEANC2	NA	1	28.5178	E	Active	NA	NA	28.5756	E	Active	NA	NA	A	A	Same	E_shared	15	chr1_12716	NA	NA	NA	NA	0	21.7277	B	Background	NA	NA	25.157	B	Active	NA	NA	A	A	Same	B	15
556	626	693744	0	primed	1.58	5.78	chr1_12538	TMEM59,TCEANC2	protein_coding,protein_coding	TMEM59,TCEANC2	NA	1	28.5178	E	Active	NA	NA	28.5756	E	Active	NA	NA	A	A	Same	E_shared	15	chr1_12717	NA	NA	NA	NA	0	21.7277	B	Background	NA	NA	25.157	B	Background	NA	NA	A	A	Same	B	15
556	627	695612	0	primed	2.96	5.79	chr1_12538	TMEM59,TCEANC2	protein_coding,protein_coding	TMEM59,TCEANC2	NA	1	28.5178	E	Active	NA	NA	28.5756	E	Active	NA	NA	A	A	Same	E_shared	15	chr1_12718	NA	NA	NA	NA	0	21.7277	B	Background	NA	NA	25.157	B	Background	NA	NA	A	A	Same	B	15
556	628	696566	0	primed	2.19	5.73	chr1_12538	TMEM59,TCEANC2	protein_coding,protein_coding	TMEM59,TCEANC2	NA	1	28.5178	E	Active	NA	NA	28.5756	E	Active	NA	NA	A	A	Same	E_shared	15	chr1_12719	NA	NA	NA	NA	0	21.7277	B	Background	NA	NA	25.157	B	Background	NA	NA	A	A	Same	B	15
556	630	698630	0	primed	2.16	5.11	chr1_12538	TMEM59,TCEANC2	protein_coding,protein_coding	TMEM59,TCEANC2	NA	1	28.5178	E	Active	NA	NA	28.5756	E	Active	NA	NA	A	A	Same	E_shared	15	chr1_12720	NA	NA	NA	NA	0	21.7277	B	Background	NA	NA	25.157	B	Background	NA	NA	A	A	Same	B	15
556	632	725720	1	naive	6.17	7.3	chr1_12538	TMEM59,TCEANC2	protein_coding,protein_coding	TMEM59,TCEANC2	NA	1	28.5178	E	Active	NA	NA	28.5756	E	Active	NA	NA	A	A	Same	E_shared	15	chr1_12723	TTC22,RP11.67L3.2	protein_coding,antisense	TTC22	NA	1	21.7277	B	Active	NA	NA	25.157	B	H3K4me1	NA	NA	A	A	Same	B	15
556	633	735832	0	naive_primed	5.52	6.15	chr1_12538	TMEM59,TCEANC2	protein_coding,protein_coding	TMEM59,TCEANC2	NA	1	28.5178	E	Active	NA	NA	28.5756	E	Active	NA	NA	A	A	Same	E_shared	15	chr1_12724	NA	NA	NA	NA	0	21.7277	B	H3K4me1	NA	NA	25.157	B	H3K4me1	NA	NA	A	A	Same	B	15
556	634	740091	1	naive_primed	5.44	8.54	chr1_12538	TMEM59,TCEANC2	protein_coding,protein_coding	TMEM59,TCEANC2	NA	1	28.5178	E	Active	NA	NA	28.5756	E	Active	NA	NA	A	A	Same	E_shared	15	chr1_12725	TTC22	protein_coding	TTC22	NA	1	21.7277	B	Active	NA	NA	25.157	B	Active	NA	NA	A	A	Same	B	15
556	636	769076	0	primed	2.4	5.94	chr1_12538	TMEM59,TCEANC2	protein_coding,protein_coding	TMEM59,TCEANC2	NA	1	28.5178	E	Active	NA	NA	28.5756	E	Active	NA	NA	A	A	Same	E_shared	15	chr1_12728	NA	NA	NA	NA	0	21.7277	B	Background	NA	NA	25.157	B	Background	NA	NA	A	A	Same	B	15
568	550	6988	0	naive	5.7	3.69	chr1_1255	THAP3	protein_coding	THAP3	NA	1	30.104	E	Active	NA	NA	33.3453	E	Active	NA	NA	A	A	Same	E_shared	16	chr1_1253	NA	NA	NA	NA	0	30.104	B	Active	NA	NA	33.3453	B	Active	NA	NA	A	A	Same	B	16
575	574	15000	0	naive_primed	7.1	6.31	chr1_12560	CDCP2	protein_coding	CDCP2	NA	1	28.5178	B	H3K4me1	NA	NA	28.5756	B	H3K4me1	NA	NA	A	A	Same	B	15	chr1_12558	RP11.446E24.3	antisense	NA	NA	0	28.5178	B	H3K4me1	NA	NA	28.5756	B	Active	NA	NA	A	A	Same	B	15
575	611	522704	0	primed	3.92	5.12	chr1_12560	CDCP2	protein_coding	CDCP2	NA	1	28.5178	B	H3K4me1	NA	NA	28.5756	B	H3K4me1	NA	NA	A	A	Same	B	15	chr1_12689	NA	NA	NA	NA	0	23.0129	B	Background	NA	NA	32.4933	B	Background	NA	NA	A	A	Same	B	15
575	632	634353	1	naive	9.17	3.8	chr1_12560	CDCP2	protein_coding	CDCP2	NA	1	28.5178	B	H3K4me1	NA	NA	28.5756	B	H3K4me1	NA	NA	A	A	Same	B	15	chr1_12723	TTC22,RP11.67L3.2	protein_coding,antisense	TTC22	NA	1	21.7277	B	Active	NA	NA	25.157	B	H3K4me1	NA	NA	A	A	Same	B	15
575	636	677708	0	naive	7.95	0.61	chr1_12560	CDCP2	protein_coding	CDCP2	NA	1	28.5178	B	H3K4me1	NA	NA	28.5756	B	H3K4me1	NA	NA	A	A	Same	B	15	chr1_12728	NA	NA	NA	NA	0	21.7277	B	Background	NA	NA	25.157	B	Background	NA	NA	A	A	Same	B	15
577	614	517012	0	primed	2.36	6.07	chr1_12565	NA	NA	NA	NA	1	28.5178	B	Background	NA	NA	28.5756	B	Background	NA	NA	A	A	Same	B	15	chr1_12694	NA	NA	NA	NA	0	23.0129	B	Background	NA	NA	32.4933	B	Background	NA	NA	A	A	Same	B	15
577	625	579758	0	primed	2.67	5.63	chr1_12565	NA	NA	NA	NA	1	28.5178	B	Background	NA	NA	28.5756	B	Background	NA	NA	A	A	Same	B	15	chr1_12716	NA	NA	NA	NA	0	21.7277	B	Background	NA	NA	25.157	B	Active	NA	NA	A	A	Same	B	15
577	636	657484	0	primed	0.97	6.41	chr1_12565	NA	NA	NA	NA	1	28.5178	B	Background	NA	NA	28.5756	B	Background	NA	NA	A	A	Same	B	15	chr1_12728	NA	NA	NA	NA	0	21.7277	B	Background	NA	NA	25.157	B	Background	NA	NA	A	A	Same	B	15
578	599	302722	0	naive	5.44	0.26	chr1_12569	MRPL37	protein_coding	MRPL37	NA	1	28.5178	B	Background	NA	NA	28.5756	B	Background	NA	NA	A	A	Same	B	15	chr1_12651	NA	NA	NA	NA	0	26.5414	B	H3K4me1	NA	NA	27.159	B	Mixed	NA	NA	A	A	Same	B	15
580	592	185285	0	naive	5.38	2.22	chr1_12574	RP11.446E24.4,CYB5RL,MRPL37	protein_coding,protein_coding,protein_coding	RP11.446E24.4,CYB5RL,MRPL37	NA	1	28.5178	E	Active	NA	NA	28.5756	E	Active	NA	NA	A	A	Same	E_shared	15	chr1_12623	NA	NA	NA	NA	0	26.5414	B	H3K4me1	NA	NA	27.159	B	H3K4me1	NA	NA	A	A	Same	B	15
580	600	289568	0	naive	5.49	1.53	chr1_12574	RP11.446E24.4,CYB5RL,MRPL37	protein_coding,protein_coding,protein_coding	RP11.446E24.4,CYB5RL,MRPL37	NA	1	28.5178	E	Active	NA	NA	28.5756	E	Active	NA	NA	A	A	Same	E_shared	15	chr1_12652	NA	NA	NA	np	0	26.5414	B	Mixed	NA	NA	27.159	E	Mixed	NA	NA	A	A	Same	E_primed	15
580	601	293579	0	naive	5.4	2.78	chr1_12574	RP11.446E24.4,CYB5RL,MRPL37	protein_coding,protein_coding,protein_coding	RP11.446E24.4,CYB5RL,MRPL37	NA	1	28.5178	E	Active	NA	NA	28.5756	E	Active	NA	NA	A	A	Same	E_shared	15	chr1_12654	NA	NA	NA	np	0	26.5414	E	Active	NA	NA	27.159	E	Active	NA	NA	A	A	Same	E_shared	15
580	604	318740	0	primed	3.49	8.3	chr1_12574	RP11.446E24.4,CYB5RL,MRPL37	protein_coding,protein_coding,protein_coding	RP11.446E24.4,CYB5RL,MRPL37	NA	1	28.5178	E	Active	NA	NA	28.5756	E	Active	NA	NA	A	A	Same	E_shared	15	chr1_12658	RP5.866L20.1	lincRNA	NA	NA	0	23.0129	B	H3K4me1	NA	NA	32.4933	B	Background	NA	NA	A	A	Same	B	15
580	606	335334	0	primed	2.89	5.33	chr1_12574	RP11.446E24.4,CYB5RL,MRPL37	protein_coding,protein_coding,protein_coding	RP11.446E24.4,CYB5RL,MRPL37	NA	1	28.5178	E	Active	NA	NA	28.5756	E	Active	NA	NA	A	A	Same	E_shared	15	chr1_12661	NA	NA	NA	NA	0	23.0129	B	H3K4me1	NA	NA	32.4933	B	Background	NA	NA	A	A	Same	B	15
580	613	487288	0	primed	2.68	7.76	chr1_12574	RP11.446E24.4,CYB5RL,MRPL37	protein_coding,protein_coding,protein_coding	RP11.446E24.4,CYB5RL,MRPL37	NA	1	28.5178	E	Active	NA	NA	28.5756	E	Active	NA	NA	A	A	Same	E_shared	15	chr1_12693	MROH7	protein_coding	MROH7	NA	0	23.0129	B	Background	NA	NA	32.4933	B	Background	NA	NA	A	A	Same	B	15
580	618	523987	0	primed	2.41	6.67	chr1_12574	RP11.446E24.4,CYB5RL,MRPL37	protein_coding,protein_coding,protein_coding	RP11.446E24.4,CYB5RL,MRPL37	NA	1	28.5178	E	Active	NA	NA	28.5756	E	Active	NA	NA	A	A	Same	E_shared	15	chr1_12701	NA	NA	NA	NA	0	23.0129	B	H3K4me1	NA	NA	32.4933	B	Background	NA	NA	A	A	Same	B	15
580	625	553989	0	primed	3.86	5.16	chr1_12574	RP11.446E24.4,CYB5RL,MRPL37	protein_coding,protein_coding,protein_coding	RP11.446E24.4,CYB5RL,MRPL37	NA	1	28.5178	E	Active	NA	NA	28.5756	E	Active	NA	NA	A	A	Same	E_shared	15	chr1_12716	NA	NA	NA	NA	0	21.7277	B	Background	NA	NA	25.157	B	Active	NA	NA	A	A	Same	B	15
580	632	588359	1	naive	5.02	4.81	chr1_12574	RP11.446E24.4,CYB5RL,MRPL37	protein_coding,protein_coding,protein_coding	RP11.446E24.4,CYB5RL,MRPL37	NA	1	28.5178	E	Active	NA	NA	28.5756	E	Active	NA	NA	A	A	Same	E_shared	15	chr1_12723	TTC22,RP11.67L3.2	protein_coding,antisense	TTC22	NA	1	21.7277	B	Active	NA	NA	25.157	B	H3K4me1	NA	NA	A	A	Same	B	15
580	633	598470	0	naive	5.09	1.92	chr1_12574	RP11.446E24.4,CYB5RL,MRPL37	protein_coding,protein_coding,protein_coding	RP11.446E24.4,CYB5RL,MRPL37	NA	1	28.5178	E	Active	NA	NA	28.5756	E	Active	NA	NA	A	A	Same	E_shared	15	chr1_12724	NA	NA	NA	NA	0	21.7277	B	H3K4me1	NA	NA	25.157	B	H3K4me1	NA	NA	A	A	Same	B	15
585	617	495079	0	primed	1.03	6.63	chr1_12580	NA	NA	NA	NA	1	28.5178	B	Active	NA	NA	28.5756	B	H3K4me1	NA	NA	A	A	Same	B	15	chr1_12700	NA	NA	NA	NA	0	23.0129	B	Active	NA	NA	32.4933	B	Active	NA	NA	A	A	Same	B	15
585	625	527961	0	primed	1.02	5.57	chr1_12580	NA	NA	NA	NA	1	28.5178	B	Active	NA	NA	28.5756	B	H3K4me1	NA	NA	A	A	Same	B	15	chr1_12716	NA	NA	NA	NA	0	21.7277	B	Background	NA	NA	25.157	B	Active	NA	NA	A	A	Same	B	15
585	627	532223	0	primed	3.91	5.19	chr1_12580	NA	NA	NA	NA	1	28.5178	B	Active	NA	NA	28.5756	B	H3K4me1	NA	NA	A	A	Same	B	15	chr1_12718	NA	NA	NA	NA	0	21.7277	B	Background	NA	NA	25.157	B	Background	NA	NA	A	A	Same	B	15
585	632	562331	1	naive_primed	5.49	5.42	chr1_12580	NA	NA	NA	NA	1	28.5178	B	Active	NA	NA	28.5756	B	H3K4me1	NA	NA	A	A	Same	B	15	chr1_12723	TTC22,RP11.67L3.2	protein_coding,antisense	TTC22	NA	1	21.7277	B	Active	NA	NA	25.157	B	H3K4me1	NA	NA	A	A	Same	B	15
587	591	134486	0	naive	5.52	2.11	chr1_12582	NA	NA	NA	NA	1	28.5178	B	H3K4me1	NA	NA	28.5756	B	Background	NA	NA	A	A	Same	B	15	chr1_12621	NA	NA	NA	NA	0	26.5414	B	Active	NA	NA	27.159	B	Active	NA	NA	A	A	Same	B	15
587	593	147970	0	naive	5.29	3.29	chr1_12582	NA	NA	NA	NA	1	28.5178	B	H3K4me1	NA	NA	28.5756	B	Background	NA	NA	A	A	Same	B	15	chr1_12625	NA	NA	NA	NA	0	26.5414	B	H3K4me1	NA	NA	27.159	B	H3K4me1	NA	NA	A	A	Same	B	15
587	596	240278	0	naive	7.52	3.01	chr1_12582	NA	NA	NA	NA	1	28.5178	B	H3K4me1	NA	NA	28.5756	B	Background	NA	NA	A	A	Same	B	15	chr1_12646	NA	NA	NA	NA	0	26.5414	B	Polycomb Repressed	NA	NA	27.159	B	H3K4me1	NA	NA	A	A	Same	B	15
587	602	261482	0	naive	5.12	3.05	chr1_12582	NA	NA	NA	NA	1	28.5178	B	H3K4me1	NA	NA	28.5756	B	Background	NA	NA	A	A	Same	B	15	chr1_12655	NA	NA	NA	NA	0	24.7771	B	H3K4me1	NA	NA	29.8261	B	Active	NA	NA	A	A	Same	B	15
587	614	450029	0	primed	3.79	5.73	chr1_12582	NA	NA	NA	NA	1	28.5178	B	H3K4me1	NA	NA	28.5756	B	Background	NA	NA	A	A	Same	B	15	chr1_12694	NA	NA	NA	NA	0	23.0129	B	Background	NA	NA	32.4933	B	Background	NA	NA	A	A	Same	B	15
587	620	486894	0	primed	2.9	5.31	chr1_12582	NA	NA	NA	NA	1	28.5178	B	H3K4me1	NA	NA	28.5756	B	Background	NA	NA	A	A	Same	B	15	chr1_12707	NA	NA	NA	NA	0	23.0129	B	Heterochromatin Repressed	NA	NA	32.4933	B	Background	NA	NA	A	A	Same	B	15
587	625	512774	0	primed	1.55	5.09	chr1_12582	NA	NA	NA	NA	1	28.5178	B	H3K4me1	NA	NA	28.5756	B	Background	NA	NA	A	A	Same	B	15	chr1_12716	NA	NA	NA	NA	0	21.7277	B	Background	NA	NA	25.157	B	Active	NA	NA	A	A	Same	B	15
590	601	204808	0	naive	5.53	2.5	chr1_12594	RP5.997D24.3	antisense	NA	NA	1	26.5414	B	H3K4me1	NA	NA	27.159	B	H3K4me1	NA	NA	A	A	Same	B	15	chr1_12654	NA	NA	NA	np	0	26.5414	E	Active	NA	NA	27.159	E	Active	NA	NA	A	A	Same	E_shared	15
590	625	465218	0	naive	5.77	0.18	chr1_12594	RP5.997D24.3	antisense	NA	NA	1	26.5414	B	H3K4me1	NA	NA	27.159	B	H3K4me1	NA	NA	A	A	Same	B	15	chr1_12716	NA	NA	NA	NA	0	21.7277	B	Background	NA	NA	25.157	B	Active	NA	NA	A	A	Same	B	15
590	632	499588	1	naive	5.62	2.07	chr1_12594	RP5.997D24.3	antisense	NA	NA	1	26.5414	B	H3K4me1	NA	NA	27.159	B	H3K4me1	NA	NA	A	A	Same	B	15	chr1_12723	TTC22,RP11.67L3.2	protein_coding,antisense	TTC22	NA	1	21.7277	B	Active	NA	NA	25.157	B	H3K4me1	NA	NA	A	A	Same	B	15
590	636	542944	0	naive	5.69	2.43	chr1_12594	RP5.997D24.3	antisense	NA	NA	1	26.5414	B	H3K4me1	NA	NA	27.159	B	H3K4me1	NA	NA	A	A	Same	B	15	chr1_12728	NA	NA	NA	NA	0	21.7277	B	Background	NA	NA	25.157	B	Background	NA	NA	A	A	Same	B	15
594	595	60430	0	primed	4.77	5.93	chr1_12629	SSBP3	protein_coding	SSBP3	NA	1	26.5414	B	Active	NA	NA	27.159	B	H3K4me1	NA	NA	A	A	Same	B	15	chr1_12645	NA	NA	NA	n	0	26.5414	B	Mixed	NA	NA	27.159	B	Active	NA	NA	A	A	Same	B	15
594	596	67215.5	0	naive_primed	10.5	13.75	chr1_12629	SSBP3	protein_coding	SSBP3	NA	1	26.5414	B	Active	NA	NA	27.159	B	H3K4me1	NA	NA	A	A	Same	B	15	chr1_12646	NA	NA	NA	NA	0	26.5414	B	Polycomb Repressed	NA	NA	27.159	B	H3K4me1	NA	NA	A	A	Same	B	15
594	597	68401	0	naive_primed	6.88	13.71	chr1_12629	SSBP3	protein_coding	SSBP3	NA	1	26.5414	B	Active	NA	NA	27.159	B	H3K4me1	NA	NA	A	A	Same	B	15	chr1_12649	NA	NA	NA	NA	0	26.5414	B	Mixed	NA	NA	27.159	B	H3K4me1	NA	NA	A	A	Same	B	15
594	598	71199	0	naive_primed	7.4	11.23	chr1_12629	SSBP3	protein_coding	SSBP3	NA	1	26.5414	B	Active	NA	NA	27.159	B	H3K4me1	NA	NA	A	A	Same	B	15	chr1_12650	NA	NA	NA	NA	0	26.5414	B	H3K4me1	NA	NA	27.159	B	H3K4me1	NA	NA	A	A	Same	B	15
594	599	74134.5	0	naive_primed	12.25	9.48	chr1_12629	SSBP3	protein_coding	SSBP3	NA	1	26.5414	B	Active	NA	NA	27.159	B	H3K4me1	NA	NA	A	A	Same	B	15	chr1_12651	NA	NA	NA	NA	0	26.5414	B	H3K4me1	NA	NA	27.159	B	Mixed	NA	NA	A	A	Same	B	15
594	600	75291.5	0	naive_primed	12.98	14.74	chr1_12629	SSBP3	protein_coding	SSBP3	NA	1	26.5414	B	Active	NA	NA	27.159	B	H3K4me1	NA	NA	A	A	Same	B	15	chr1_12652	NA	NA	NA	np	0	26.5414	B	Mixed	NA	NA	27.159	E	Mixed	NA	NA	A	A	Same	E_primed	15
594	601	79302.5	0	naive_primed	8.79	12.82	chr1_12629	SSBP3	protein_coding	SSBP3	NA	1	26.5414	B	Active	NA	NA	27.159	B	H3K4me1	NA	NA	A	A	Same	B	15	chr1_12654	NA	NA	NA	np	0	26.5414	E	Active	NA	NA	27.159	E	Active	NA	NA	A	A	Same	E_shared	15
594	632	374082	1	naive	10.17	3.15	chr1_12629	SSBP3	protein_coding	SSBP3	NA	1	26.5414	B	Active	NA	NA	27.159	B	H3K4me1	NA	NA	A	A	Same	B	15	chr1_12723	TTC22,RP11.67L3.2	protein_coding,antisense	TTC22	NA	1	21.7277	B	Active	NA	NA	25.157	B	H3K4me1	NA	NA	A	A	Same	B	15
605	536	679094	1	primed	2.06	5.29	chr1_12659	RP5.866L20.2	processed_pseudogene	NA	NA	1	23.0129	B	Background	NA	NA	32.4933	B	Background	NA	NA	A	A	Same	B	15	chr1_12492	NDC1,RP4.654H19.2	protein_coding,processed_pseudogene	NDC1	NA	1	26.1785	E	Mixed	NA	NA	30.915	E	Active	NA	NA	A	A	Same	E_shared	15
605	556	463712	1	primed	2.94	16.43	chr1_12659	RP5.866L20.2	processed_pseudogene	NA	NA	1	23.0129	B	Background	NA	NA	32.4933	B	Background	NA	NA	A	A	Same	B	15	chr1_12538	TMEM59,TCEANC2	protein_coding,protein_coding	TMEM59,TCEANC2	NA	1	28.5178	E	Active	NA	NA	28.5756	E	Active	NA	NA	A	A	Same	E_shared	15
605	559	450112	0	primed	0.51	5.14	chr1_12659	RP5.866L20.2	processed_pseudogene	NA	NA	1	23.0129	B	Background	NA	NA	32.4933	B	Background	NA	NA	A	A	Same	B	15	chr1_12541	NA	NA	NA	NA	0	28.5178	B	Background	NA	NA	28.5756	B	Background	NA	NA	A	A	Same	B	15
605	561	448952	0	primed	2.94	6.8	chr1_12659	RP5.866L20.2	processed_pseudogene	NA	NA	1	23.0129	B	Background	NA	NA	32.4933	B	Background	NA	NA	A	A	Same	B	15	chr1_12543	NA	NA	NA	NA	0	28.5178	B	Background	NA	NA	28.5756	B	Background	NA	NA	A	A	Same	B	15
605	563	444810	0	primed	4.82	10.51	chr1_12659	RP5.866L20.2	processed_pseudogene	NA	NA	1	23.0129	B	Background	NA	NA	32.4933	B	Background	NA	NA	A	A	Same	B	15	chr1_12545	NA	NA	NA	NA	0	28.5178	B	H3K4me1	NA	NA	28.5756	B	H3K4me1	NA	NA	A	A	Same	B	15
605	564	437892	0	primed	4.76	15.01	chr1_12659	RP5.866L20.2	processed_pseudogene	NA	NA	1	23.0129	B	Background	NA	NA	32.4933	B	Background	NA	NA	A	A	Same	B	15	chr1_12546	RP4.758J24.4	processed_pseudogene	NA	NA	0	28.5178	B	H3K4me1	NA	NA	28.5756	B	Active	NA	NA	A	A	Same	B	15
605	565	432710	0	primed	2.85	5.5	chr1_12659	RP5.866L20.2	processed_pseudogene	NA	NA	1	23.0129	B	Background	NA	NA	32.4933	B	Background	NA	NA	A	A	Same	B	15	chr1_12547	NA	NA	NA	NA	0	28.5178	B	Background	NA	NA	28.5756	B	Background	NA	NA	A	A	Same	B	15
605	567	427320	0	primed	1.14	5.58	chr1_12659	RP5.866L20.2	processed_pseudogene	NA	NA	1	23.0129	B	Background	NA	NA	32.4933	B	Background	NA	NA	A	A	Same	B	15	chr1_12549	NA	NA	NA	NA	0	28.5178	B	Background	NA	NA	28.5756	B	Active	NA	NA	A	A	Same	B	15
605	569	425297	0	primed	2.8	5.62	chr1_12659	RP5.866L20.2	processed_pseudogene	NA	NA	1	23.0129	B	Background	NA	NA	32.4933	B	Background	NA	NA	A	A	Same	B	15	chr1_12550	NA	NA	NA	NA	0	28.5178	B	Background	NA	NA	28.5756	B	Background	NA	NA	A	A	Same	B	15
605	573	393788	0	primed	1.78	7.5	chr1_12659	RP5.866L20.2	processed_pseudogene	NA	NA	1	23.0129	B	Background	NA	NA	32.4933	B	Background	NA	NA	A	A	Same	B	15	chr1_12557	NA	NA	NA	NA	0	28.5178	B	H3K4me1	NA	NA	28.5756	B	H3K4me1	NA	NA	A	A	Same	B	15
605	574	387345	0	naive	5.25	4.38	chr1_12659	RP5.866L20.2	processed_pseudogene	NA	NA	1	23.0129	B	Background	NA	NA	32.4933	B	Background	NA	NA	A	A	Same	B	15	chr1_12558	RP11.446E24.3	antisense	NA	NA	0	28.5178	B	H3K4me1	NA	NA	28.5756	B	Active	NA	NA	A	A	Same	B	15
605	575	372345	1	naive_primed	7.04	6.83	chr1_12659	RP5.866L20.2	processed_pseudogene	NA	NA	1	23.0129	B	Background	NA	NA	32.4933	B	Background	NA	NA	A	A	Same	B	15	chr1_12560	CDCP2	protein_coding	CDCP2	NA	1	28.5178	B	H3K4me1	NA	NA	28.5756	B	H3K4me1	NA	NA	A	A	Same	B	15
605	576	352954	0	primed	3.96	5.5	chr1_12659	RP5.866L20.2	processed_pseudogene	NA	NA	1	23.0129	B	Background	NA	NA	32.4933	B	Background	NA	NA	A	A	Same	B	15	chr1_12564	NA	NA	NA	NA	0	28.5178	B	Background	NA	NA	28.5756	B	Background	NA	NA	A	A	Same	B	15
605	577	352120	1	primed	4.16	7.11	chr1_12659	RP5.866L20.2	processed_pseudogene	NA	NA	1	23.0129	B	Background	NA	NA	32.4933	B	Background	NA	NA	A	A	Same	B	15	chr1_12565	NA	NA	NA	NA	1	28.5178	B	Background	NA	NA	28.5756	B	Background	NA	NA	A	A	Same	B	15
605	580	326351	1	naive_primed	8.05	12.71	chr1_12659	RP5.866L20.2	processed_pseudogene	NA	NA	1	23.0129	B	Background	NA	NA	32.4933	B	Background	NA	NA	A	A	Same	B	15	chr1_12574	RP11.446E24.4,CYB5RL,MRPL37	protein_coding,protein_coding,protein_coding	RP11.446E24.4,CYB5RL,MRPL37	NA	1	28.5178	E	Active	NA	NA	28.5756	E	Active	NA	NA	A	A	Same	E_shared	15
605	581	322902	0	primed	3.56	5.72	chr1_12659	RP5.866L20.2	processed_pseudogene	NA	NA	1	23.0129	B	Background	NA	NA	32.4933	B	Background	NA	NA	A	A	Same	B	15	chr1_12575	NA	NA	NA	NA	0	28.5178	B	Active	NA	NA	28.5756	B	Active	NA	NA	A	A	Same	B	15
605	582	320472	0	primed	2.81	5.73	chr1_12659	RP5.866L20.2	processed_pseudogene	NA	NA	1	23.0129	B	Background	NA	NA	32.4933	B	Background	NA	NA	A	A	Same	B	15	chr1_12576	NA	NA	NA	NA	0	28.5178	B	Active	NA	NA	28.5756	B	H3K4me1	NA	NA	A	A	Same	B	15
605	583	307205	0	primed	4.16	6.39	chr1_12659	RP5.866L20.2	processed_pseudogene	NA	NA	1	23.0129	B	Background	NA	NA	32.4933	B	Background	NA	NA	A	A	Same	B	15	chr1_12578	NA	NA	NA	NA	0	28.5178	B	Background	NA	NA	28.5756	B	H3K4me1	NA	NA	A	A	Same	B	15
605	584	303986	0	primed	4.11	7.76	chr1_12659	RP5.866L20.2	processed_pseudogene	NA	NA	1	23.0129	B	Background	NA	NA	32.4933	B	Background	NA	NA	A	A	Same	B	15	chr1_12579	NA	NA	NA	NA	0	28.5178	B	H3K4me1	NA	NA	28.5756	B	H3K4me1	NA	NA	A	A	Same	B	15
605	585	300323	1	primed	3.36	10.09	chr1_12659	RP5.866L20.2	processed_pseudogene	NA	NA	1	23.0129	B	Background	NA	NA	32.4933	B	Background	NA	NA	A	A	Same	B	15	chr1_12580	NA	NA	NA	NA	1	28.5178	B	Active	NA	NA	28.5756	B	H3K4me1	NA	NA	A	A	Same	B	15
605	586	292330	0	primed	1.29	7.68	chr1_12659	RP5.866L20.2	processed_pseudogene	NA	NA	1	23.0129	B	Background	NA	NA	32.4933	B	Background	NA	NA	A	A	Same	B	15	chr1_12581	SSBP3,SSBP3.AS1	protein_coding,antisense	SSBP3	NA	0	28.5178	E	Mixed	NA	NA	28.5756	B	Mixed	NA	NA	A	A	Same	E_naive	15
605	587	285136	1	primed	3.87	8.48	chr1_12659	RP5.866L20.2	processed_pseudogene	NA	NA	1	23.0129	B	Background	NA	NA	32.4933	B	Background	NA	NA	A	A	Same	B	15	chr1_12582	NA	NA	NA	NA	1	28.5178	B	H3K4me1	NA	NA	28.5756	B	Background	NA	NA	A	A	Same	B	15
605	588	266946	0	naive	5.78	2.5	chr1_12659	RP5.866L20.2	processed_pseudogene	NA	NA	1	23.0129	B	Background	NA	NA	32.4933	B	Background	NA	NA	A	A	Same	B	15	chr1_12585	SSBP3	protein_coding	SSBP3	NA	0	26.5414	B	Active	NA	NA	27.159	B	Active	NA	NA	A	A	Same	B	15
605	589	264990	0	primed	2.32	5.77	chr1_12659	RP5.866L20.2	processed_pseudogene	NA	NA	1	23.0129	B	Background	NA	NA	32.4933	B	Background	NA	NA	A	A	Same	B	15	chr1_12586	SSBP3	protein_coding	SSBP3	NA	0	26.5414	B	Active	NA	NA	27.159	B	Active	NA	NA	A	A	Same	B	15
605	608	143405	0	primed	2.79	5.35	chr1_12659	RP5.866L20.2	processed_pseudogene	NA	NA	1	23.0129	B	Background	NA	NA	32.4933	B	Background	NA	NA	A	A	Same	B	15	chr1_12684	NA	NA	NA	NA	0	23.0129	B	H3K4me1	NA	NA	32.4933	B	Background	NA	NA	A	A	Same	B	15
605	613	160937	0	primed	3.14	5.18	chr1_12659	RP5.866L20.2	processed_pseudogene	NA	NA	1	23.0129	B	Background	NA	NA	32.4933	B	Background	NA	NA	A	A	Same	B	15	chr1_12693	MROH7	protein_coding	MROH7	NA	0	23.0129	B	Background	NA	NA	32.4933	B	Background	NA	NA	A	A	Same	B	15
605	615	167210	0	naive	5.23	4.35	chr1_12659	RP5.866L20.2	processed_pseudogene	NA	NA	1	23.0129	B	Background	NA	NA	32.4933	B	Background	NA	NA	A	A	Same	B	15	chr1_12695	NA	NA	NA	NA	0	23.0129	B	Background	NA	NA	32.4933	B	Background	NA	NA	A	A	Same	B	15
605	627	231900	0	naive	5.09	2.14	chr1_12659	RP5.866L20.2	processed_pseudogene	NA	NA	1	23.0129	B	Background	NA	NA	32.4933	B	Background	NA	NA	A	A	Same	B	15	chr1_12718	NA	NA	NA	NA	0	21.7277	B	Background	NA	NA	25.157	B	Background	NA	NA	A	A	Same	B	15
605	632	262008	1	naive	12.55	2.99	chr1_12659	RP5.866L20.2	processed_pseudogene	NA	NA	1	23.0129	B	Background	NA	NA	32.4933	B	Background	NA	NA	A	A	Same	B	15	chr1_12723	TTC22,RP11.67L3.2	protein_coding,antisense	TTC22	NA	1	21.7277	B	Active	NA	NA	25.157	B	H3K4me1	NA	NA	A	A	Same	B	15
605	633	272120	0	naive	6	3.11	chr1_12659	RP5.866L20.2	processed_pseudogene	NA	NA	1	23.0129	B	Background	NA	NA	32.4933	B	Background	NA	NA	A	A	Same	B	15	chr1_12724	NA	NA	NA	NA	0	21.7277	B	H3K4me1	NA	NA	25.157	B	H3K4me1	NA	NA	A	A	Same	B	15
605	635	286852	1	naive	7.61	5.25	chr1_12659	RP5.866L20.2	processed_pseudogene	NA	NA	1	23.0129	B	Background	NA	NA	32.4933	B	Background	NA	NA	A	A	Same	B	15	chr1_12726	LEXM	protein_coding	LEXM	NA	1	21.7277	B	Background	NA	NA	25.157	B	H3K4me1	NA	NA	A	A	Same	B	15
607	632	159572	1	naive	7.63		chr1_12674	FAM151A,RP11.240D10.4	protein_coding,sense_overlapping	FAM151A	NA	1	23.0129	B	Mixed	NA	NA	32.4933	B	Heterochromatin Repressed	NA	NA	A	A	Same	B	15	chr1_12723	TTC22,RP11.67L3.2	protein_coding,antisense	TTC22	NA	1	21.7277	B	Active	NA	NA	25.157	B	H3K4me1	NA	NA	A	A	Same	B	15
616	552	668713	0	primed	1.91	5.12	chr1_12699	TTC4	protein_coding	TTC4	NA	1	23.0129	E	Active	NA	NA	32.4933	E	Active	NA	NA	A	A	Same	E_shared	15	chr1_12534	TMEM59	protein_coding	TMEM59	NA	0	28.5178	B	H3K4me1	NA	NA	28.5756	B	H3K4me1	NA	NA	A	A	Same	B	15
616	553	666758	0	primed	0	7.44	chr1_12699	TTC4	protein_coding	TTC4	NA	1	23.0129	E	Active	NA	NA	32.4933	E	Active	NA	NA	A	A	Same	E_shared	15	chr1_12535	TMEM59	protein_coding	TMEM59	NA	0	28.5178	B	H3K4me1	NA	NA	28.5756	B	H3K4me1	NA	NA	A	A	Same	B	15
616	555	662908	0	primed	3.92	8.55	chr1_12699	TTC4	protein_coding	TTC4	NA	1	23.0129	E	Active	NA	NA	32.4933	E	Active	NA	NA	A	A	Same	E_shared	15	chr1_12537	NA	NA	NA	NA	0	28.5178	B	Active	NA	NA	28.5756	B	Active	NA	NA	A	A	Same	B	15
616	556	654164	1	naive_primed	5.14	6.07	chr1_12699	TTC4	protein_coding	TTC4	NA	1	23.0129	E	Active	NA	NA	32.4933	E	Active	NA	NA	A	A	Same	E_shared	15	chr1_12538	TMEM59,TCEANC2	protein_coding,protein_coding	TMEM59,TCEANC2	NA	1	28.5178	E	Active	NA	NA	28.5756	E	Active	NA	NA	A	A	Same	E_shared	15
616	563	635262	0	naive_primed	6.09	9.07	chr1_12699	TTC4	protein_coding	TTC4	NA	1	23.0129	E	Active	NA	NA	32.4933	E	Active	NA	NA	A	A	Same	E_shared	15	chr1_12545	NA	NA	NA	NA	0	28.5178	B	H3K4me1	NA	NA	28.5756	B	H3K4me1	NA	NA	A	A	Same	B	15
616	564	628344	0	primed	0.92	7.06	chr1_12699	TTC4	protein_coding	TTC4	NA	1	23.0129	E	Active	NA	NA	32.4933	E	Active	NA	NA	A	A	Same	E_shared	15	chr1_12546	RP4.758J24.4	processed_pseudogene	NA	NA	0	28.5178	B	H3K4me1	NA	NA	28.5756	B	Active	NA	NA	A	A	Same	B	15
616	565	623162	0	primed	1.85	5.54	chr1_12699	TTC4	protein_coding	TTC4	NA	1	23.0129	E	Active	NA	NA	32.4933	E	Active	NA	NA	A	A	Same	E_shared	15	chr1_12547	NA	NA	NA	NA	0	28.5178	B	Background	NA	NA	28.5756	B	Background	NA	NA	A	A	Same	B	15
616	570	615356	0	primed	1.83	5.63	chr1_12699	TTC4	protein_coding	TTC4	NA	1	23.0129	E	Active	NA	NA	32.4933	E	Active	NA	NA	A	A	Same	E_shared	15	chr1_12551	NA	NA	NA	NA	0	28.5178	B	Background	NA	NA	28.5756	B	Background	NA	NA	A	A	Same	B	15
616	580	516802	1	primed	3.37	5.45	chr1_12699	TTC4	protein_coding	TTC4	NA	1	23.0129	E	Active	NA	NA	32.4933	E	Active	NA	NA	A	A	Same	E_shared	15	chr1_12574	RP11.446E24.4,CYB5RL,MRPL37	protein_coding,protein_coding,protein_coding	RP11.446E24.4,CYB5RL,MRPL37	NA	1	28.5178	E	Active	NA	NA	28.5756	E	Active	NA	NA	A	A	Same	E_shared	15
631	553	716866	0	primed	0.38	7.5	chr1_12721	PARS2	protein_coding	PARS2	NA	1	21.7277	E	Active	NA	NA	25.157	E	Active	NA	NA	A	A	Same	E_shared	15	chr1_12535	TMEM59	protein_coding	TMEM59	NA	0	28.5178	B	H3K4me1	NA	NA	28.5756	B	H3K4me1	NA	NA	A	A	Same	B	15
631	554	714750	0	primed	1.46	5.02	chr1_12721	PARS2	protein_coding	PARS2	NA	1	21.7277	E	Active	NA	NA	25.157	E	Active	NA	NA	A	A	Same	E_shared	15	chr1_12536	TMEM59	protein_coding	TMEM59	NA	0	28.5178	B	Active	NA	NA	28.5756	B	Active	NA	NA	A	A	Same	B	15
631	556	704272	1	primed	0.93	5.37	chr1_12721	PARS2	protein_coding	PARS2	NA	1	21.7277	E	Active	NA	NA	25.157	E	Active	NA	NA	A	A	Same	E_shared	15	chr1_12538	TMEM59,TCEANC2	protein_coding,protein_coding	TMEM59,TCEANC2	NA	1	28.5178	E	Active	NA	NA	28.5756	E	Active	NA	NA	A	A	Same	E_shared	15
631	558	691262	0	primed	0	5.22	chr1_12721	PARS2	protein_coding	PARS2	NA	1	21.7277	E	Active	NA	NA	25.157	E	Active	NA	NA	A	A	Same	E_shared	15	chr1_12540	NA	NA	NA	NA	0	28.5178	B	Background	NA	NA	28.5756	B	Background	NA	NA	A	A	Same	B	15
631	560	690083	0	primed	1.59	5.17	chr1_12721	PARS2	protein_coding	PARS2	NA	1	21.7277	E	Active	NA	NA	25.157	E	Active	NA	NA	A	A	Same	E_shared	15	chr1_12542	NA	NA	NA	NA	0	28.5178	B	Background	NA	NA	28.5756	B	Background	NA	NA	A	A	Same	B	15
631	563	685370	0	primed	0.39	5.48	chr1_12721	PARS2	protein_coding	PARS2	NA	1	21.7277	E	Active	NA	NA	25.157	E	Active	NA	NA	A	A	Same	E_shared	15	chr1_12545	NA	NA	NA	NA	0	28.5178	B	H3K4me1	NA	NA	28.5756	B	H3K4me1	NA	NA	A	A	Same	B	15
631	564	678452	0	primed	2.59	8.48	chr1_12721	PARS2	protein_coding	PARS2	NA	1	21.7277	E	Active	NA	NA	25.157	E	Active	NA	NA	A	A	Same	E_shared	15	chr1_12546	RP4.758J24.4	processed_pseudogene	NA	NA	0	28.5178	B	H3K4me1	NA	NA	28.5756	B	Active	NA	NA	A	A	Same	B	15
631	567	667880	0	primed	1.45	6.33	chr1_12721	PARS2	protein_coding	PARS2	NA	1	21.7277	E	Active	NA	NA	25.157	E	Active	NA	NA	A	A	Same	E_shared	15	chr1_12549	NA	NA	NA	NA	0	28.5178	B	Background	NA	NA	28.5756	B	Active	NA	NA	A	A	Same	B	15
631	580	566911	1	naive	6.61	2.39	chr1_12721	PARS2	protein_coding	PARS2	NA	1	21.7277	E	Active	NA	NA	25.157	E	Active	NA	NA	A	A	Same	E_shared	15	chr1_12574	RP11.446E24.4,CYB5RL,MRPL37	protein_coding,protein_coding,protein_coding	RP11.446E24.4,CYB5RL,MRPL37	NA	1	28.5178	E	Active	NA	NA	28.5756	E	Active	NA	NA	A	A	Same	E_shared	15
631	632	21448	1	naive	6.53	3.22	chr1_12721	PARS2	protein_coding	PARS2	NA	1	21.7277	E	Active	NA	NA	25.157	E	Active	NA	NA	A	A	Same	E_shared	15	chr1_12723	TTC22,RP11.67L3.2	protein_coding,antisense	TTC22	NA	1	21.7277	B	Active	NA	NA	25.157	B	H3K4me1	NA	NA	A	A	Same	B	15
632	537	930432	0	primed	0	5.06	chr1_12723	TTC22,RP11.67L3.2	protein_coding,antisense	TTC22	NA	1	21.7277	B	Active	NA	NA	25.157	B	H3K4me1	NA	NA	A	A	Same	B	15	chr1_12493	NA	NA	NA	NA	0	26.1785	B	Background	NA	NA	30.915	B	Background	NA	NA	A	A	Same	B	15
632	539	921400	0	primed	0.49	6.27	chr1_12723	TTC22,RP11.67L3.2	protein_coding,antisense	TTC22	NA	1	21.7277	B	Active	NA	NA	25.157	B	H3K4me1	NA	NA	A	A	Same	B	15	chr1_12496	NA	NA	NA	NA	0	26.1785	B	Background	NA	NA	30.915	B	Background	NA	NA	A	A	Same	B	15
632	540	918901	0	primed	3.02	7.16	chr1_12723	TTC22,RP11.67L3.2	protein_coding,antisense	TTC22	NA	1	21.7277	B	Active	NA	NA	25.157	B	H3K4me1	NA	NA	A	A	Same	B	15	chr1_12497	NA	NA	NA	NA	0	26.1785	B	H3K4me1	NA	NA	30.915	B	Background	NA	NA	A	A	Same	B	15
632	542	912976	0	primed	0	6.6	chr1_12723	TTC22,RP11.67L3.2	protein_coding,antisense	TTC22	NA	1	21.7277	B	Active	NA	NA	25.157	B	H3K4me1	NA	NA	A	A	Same	B	15	chr1_12500	NA	NA	NA	NA	0	26.1785	B	Background	NA	NA	30.915	B	Background	NA	NA	A	A	Same	B	15
632	548	775356	0	primed	1.04	5.86	chr1_12723	TTC22,RP11.67L3.2	protein_coding,antisense	TTC22	NA	1	21.7277	B	Active	NA	NA	25.157	B	H3K4me1	NA	NA	A	A	Same	B	15	chr1_12526	NA	NA	NA	NA	0	28.5178	B	H3K4me1	NA	NA	28.5756	B	Background	NA	NA	A	A	Same	B	15
632	553	738314	0	primed	2.36	5.01	chr1_12723	TTC22,RP11.67L3.2	protein_coding,antisense	TTC22	NA	1	21.7277	B	Active	NA	NA	25.157	B	H3K4me1	NA	NA	A	A	Same	B	15	chr1_12535	TMEM59	protein_coding	TMEM59	NA	0	28.5178	B	H3K4me1	NA	NA	28.5756	B	H3K4me1	NA	NA	A	A	Same	B	15
632	555	734465	0	naive_primed	7.81	5.12	chr1_12723	TTC22,RP11.67L3.2	protein_coding,antisense	TTC22	NA	1	21.7277	B	Active	NA	NA	25.157	B	H3K4me1	NA	NA	A	A	Same	B	15	chr1_12537	NA	NA	NA	NA	0	28.5178	B	Active	NA	NA	28.5756	B	Active	NA	NA	A	A	Same	B	15
632	556	725720	1	primed	4.79	7.61	chr1_12723	TTC22,RP11.67L3.2	protein_coding,antisense	TTC22	NA	1	21.7277	B	Active	NA	NA	25.157	B	H3K4me1	NA	NA	A	A	Same	B	15	chr1_12538	TMEM59,TCEANC2	protein_coding,protein_coding	TMEM59,TCEANC2	NA	1	28.5178	E	Active	NA	NA	28.5756	E	Active	NA	NA	A	A	Same	E_shared	15
632	557	715052	0	primed	1.04	6.38	chr1_12723	TTC22,RP11.67L3.2	protein_coding,antisense	TTC22	NA	1	21.7277	B	Active	NA	NA	25.157	B	H3K4me1	NA	NA	A	A	Same	B	15	chr1_12539	NA	NA	NA	NA	0	28.5178	B	Mixed	NA	NA	28.5756	B	Background	NA	NA	A	A	Same	B	15
632	560	711531	0	primed	2.53	10.88	chr1_12723	TTC22,RP11.67L3.2	protein_coding,antisense	TTC22	NA	1	21.7277	B	Active	NA	NA	25.157	B	H3K4me1	NA	NA	A	A	Same	B	15	chr1_12542	NA	NA	NA	NA	0	28.5178	B	Background	NA	NA	28.5756	B	Background	NA	NA	A	A	Same	B	15
632	561	710960	0	primed	3.81	9.34	chr1_12723	TTC22,RP11.67L3.2	protein_coding,antisense	TTC22	NA	1	21.7277	B	Active	NA	NA	25.157	B	H3K4me1	NA	NA	A	A	Same	B	15	chr1_12543	NA	NA	NA	NA	0	28.5178	B	Background	NA	NA	28.5756	B	Background	NA	NA	A	A	Same	B	15
632	562	709949	0	primed	0.48	5.37	chr1_12723	TTC22,RP11.67L3.2	protein_coding,antisense	TTC22	NA	1	21.7277	B	Active	NA	NA	25.157	B	H3K4me1	NA	NA	A	A	Same	B	15	chr1_12544	NA	NA	NA	NA	0	28.5178	B	Background	NA	NA	28.5756	B	Background	NA	NA	A	A	Same	B	15
632	563	706818	0	naive_primed	10.21	12.55	chr1_12723	TTC22,RP11.67L3.2	protein_coding,antisense	TTC22	NA	1	21.7277	B	Active	NA	NA	25.157	B	H3K4me1	NA	NA	A	A	Same	B	15	chr1_12545	NA	NA	NA	NA	0	28.5178	B	H3K4me1	NA	NA	28.5756	B	H3K4me1	NA	NA	A	A	Same	B	15
632	564	699900	0	primed	3.68	9.86	chr1_12723	TTC22,RP11.67L3.2	protein_coding,antisense	TTC22	NA	1	21.7277	B	Active	NA	NA	25.157	B	H3K4me1	NA	NA	A	A	Same	B	15	chr1_12546	RP4.758J24.4	processed_pseudogene	NA	NA	0	28.5178	B	H3K4me1	NA	NA	28.5756	B	Active	NA	NA	A	A	Same	B	15
632	565	694718	0	primed	4.47	10.35	chr1_12723	TTC22,RP11.67L3.2	protein_coding,antisense	TTC22	NA	1	21.7277	B	Active	NA	NA	25.157	B	H3K4me1	NA	NA	A	A	Same	B	15	chr1_12547	NA	NA	NA	NA	0	28.5178	B	Background	NA	NA	28.5756	B	Background	NA	NA	A	A	Same	B	15
632	566	692499	0	primed	3.19	5.92	chr1_12723	TTC22,RP11.67L3.2	protein_coding,antisense	TTC22	NA	1	21.7277	B	Active	NA	NA	25.157	B	H3K4me1	NA	NA	A	A	Same	B	15	chr1_12548	NA	NA	NA	NA	0	28.5178	B	Background	NA	NA	28.5756	B	Background	NA	NA	A	A	Same	B	15
632	567	689328	0	naive_primed	6.78	6.65	chr1_12723	TTC22,RP11.67L3.2	protein_coding,antisense	TTC22	NA	1	21.7277	B	Active	NA	NA	25.157	B	H3K4me1	NA	NA	A	A	Same	B	15	chr1_12549	NA	NA	NA	NA	0	28.5178	B	Background	NA	NA	28.5756	B	Active	NA	NA	A	A	Same	B	15
632	569	687305	0	primed	2.94	5.2	chr1_12723	TTC22,RP11.67L3.2	protein_coding,antisense	TTC22	NA	1	21.7277	B	Active	NA	NA	25.157	B	H3K4me1	NA	NA	A	A	Same	B	15	chr1_12550	NA	NA	NA	NA	0	28.5178	B	Background	NA	NA	28.5756	B	Background	NA	NA	A	A	Same	B	15
632	570	686912	0	naive_primed	6.76	8.94	chr1_12723	TTC22,RP11.67L3.2	protein_coding,antisense	TTC22	NA	1	21.7277	B	Active	NA	NA	25.157	B	H3K4me1	NA	NA	A	A	Same	B	15	chr1_12551	NA	NA	NA	NA	0	28.5178	B	Background	NA	NA	28.5756	B	Background	NA	NA	A	A	Same	B	15
632	572	682399	0	naive	5.38	0.53	chr1_12723	TTC22,RP11.67L3.2	protein_coding,antisense	TTC22	NA	1	21.7277	B	Active	NA	NA	25.157	B	H3K4me1	NA	NA	A	A	Same	B	15	chr1_12554	TCEANC2	protein_coding	TCEANC2	NA	0	28.5178	B	Background	NA	NA	28.5756	B	Background	NA	NA	A	A	Same	B	15
632	576	614962	0	primed	3.25	5.31	chr1_12723	TTC22,RP11.67L3.2	protein_coding,antisense	TTC22	NA	1	21.7277	B	Active	NA	NA	25.157	B	H3K4me1	NA	NA	A	A	Same	B	15	chr1_12564	NA	NA	NA	NA	0	28.5178	B	Background	NA	NA	28.5756	B	Background	NA	NA	A	A	Same	B	15
632	579	600586	0	naive	5.5	2.04	chr1_12723	TTC22,RP11.67L3.2	protein_coding,antisense	TTC22	NA	1	21.7277	B	Active	NA	NA	25.157	B	H3K4me1	NA	NA	A	A	Same	B	15	chr1_12570	NA	NA	NA	NA	0	28.5178	B	Heterochromatin Repressed	NA	NA	28.5756	B	Background	NA	NA	A	A	Same	B	15
632	580	588359	1	primed	3.22	5.05	chr1_12723	TTC22,RP11.67L3.2	protein_coding,antisense	TTC22	NA	1	21.7277	B	Active	NA	NA	25.157	B	H3K4me1	NA	NA	A	A	Same	B	15	chr1_12574	RP11.446E24.4,CYB5RL,MRPL37	protein_coding,protein_coding,protein_coding	RP11.446E24.4,CYB5RL,MRPL37	NA	1	28.5178	E	Active	NA	NA	28.5756	E	Active	NA	NA	A	A	Same	E_shared	15
632	582	582480	0	primed	3.63	5.67	chr1_12723	TTC22,RP11.67L3.2	protein_coding,antisense	TTC22	NA	1	21.7277	B	Active	NA	NA	25.157	B	H3K4me1	NA	NA	A	A	Same	B	15	chr1_12576	NA	NA	NA	NA	0	28.5178	B	Active	NA	NA	28.5756	B	H3K4me1	NA	NA	A	A	Same	B	15
632	586	554338	0	naive	7.91	2.83	chr1_12723	TTC22,RP11.67L3.2	protein_coding,antisense	TTC22	NA	1	21.7277	B	Active	NA	NA	25.157	B	H3K4me1	NA	NA	A	A	Same	B	15	chr1_12581	SSBP3,SSBP3.AS1	protein_coding,antisense	SSBP3	NA	0	28.5178	E	Mixed	NA	NA	28.5756	B	Mixed	NA	NA	A	A	Same	E_naive	15
632	602	285662	0	naive	5.8	1.35	chr1_12723	TTC22,RP11.67L3.2	protein_coding,antisense	TTC22	NA	1	21.7277	B	Active	NA	NA	25.157	B	H3K4me1	NA	NA	A	A	Same	B	15	chr1_12655	NA	NA	NA	NA	0	24.7771	B	H3K4me1	NA	NA	29.8261	B	Active	NA	NA	A	A	Same	B	15
632	603	273079	0	naive	5.61	2.08	chr1_12723	TTC22,RP11.67L3.2	protein_coding,antisense	TTC22	NA	1	21.7277	B	Active	NA	NA	25.157	B	H3K4me1	NA	NA	A	A	Same	B	15	chr1_12657	NA	NA	NA	NA	0	23.0129	B	Background	NA	NA	32.4933	B	Background	NA	NA	A	A	Same	B	15
632	609	117396	0	naive_primed	5.34	6.82	chr1_12723	TTC22,RP11.67L3.2	protein_coding,antisense	TTC22	NA	1	21.7277	B	Active	NA	NA	25.157	B	H3K4me1	NA	NA	A	A	Same	B	15	chr1_12685	NA	NA	NA	NA	0	23.0129	B	H3K4me1	NA	NA	32.4933	B	Background	NA	NA	A	A	Same	B	15
632	610	112171	0	naive_primed	8.04	5.36	chr1_12723	TTC22,RP11.67L3.2	protein_coding,antisense	TTC22	NA	1	21.7277	B	Active	NA	NA	25.157	B	H3K4me1	NA	NA	A	A	Same	B	15	chr1_12688	NA	NA	NA	NA	0	23.0129	B	Background	NA	NA	32.4933	B	Background	NA	NA	A	A	Same	B	15
632	611	111650	0	naive_primed	6.79	6.83	chr1_12723	TTC22,RP11.67L3.2	protein_coding,antisense	TTC22	NA	1	21.7277	B	Active	NA	NA	25.157	B	H3K4me1	NA	NA	A	A	Same	B	15	chr1_12689	NA	NA	NA	NA	0	23.0129	B	Background	NA	NA	32.4933	B	Background	NA	NA	A	A	Same	B	15
632	612	111148	0	naive_primed	6.75	6.66	chr1_12723	TTC22,RP11.67L3.2	protein_coding,antisense	TTC22	NA	1	21.7277	B	Active	NA	NA	25.157	B	H3K4me1	NA	NA	A	A	Same	B	15	chr1_12690	NA	NA	NA	NA	0	23.0129	B	Background	NA	NA	32.4933	B	Background	NA	NA	A	A	Same	B	15
632	613	101071	0	naive	5.81	4.63	chr1_12723	TTC22,RP11.67L3.2	protein_coding,antisense	TTC22	NA	1	21.7277	B	Active	NA	NA	25.157	B	H3K4me1	NA	NA	A	A	Same	B	15	chr1_12693	MROH7	protein_coding	MROH7	NA	0	23.0129	B	Background	NA	NA	32.4933	B	Background	NA	NA	A	A	Same	B	15
632	614	97115.5	0	naive	5.37	4.93	chr1_12723	TTC22,RP11.67L3.2	protein_coding,antisense	TTC22	NA	1	21.7277	B	Active	NA	NA	25.157	B	H3K4me1	NA	NA	A	A	Same	B	15	chr1_12694	NA	NA	NA	NA	0	23.0129	B	Background	NA	NA	32.4933	B	Background	NA	NA	A	A	Same	B	15
635	536	965946	1	primed	1.8	6.33	chr1_12726	LEXM	protein_coding	LEXM	NA	1	21.7277	B	Background	NA	NA	25.157	B	H3K4me1	NA	NA	A	A	Same	B	15	chr1_12492	NDC1,RP4.654H19.2	protein_coding,processed_pseudogene	NDC1	NA	1	26.1785	E	Mixed	NA	NA	30.915	E	Active	NA	NA	A	A	Same	E_shared	15
635	546	860986	1	primed	2.5	7.76	chr1_12726	LEXM	protein_coding	LEXM	NA	1	21.7277	B	Background	NA	NA	25.157	B	H3K4me1	NA	NA	A	A	Same	B	15	chr1_12513	HSPB11,LRRC42	protein_coding,protein_coding	HSPB11,LRRC42	n	1	26.1785	E_E	Active	NA	NA	30.915	E	Active	NA	NA	A	A	Same	E_shared	15
635	549	790356	1	primed	3.15	7.5	chr1_12726	LEXM	protein_coding	LEXM	NA	1	21.7277	B	Background	NA	NA	25.157	B	H3K4me1	NA	NA	A	A	Same	B	15	chr1_12528	LDLRAD1	protein_coding	LDLRAD1	n	1	28.5178	E_E	Active	NA	NA	28.5756	B	Active	NA	NA	A	A	Same	E_naive	15
635	551	767794	0	primed	0.97	7.46	chr1_12726	LEXM	protein_coding	LEXM	NA	1	21.7277	B	Background	NA	NA	25.157	B	H3K4me1	NA	NA	A	A	Same	B	15	chr1_12532	NA	NA	NA	NA	0	28.5178	B	Background	NA	NA	28.5756	B	Background	NA	NA	A	A	Same	B	15
635	553	763158	0	primed	0.04	5.82	chr1_12726	LEXM	protein_coding	LEXM	NA	1	21.7277	B	Background	NA	NA	25.157	B	H3K4me1	NA	NA	A	A	Same	B	15	chr1_12535	TMEM59	protein_coding	TMEM59	NA	0	28.5178	B	H3K4me1	NA	NA	28.5756	B	H3K4me1	NA	NA	A	A	Same	B	15
635	556	750564	1	naive_primed	6.72	11.73	chr1_12726	LEXM	protein_coding	LEXM	NA	1	21.7277	B	Background	NA	NA	25.157	B	H3K4me1	NA	NA	A	A	Same	B	15	chr1_12538	TMEM59,TCEANC2	protein_coding,protein_coding	TMEM59,TCEANC2	NA	1	28.5178	E	Active	NA	NA	28.5756	E	Active	NA	NA	A	A	Same	E_shared	15
635	561	735803	0	primed	2.06	7.46	chr1_12726	LEXM	protein_coding	LEXM	NA	1	21.7277	B	Background	NA	NA	25.157	B	H3K4me1	NA	NA	A	A	Same	B	15	chr1_12543	NA	NA	NA	NA	0	28.5178	B	Background	NA	NA	28.5756	B	Background	NA	NA	A	A	Same	B	15
635	563	731662	0	naive	5.51	4.01	chr1_12726	LEXM	protein_coding	LEXM	NA	1	21.7277	B	Background	NA	NA	25.157	B	H3K4me1	NA	NA	A	A	Same	B	15	chr1_12545	NA	NA	NA	NA	0	28.5178	B	H3K4me1	NA	NA	28.5756	B	H3K4me1	NA	NA	A	A	Same	B	15
635	564	724744	0	naive_primed	5.47	6.81	chr1_12726	LEXM	protein_coding	LEXM	NA	1	21.7277	B	Background	NA	NA	25.157	B	H3K4me1	NA	NA	A	A	Same	B	15	chr1_12546	RP4.758J24.4	processed_pseudogene	NA	NA	0	28.5178	B	H3K4me1	NA	NA	28.5756	B	Active	NA	NA	A	A	Same	B	15
635	565	719562	0	primed	2.03	5.86	chr1_12726	LEXM	protein_coding	LEXM	NA	1	21.7277	B	Background	NA	NA	25.157	B	H3K4me1	NA	NA	A	A	Same	B	15	chr1_12547	NA	NA	NA	NA	0	28.5178	B	Background	NA	NA	28.5756	B	Background	NA	NA	A	A	Same	B	15
635	567	714172	0	naive	5.47	4.73	chr1_12726	LEXM	protein_coding	LEXM	NA	1	21.7277	B	Background	NA	NA	25.157	B	H3K4me1	NA	NA	A	A	Same	B	15	chr1_12549	NA	NA	NA	NA	0	28.5178	B	Background	NA	NA	28.5756	B	Active	NA	NA	A	A	Same	B	15
635	570	711756	0	naive	6.68	2.37	chr1_12726	LEXM	protein_coding	LEXM	NA	1	21.7277	B	Background	NA	NA	25.157	B	H3K4me1	NA	NA	A	A	Same	B	15	chr1_12551	NA	NA	NA	NA	0	28.5178	B	Background	NA	NA	28.5756	B	Background	NA	NA	A	A	Same	B	15
635	571	710679	0	naive	6.98	4.76	chr1_12726	LEXM	protein_coding	LEXM	NA	1	21.7277	B	Background	NA	NA	25.157	B	H3K4me1	NA	NA	A	A	Same	B	15	chr1_12552	AL353898.1	pseudogene	NA	NA	0	28.5178	B	Background	NA	NA	28.5756	B	Background	NA	NA	A	A	Same	B	15
635	575	659196	1	naive	9.24	3.33	chr1_12726	LEXM	protein_coding	LEXM	NA	1	21.7277	B	Background	NA	NA	25.157	B	H3K4me1	NA	NA	A	A	Same	B	15	chr1_12560	CDCP2	protein_coding	CDCP2	NA	1	28.5178	B	H3K4me1	NA	NA	28.5756	B	H3K4me1	NA	NA	A	A	Same	B	15
635	577	638972	1	naive_primed	8.42	7.12	chr1_12726	LEXM	protein_coding	LEXM	NA	1	21.7277	B	Background	NA	NA	25.157	B	H3K4me1	NA	NA	A	A	Same	B	15	chr1_12565	NA	NA	NA	NA	1	28.5178	B	Background	NA	NA	28.5756	B	Background	NA	NA	A	A	Same	B	15
635	580	613202	1	naive_primed	6.19	8.4	chr1_12726	LEXM	protein_coding	LEXM	NA	1	21.7277	B	Background	NA	NA	25.157	B	H3K4me1	NA	NA	A	A	Same	B	15	chr1_12574	RP11.446E24.4,CYB5RL,MRPL37	protein_coding,protein_coding,protein_coding	RP11.446E24.4,CYB5RL,MRPL37	NA	1	28.5178	E	Active	NA	NA	28.5756	E	Active	NA	NA	A	A	Same	E_shared	15
635	587	571988	1	naive_primed	9.47	7.09	chr1_12726	LEXM	protein_coding	LEXM	NA	1	21.7277	B	Background	NA	NA	25.157	B	H3K4me1	NA	NA	A	A	Same	B	15	chr1_12582	NA	NA	NA	NA	1	28.5178	B	H3K4me1	NA	NA	28.5756	B	Background	NA	NA	A	A	Same	B	15
635	590	524432	1	naive	7.87	1.54	chr1_12726	LEXM	protein_coding	LEXM	NA	1	21.7277	B	Background	NA	NA	25.157	B	H3K4me1	NA	NA	A	A	Same	B	15	chr1_12594	RP5.997D24.3	antisense	NA	NA	1	26.5414	B	H3K4me1	NA	NA	27.159	B	H3K4me1	NA	NA	A	A	Same	B	15
635	605	286852	1	primed	5.47	5.38	chr1_12726	LEXM	protein_coding	LEXM	NA	1	21.7277	B	Background	NA	NA	25.157	B	H3K4me1	NA	NA	A	A	Same	B	15	chr1_12659	RP5.866L20.2	processed_pseudogene	NA	NA	1	23.0129	B	Background	NA	NA	32.4933	B	Background	NA	NA	A	A	Same	B	15
635	608	143446	0	primed	2.45	5.1	chr1_12726	LEXM	protein_coding	LEXM	NA	1	21.7277	B	Background	NA	NA	25.157	B	H3K4me1	NA	NA	A	A	Same	B	15	chr1_12684	NA	NA	NA	NA	0	23.0129	B	H3K4me1	NA	NA	32.4933	B	Background	NA	NA	A	A	Same	B	15
635	609	142240	0	primed	3.77	6.24	chr1_12726	LEXM	protein_coding	LEXM	NA	1	21.7277	B	Background	NA	NA	25.157	B	H3K4me1	NA	NA	A	A	Same	B	15	chr1_12685	NA	NA	NA	NA	0	23.0129	B	H3K4me1	NA	NA	32.4933	B	Background	NA	NA	A	A	Same	B	15
635	611	136493	0	primed	4.48	7.08	chr1_12726	LEXM	protein_coding	LEXM	NA	1	21.7277	B	Background	NA	NA	25.157	B	H3K4me1	NA	NA	A	A	Same	B	15	chr1_12689	NA	NA	NA	NA	0	23.0129	B	Background	NA	NA	32.4933	B	Background	NA	NA	A	A	Same	B	15
635	613	125914	0	naive	5.53	2.79	chr1_12726	LEXM	protein_coding	LEXM	NA	1	21.7277	B	Background	NA	NA	25.157	B	H3K4me1	NA	NA	A	A	Same	B	15	chr1_12693	MROH7	protein_coding	MROH7	NA	0	23.0129	B	Background	NA	NA	32.4933	B	Background	NA	NA	A	A	Same	B	15
637	684	510646	0	primed	0.57	5.65	chr1_1274	DNAJC11	protein_coding	DNAJC11	n	1	30.104	E_E	Active	chr1_2	2.221165	33.3453	E	Active	chr1_2	2.3968675	A	A	Same	E_shared	14	chr1_1387	NA	NA	NA	NA	0	25.1585	B	Background	chr1_2	1.69247333333333	24.2731	B	H3K4me1	chr1_2	1.80799	A	A	Same	B	14
637	685	517542	0	primed	0.04	6.91	chr1_1274	DNAJC11	protein_coding	DNAJC11	n	1	30.104	E_E	Active	chr1_2	2.221165	33.3453	E	Active	chr1_2	2.3968675	A	A	Same	E_shared	14	chr1_1389	NA	NA	NA	NA	0	25.1585	B	Background	chr1_2	1.70891	24.2731	B	Background	chr1_2	1.83796	A	A	Same	B	14
637	686	525592	1	primed	4.37	6.21	chr1_1274	DNAJC11	protein_coding	DNAJC11	n	1	30.104	E_E	Active	chr1_2	2.221165	33.3453	E	Active	chr1_2	2.3968675	A	A	Same	E_shared	14	chr1_1391	RNU1.8P	snRNA	NA	NA	1	25.1585	B	Background	chr1_2	1.69872	24.2731	B	Background	chr1_2	1.882065	A	A	Same	B	14
641	640	12139	1	naive_primed	6.49	6.37	chr1_12761	RP11.12C17.2	antisense	NA	NA	1	21.7277	B	Background	NA	NA	25.157	B	Background	NA	NA	A	A	Same	B	15	chr1_12759	TMEM61	protein_coding	TMEM61	NA	1	21.7277	B	Active	NA	NA	25.157	B	Active	NA	NA	A	A	Same	B	15
642	549	976982	1	naive	6.44	0.01	chr1_12762	RP11.12C17.2,BSND	antisense,protein_coding	BSND	NA	1	10.3744	B	Active	NA	NA	18.473	B	Mixed	NA	NA	A	A	Same	B	15	chr1_12528	LDLRAD1	protein_coding	LDLRAD1	n	1	28.5178	E_E	Active	NA	NA	28.5756	B	Active	NA	NA	A	A	Same	E_naive	15
642	580	799828	1	primed	1.65	6.45	chr1_12762	RP11.12C17.2,BSND	antisense,protein_coding	BSND	NA	1	10.3744	B	Active	NA	NA	18.473	B	Mixed	NA	NA	A	A	Same	B	15	chr1_12574	RP11.446E24.4,CYB5RL,MRPL37	protein_coding,protein_coding,protein_coding	RP11.446E24.4,CYB5RL,MRPL37	NA	1	28.5178	E	Active	NA	NA	28.5756	E	Active	NA	NA	A	A	Same	E_shared	15
642	632	211468	1	naive_primed	10.98	6.37	chr1_12762	RP11.12C17.2,BSND	antisense,protein_coding	BSND	NA	1	10.3744	B	Active	NA	NA	18.473	B	Mixed	NA	NA	A	A	Same	B	15	chr1_12723	TTC22,RP11.67L3.2	protein_coding,antisense	TTC22	NA	1	21.7277	B	Active	NA	NA	25.157	B	H3K4me1	NA	NA	A	A	Same	B	15
642	638	111490	1	naive_primed	9.65	9.88	chr1_12762	RP11.12C17.2,BSND	antisense,protein_coding	BSND	NA	1	10.3744	B	Active	NA	NA	18.473	B	Mixed	NA	NA	A	A	Same	B	15	chr1_12742	DHCR24,RP11.67L3.5,RP11.67L3.4	protein_coding,antisense,antisense	DHCR24	NA	1	21.7277	E	Active	NA	NA	25.157	E	Active	NA	NA	A	A	Same	E_shared	15
642	640	18087.5	1	naive_primed	29.39	25.65	chr1_12762	RP11.12C17.2,BSND	antisense,protein_coding	BSND	NA	1	10.3744	B	Active	NA	NA	18.473	B	Mixed	NA	NA	A	A	Same	B	15	chr1_12759	TMEM61	protein_coding	TMEM61	NA	1	21.7277	B	Active	NA	NA	25.157	B	Active	NA	NA	A	A	Same	B	15
642	668	1.82125e+06	1	naive	5.7	0	chr1_12762	RP11.12C17.2,BSND	antisense,protein_coding	BSND	NA	1	10.3744	B	Active	NA	NA	18.473	B	Mixed	NA	NA	A	A	Same	B	15	chr1_13385	C1orf168	protein_coding	C1orf168	NA	1	-23.0046	B	H3K4me1	chr1_42	2.05666	-7.31662	B	Active	chr1_42	2.281335	B	B	Same	B	15
649	645	72453.5	0	primed	2.65	5.48	chr1_12835	USP24,RP11.101C11.1,GYG1P3	protein_coding,lincRNA,processed_pseudogene	USP24	NA	1	-0.978991	E	Active	chr1_40	1.69888	11.789	E	Active	chr1_39	1.72984333333333	B	A	BA	E_shared	17	chr1_12807	NA	NA	NA	NA	0	-0.978991	B	Background	chr1_40	1.610945	11.789	B	Background	chr1_39	1.587485	B	A	BA	B	17
654	684	452788	0	primed	1.06	7.14	chr1_1288	NA	NA	NA	NA	1	31.94	B	Active	chr1_2	1.80018	30.8799	B	Background	chr1_2	1.93692333333333	A	A	Same	B	14	chr1_1387	NA	NA	NA	NA	0	25.1585	B	Background	chr1_2	1.69247333333333	24.2731	B	H3K4me1	chr1_2	1.80799	A	A	Same	B	14
654	686	467734	1	primed	2.83	5.08	chr1_1288	NA	NA	NA	NA	1	31.94	B	Active	chr1_2	1.80018	30.8799	B	Background	chr1_2	1.93692333333333	A	A	Same	B	14	chr1_1391	RNU1.8P	snRNA	NA	NA	1	25.1585	B	Background	chr1_2	1.69872	24.2731	B	Background	chr1_2	1.882065	A	A	Same	B	14
656	666	1.24509e+06	1	primed	3.07	5.27	chr1_12905	RNU6.830P	snRNA	NA	NA	1	-13.4679	B	Background	chr1_41	1.819205	-2.13503	B	Background	chr1_40	1.963745	B	B	Same	B	15	chr1_13324	PLPP3,PRKAA2	protein_coding,protein_coding	PLPP3,PRKAA2	NA	1	-17.6693	B	Mixed	NA	NA	-10.7498	B	Active	chr1_41	2.25409333333333	B	B	Same	B	15
656	667	1.2999e+06	0	primed	1.24	5.29	chr1_12905	RNU6.830P	snRNA	NA	NA	1	-13.4679	B	Background	chr1_41	1.819205	-2.13503	B	Background	chr1_40	1.963745	B	B	Same	B	15	chr1_13343	NA	NA	NA	NA	0	-17.6693	B	Background	NA	NA	-10.7498	B	Background	NA	NA	B	B	Same	B	15
659	683	407400	0	primed	1.15	7.2	chr1_1297	RP11.312B8.1,CAMTA1	antisense,protein_coding	CAMTA1	NA	1	33.7761	E	Active	chr1_2	1.7072	28.4144	E	Active	chr1_2	1.78365	A	A	Same	E_shared	14	chr1_1383	NA	NA	NA	NA	0	25.1585	B	Background	chr1_2	1.57476	24.2731	B	Background	chr1_2	1.68926	A	A	Same	B	14
659	684	422472	0	primed	3.2	7.4	chr1_1297	RP11.312B8.1,CAMTA1	antisense,protein_coding	CAMTA1	NA	1	33.7761	E	Active	chr1_2	1.7072	28.4144	E	Active	chr1_2	1.78365	A	A	Same	E_shared	14	chr1_1387	NA	NA	NA	NA	0	25.1585	B	Background	chr1_2	1.69247333333333	24.2731	B	H3K4me1	chr1_2	1.80799	A	A	Same	B	14
659	685	429368	0	naive_primed	5.77	7.62	chr1_1297	RP11.312B8.1,CAMTA1	antisense,protein_coding	CAMTA1	NA	1	33.7761	E	Active	chr1_2	1.7072	28.4144	E	Active	chr1_2	1.78365	A	A	Same	E_shared	14	chr1_1389	NA	NA	NA	NA	0	25.1585	B	Background	chr1_2	1.70891	24.2731	B	Background	chr1_2	1.83796	A	A	Same	B	14
659	686	437418	1	naive_primed	6.87	5.8	chr1_1297	RP11.312B8.1,CAMTA1	antisense,protein_coding	CAMTA1	NA	1	33.7761	E	Active	chr1_2	1.7072	28.4144	E	Active	chr1_2	1.78365	A	A	Same	E_shared	14	chr1_1391	RNU1.8P	snRNA	NA	NA	1	25.1585	B	Background	chr1_2	1.69872	24.2731	B	Background	chr1_2	1.882065	A	A	Same	B	14
660	662	9119	0	primed	3.13	5.08	chr1_1298	RP11.312B8.1,CAMTA1	antisense,protein_coding	CAMTA1	NA	1	33.7761	E	Active	chr1_2	1.700945	28.4144	E	Active	chr1_2	1.7357425	A	A	Same	E_shared	14	chr1_1300	NA	NA	NA	NA	0	33.7761	B	H3K4me1	chr1_2	1.64609	28.4144	B	H3K4me1	chr1_2	1.64543	A	A	Same	B	14
660	664	93547.5	0	naive	5.48	3.47	chr1_1298	RP11.312B8.1,CAMTA1	antisense,protein_coding	CAMTA1	NA	1	33.7761	E	Active	chr1_2	1.700945	28.4144	E	Active	chr1_2	1.7357425	A	A	Same	E_shared	14	chr1_1321	NA	NA	NA	NA	0	33.7761	B	H3K4me1	chr1_2	1.548825	28.4144	B	Active	chr1_2	1.432135	A	A	Same	B	14
660	686	427345	1	naive_primed	6.29	7.2	chr1_1298	RP11.312B8.1,CAMTA1	antisense,protein_coding	CAMTA1	NA	1	33.7761	E	Active	chr1_2	1.700945	28.4144	E	Active	chr1_2	1.7357425	A	A	Same	E_shared	14	chr1_1391	RNU1.8P	snRNA	NA	NA	1	25.1585	B	Background	chr1_2	1.69872	24.2731	B	Background	chr1_2	1.882065	A	A	Same	B	14
660	844	977768	1	primed	4.61	6.46	chr1_1298	RP11.312B8.1,CAMTA1	antisense,protein_coding	CAMTA1	NA	1	33.7761	E	Active	chr1_2	1.700945	28.4144	E	Active	chr1_2	1.7357425	A	A	Same	E_shared	14	chr1_1502	VAMP3	protein_coding	VAMP3	NA	1	27.865	E	Active	NA	NA	26.855	E	Active	NA	NA	A	A	Same	E_shared	14
666	655	1.26642e+06	0	primed	2.73	5.91	chr1_13324	PLPP3,PRKAA2	protein_coding,protein_coding	PLPP3,PRKAA2	NA	1	-17.6693	B	Mixed	NA	NA	-10.7498	B	Active	chr1_41	2.25409333333333	B	B	Same	B	15	chr1_12897	RN7SKP291	misc_RNA	NA	NA	0	-13.4679	B	Background	chr1_41	1.89687	-2.13503	B	Background	chr1_40	2.05287	B	B	Same	B	15
666	658	1.18989e+06	0	primed	0	6.02	chr1_13324	PLPP3,PRKAA2	protein_coding,protein_coding	PLPP3,PRKAA2	NA	1	-17.6693	B	Mixed	NA	NA	-10.7498	B	Active	chr1_41	2.25409333333333	B	B	Same	B	15	chr1_12931	NA	NA	NA	NA	0	-13.4679	B	Background	chr1_41	1.64419	-2.13503	B	Background	chr1_40	1.73943	B	B	Same	B	15
668	652	1535274	0	primed	1.56	5.29	chr1_13385	C1orf168	protein_coding	C1orf168	NA	1	-23.0046	B	H3K4me1	chr1_42	2.05666	-7.31662	B	Active	chr1_42	2.281335	B	B	Same	B	15	chr1_12862	NA	NA	NA	NA	0	-13.4679	B	Background	chr1_41	1.98365	-2.13503	B	Background	NA	NA	B	B	Same	B	15
668	653	1.53311e+06	0	primed	1.55	6.29	chr1_13385	C1orf168	protein_coding	C1orf168	NA	1	-23.0046	B	H3K4me1	chr1_42	2.05666	-7.31662	B	Active	chr1_42	2.281335	B	B	Same	B	15	chr1_12863	NA	NA	NA	NA	0	-13.4679	B	H3K4me1	chr1_41	1.9913	-2.13503	B	Background	NA	NA	B	B	Same	B	15
668	655	1441072	0	primed	1.42	5.64	chr1_13385	C1orf168	protein_coding	C1orf168	NA	1	-23.0046	B	H3K4me1	chr1_42	2.05666	-7.31662	B	Active	chr1_42	2.281335	B	B	Same	B	15	chr1_12897	RN7SKP291	misc_RNA	NA	NA	0	-13.4679	B	Background	chr1_41	1.89687	-2.13503	B	Background	chr1_40	2.05287	B	B	Same	B	15
669	651	1.54213e+06	0	naive	5.77	4.17	chr1_13386	RP11.378I13.1	antisense	NA	NA	1	-23.0046	B	Background	chr1_42	2.038185	-7.31662	B	Background	chr1_42	2.25235	B	B	Same	B	15	chr1_12860	NA	NA	NA	NA	0	-13.4679	B	Background	chr1_41	1.98365	-2.13503	B	Background	NA	NA	B	B	Same	B	15
669	653	1.53915e+06	0	naive_primed	8.5	5.27	chr1_13386	RP11.378I13.1	antisense	NA	NA	1	-23.0046	B	Background	chr1_42	2.038185	-7.31662	B	Background	chr1_42	2.25235	B	B	Same	B	15	chr1_12863	NA	NA	NA	NA	0	-13.4679	B	H3K4me1	chr1_41	1.9913	-2.13503	B	Background	NA	NA	B	B	Same	B	15
675	670	138470	0	naive_primed	5.55	5.02	chr1_13435	C8B	protein_coding	C8B	NA	1	-23.0046	B	Background	chr1_42	1.65191	-7.31662	B	Background	chr1_42	1.79419	B	B	Same	B	18	chr1_13387	RP11.378I13.1	antisense	NA	NA	0	-23.0046	B	Background	chr1_42	2.02672	-7.31662	B	Background	chr1_42	2.23233	B	B	Same	B	18
675	671	136952	0	naive_primed	8.96	5.99	chr1_13435	C8B	protein_coding	C8B	NA	1	-23.0046	B	Background	chr1_42	1.65191	-7.31662	B	Background	chr1_42	1.79419	B	B	Same	B	18	chr1_13388	NA	NA	NA	NA	0	-23.0046	B	Background	chr1_42	1.996555	-7.31662	B	Background	chr1_42	2.20005	B	B	Same	B	18
675	672	135648	0	naive_primed	9.91	9.69	chr1_13435	C8B	protein_coding	C8B	NA	1	-23.0046	B	Background	chr1_42	1.65191	-7.31662	B	Background	chr1_42	1.79419	B	B	Same	B	18	chr1_13389	NA	NA	NA	NA	0	-23.0046	B	Background	chr1_42	1.96639	-7.31662	B	Background	chr1_42	2.16777	B	B	Same	B	18
675	673	132407	0	naive_primed	5.34	5.32	chr1_13435	C8B	protein_coding	C8B	NA	1	-23.0046	B	Background	chr1_42	1.65191	-7.31662	B	Background	chr1_42	1.79419	B	B	Same	B	18	chr1_13390	NA	NA	NA	NA	0	-23.0046	B	Background	chr1_42	1.947975	-7.31662	B	Background	chr1_42	2.130415	B	B	Same	B	18
675	674	129406	0	naive	5.43	4.93	chr1_13435	C8B	protein_coding	C8B	NA	1	-23.0046	B	Background	chr1_42	1.65191	-7.31662	B	Background	chr1_42	1.79419	B	B	Same	B	18	chr1_13391	NA	NA	NA	NA	0	-23.0046	B	Background	chr1_42	1.92956	-7.31662	B	Background	chr1_42	2.09306	B	B	Same	B	18
686	622	541915	0	naive	5.46	1.58	chr1_1391	RNU1.8P	snRNA	NA	NA	1	25.1585	B	Background	chr1_2	1.69872	24.2731	B	Background	chr1_2	1.882065	A	A	Same	B	14	chr1_1271	NA	NA	NA	NA	0	30.104	B	Background	NA	NA	33.3453	B	Background	NA	NA	A	A	Same	B	14
686	629	539180	0	primed	2.06	5.14	chr1_1391	RNU1.8P	snRNA	NA	NA	1	25.1585	B	Background	chr1_2	1.69872	24.2731	B	Background	chr1_2	1.882065	A	A	Same	B	14	chr1_1272	DNAJC11	protein_coding	DNAJC11	NA	0	30.104	B	Background	NA	NA	33.3453	B	Background	NA	NA	A	A	Same	B	14
686	639	516386	0	primed	0.43	5.47	chr1_1391	RNU1.8P	snRNA	NA	NA	1	25.1585	B	Background	chr1_2	1.69872	24.2731	B	Background	chr1_2	1.882065	A	A	Same	B	14	chr1_1275	NA	NA	NA	NA	0	30.104	B	H3K4me1	chr1_2	2.22824	33.3453	B	Background	chr1_2	2.39708	A	A	Same	B	14
686	643	503732	0	naive_primed	8.74	9.68	chr1_1391	RNU1.8P	snRNA	NA	NA	1	25.1585	B	Background	chr1_2	1.69872	24.2731	B	Background	chr1_2	1.882065	A	A	Same	B	14	chr1_1278	NA	NA	NA	NA	0	30.104	B	Mixed	chr1_2	2.0038	33.3453	B	Heterochromatin Repressed	chr1_2	2.14855	A	A	Same	B	14
686	644	502238	0	naive_primed	6.41	9.66	chr1_1391	RNU1.8P	snRNA	NA	NA	1	25.1585	B	Background	chr1_2	1.69872	24.2731	B	Background	chr1_2	1.882065	A	A	Same	B	14	chr1_1280	NA	NA	NA	NA	0	30.104	B	H3K4me1	chr1_2	2.0038	33.3453	B	Background	chr1_2	2.14855	A	A	Same	B	14
686	646	500136	0	naive_primed	5.58	8.21	chr1_1391	RNU1.8P	snRNA	NA	NA	1	25.1585	B	Background	chr1_2	1.69872	24.2731	B	Background	chr1_2	1.882065	A	A	Same	B	14	chr1_1281	NA	NA	NA	NA	0	30.104	B	H3K4me1	chr1_2	1.97551	33.3453	B	Background	chr1_2	2.11207	A	A	Same	B	14
686	647	498027	0	naive_primed	10.84	19.77	chr1_1391	RNU1.8P	snRNA	NA	NA	1	25.1585	B	Background	chr1_2	1.69872	24.2731	B	Background	chr1_2	1.882065	A	A	Same	B	14	chr1_1282	NA	NA	NA	NA	0	30.104	B	Background	chr1_2	1.94722	33.3453	B	Background	chr1_2	2.07559	A	A	Same	B	14
686	648	495028	0	primed	1.52	6.6	chr1_1391	RNU1.8P	snRNA	NA	NA	1	25.1585	B	Background	chr1_2	1.69872	24.2731	B	Background	chr1_2	1.882065	A	A	Same	B	14	chr1_1283	RP11.242F24.1	lincRNA	NA	NA	0	30.104	B	H3K4me1	chr1_2	1.91696	33.3453	B	H3K4me1	chr1_2	2.06746	A	A	Same	B	14
686	650	491634	0	primed	4.62	6.15	chr1_1391	RNU1.8P	snRNA	NA	NA	1	25.1585	B	Background	chr1_2	1.69872	24.2731	B	Background	chr1_2	1.882065	A	A	Same	B	14	chr1_1284	NA	NA	NA	NA	0	30.104	B	Background	chr1_2	1.8867	33.3453	B	Background	chr1_2	2.05933	A	A	Same	B	14
686	657	451949	0	primed	3.71	6.75	chr1_1391	RNU1.8P	snRNA	NA	NA	1	25.1585	B	Background	chr1_2	1.69872	24.2731	B	Background	chr1_2	1.882065	A	A	Same	B	14	chr1_1292	NA	NA	NA	NA	0	33.7761	E	Active	chr1_2	1.71301	28.4144	B	Background	chr1_2	1.79553	A	A	Same	E_naive	14
686	661	419096	0	primed	4.39	5.23	chr1_1391	RNU1.8P	snRNA	NA	NA	1	25.1585	B	Background	chr1_2	1.69872	24.2731	B	Background	chr1_2	1.882065	A	A	Same	B	14	chr1_1299	NA	NA	NA	NA	0	33.7761	B	H3K4me1	chr1_2	1.64609	28.4144	B	H3K4me1	chr1_2	1.64543	A	A	Same	B	14
686	663	406270	0	naive	5.01	2.1	chr1_1391	RNU1.8P	snRNA	NA	NA	1	25.1585	B	Background	chr1_2	1.69872	24.2731	B	Background	chr1_2	1.882065	A	A	Same	B	14	chr1_1303	NA	NA	NA	NA	0	33.7761	B	Active	chr1_2	1.56026	28.4144	B	H3K4me1	chr1_2	1.57361	A	A	Same	B	14
686	665	330424	0	naive_primed	6.18	5.32	chr1_1391	RNU1.8P	snRNA	NA	NA	1	25.1585	B	Background	chr1_2	1.69872	24.2731	B	Background	chr1_2	1.882065	A	A	Same	B	14	chr1_1322	NA	NA	NA	NA	0	33.7761	B	Background	chr1_2	1.62322	28.4144	B	Background	chr1_2	1.462435	A	A	Same	B	14
686	676	224024	0	naive	6.92	2.99	chr1_1391	RNU1.8P	snRNA	NA	NA	1	25.1585	B	Background	chr1_2	1.69872	24.2731	B	Background	chr1_2	1.882065	A	A	Same	B	14	chr1_1345	NA	NA	NA	NA	0	33.7761	B	Background	chr1_2	1.66845	28.4144	B	H3K4me1	chr1_2	1.4925	A	A	Same	B	14
686	677	219074	0	naive_primed	6.12	6.36	chr1_1391	RNU1.8P	snRNA	NA	NA	1	25.1585	B	Background	chr1_2	1.69872	24.2731	B	Background	chr1_2	1.882065	A	A	Same	B	14	chr1_1346	NA	NA	NA	NA	0	29.4673	B	Background	chr1_2	1.65649333333333	26.3438	B	Background	chr1_2	1.49514666666667	A	A	Same	B	14
686	678	184300	0	naive_primed	5.21	8.74	chr1_1391	RNU1.8P	snRNA	NA	NA	1	25.1585	B	Background	chr1_2	1.69872	24.2731	B	Background	chr1_2	1.882065	A	A	Same	B	14	chr1_1352	NA	NA	NA	NA	0	25.1585	B	Background	chr1_2	1.62036	24.2731	B	Background	chr1_2	1.55404	A	A	Same	B	14
686	679	182649	0	naive_primed	9.42	9.94	chr1_1391	RNU1.8P	snRNA	NA	NA	1	25.1585	B	Background	chr1_2	1.69872	24.2731	B	Background	chr1_2	1.882065	A	A	Same	B	14	chr1_1353	NA	NA	NA	NA	0	25.1585	B	Background	chr1_2	1.62036	24.2731	B	Background	chr1_2	1.55404	A	A	Same	B	14
686	680	179808	0	naive_primed	9.35	7.89	chr1_1391	RNU1.8P	snRNA	NA	NA	1	25.1585	B	Background	chr1_2	1.69872	24.2731	B	Background	chr1_2	1.882065	A	A	Same	B	14	chr1_1354	NA	NA	NA	NA	0	25.1585	B	Background	chr1_2	1.61833	24.2731	B	Background	chr1_2	1.571345	A	A	Same	B	14
686	681	178190	0	naive_primed	7.23	6.42	chr1_1391	RNU1.8P	snRNA	NA	NA	1	25.1585	B	Background	chr1_2	1.69872	24.2731	B	Background	chr1_2	1.882065	A	A	Same	B	14	chr1_1355	NA	NA	NA	NA	0	25.1585	B	Background	chr1_2	1.6163	24.2731	B	Background	chr1_2	1.58865	A	A	Same	B	14
686	682	137756	0	primed	2.77	5.1	chr1_1391	RNU1.8P	snRNA	NA	NA	1	25.1585	B	Background	chr1_2	1.69872	24.2731	B	Background	chr1_2	1.882065	A	A	Same	B	14	chr1_1363	NA	NA	NA	NA	0	25.1585	B	Background	chr1_2	1.52695	24.2731	B	Background	chr1_2	1.58964	A	A	Same	B	14
686	800	245180	0	primed	1.2	6.59	chr1_1391	RNU1.8P	snRNA	NA	NA	1	25.1585	B	Background	chr1_2	1.69872	24.2731	B	Background	chr1_2	1.882065	A	A	Same	B	14	chr1_1443	NA	NA	NA	NA	0	20.984	B	Heterochromatin Repressed	chr1_2	1.49658	24.2881	B	Background	chr1_2	1.59375	A	A	Same	B	14
686	803	257436	0	primed	3.19	6.53	chr1_1391	RNU1.8P	snRNA	NA	NA	1	25.1585	B	Background	chr1_2	1.69872	24.2731	B	Background	chr1_2	1.882065	A	A	Same	B	14	chr1_1447	NA	NA	NA	NA	0	20.984	B	Background	chr1_2	1.56045	24.2881	B	Background	chr1_2	1.69431	A	A	Same	B	14
686	804	317425	0	primed	2.66	9.44	chr1_1391	RNU1.8P	snRNA	NA	NA	1	25.1585	B	Background	chr1_2	1.69872	24.2731	B	Background	chr1_2	1.882065	A	A	Same	B	14	chr1_1457	NA	NA	NA	NA	0	21.3202	B	Background	chr1_2	1.82158	25.4001	B	H3K4me1	chr1_2	1.95284	A	A	Same	B	14
686	805	320574	0	primed	1.15	8.23	chr1_1391	RNU1.8P	snRNA	NA	NA	1	25.1585	B	Background	chr1_2	1.69872	24.2731	B	Background	chr1_2	1.882065	A	A	Same	B	14	chr1_1458	NA	NA	NA	NA	0	21.3202	B	Heterochromatin Repressed	chr1_2	1.825645	25.4001	B	H3K4me1	chr1_2	1.962425	A	A	Same	B	14
686	806	324992	0	primed	1.45	7.9	chr1_1391	RNU1.8P	snRNA	NA	NA	1	25.1585	B	Background	chr1_2	1.69872	24.2731	B	Background	chr1_2	1.882065	A	A	Same	B	14	chr1_1459	NA	NA	NA	NA	0	21.3202	B	Heterochromatin Repressed	chr1_2	1.834975	25.4001	B	Background	chr1_2	1.97937	A	A	Same	B	14
686	807	326816	0	primed	3.15	9.56	chr1_1391	RNU1.8P	snRNA	NA	NA	1	25.1585	B	Background	chr1_2	1.69872	24.2731	B	Background	chr1_2	1.882065	A	A	Same	B	14	chr1_1460	NA	NA	NA	NA	0	21.3202	B	Background	chr1_2	1.84024	25.4001	B	Background	chr1_2	1.98673	A	A	Same	B	14
686	808	343068	0	primed	1.48	5.11	chr1_1391	RNU1.8P	snRNA	NA	NA	1	25.1585	B	Background	chr1_2	1.69872	24.2731	B	Background	chr1_2	1.882065	A	A	Same	B	14	chr1_1465	NA	NA	NA	NA	0	21.3202	B	Background	chr1_2	2.01353	25.4001	B	Background	chr1_2	2.10934	A	A	Same	B	14
686	813	407874	0	naive	5	2.74	chr1_1391	RNU1.8P	snRNA	NA	NA	1	25.1585	B	Background	chr1_2	1.69872	24.2731	B	Background	chr1_2	1.882065	A	A	Same	B	14	chr1_1473	NA	NA	NA	NA	0	21.3202	B	H3K4me1	chr1_2	2.2796175	25.4001	B	H3K4me1	chr1_2	2.44710125	A	A	Same	B	14
686	814	431221	0	naive_primed	11.16	9.1	chr1_1391	RNU1.8P	snRNA	NA	NA	1	25.1585	B	Background	chr1_2	1.69872	24.2731	B	Background	chr1_2	1.882065	A	A	Same	B	14	chr1_1474	NA	NA	NA	NA	0	21.3202	B	Heterochromatin Repressed	chr1_2	2.36743	25.4001	B	Background	chr1_2	2.52503333333333	A	A	Same	B	14
694	674	1.71162e+06	0	primed	0	5.44	chr1_13948	DAB1,OMA1	protein_coding,protein_coding	DAB1,OMA1	NA	1	6.13802	E	Active	NA	NA	1.34253	E	Active	NA	NA	A	A	Same	E_shared	18	chr1_13391	NA	NA	NA	NA	0	-23.0046	B	Background	chr1_42	1.92956	-7.31662	B	Background	chr1_42	2.09306	B	B	Same	B	18
694	772	1171013	0	primed	0.54	7.03	chr1_13948	DAB1,OMA1	protein_coding,protein_coding	DAB1,OMA1	NA	1	6.13802	E	Active	NA	NA	1.34253	E	Active	NA	NA	A	A	Same	E_shared	18	chr1_14296	NA	NA	NA	NA	0	-16.9699	B	Background	chr1_44	1.895795	-8.72671	B	H3K4me1	chr1_44	2.081425	B	B	Same	B	18
694	782	1199904	0	primed	2.31	6.9	chr1_13948	DAB1,OMA1	protein_coding,protein_coding	DAB1,OMA1	NA	1	6.13802	E	Active	NA	NA	1.34253	E	Active	NA	NA	A	A	Same	E_shared	18	chr1_14307	NA	NA	NA	NA	0	-22.5156	B	Background	chr1_44	1.94087	-13.3328	B	Background	chr1_44	2.14067	B	B	Same	B	18
694	785	1.2068e+06	0	primed	3.41	7.29	chr1_13948	DAB1,OMA1	protein_coding,protein_coding	DAB1,OMA1	NA	1	6.13802	E	Active	NA	NA	1.34253	E	Active	NA	NA	A	A	Same	E_shared	18	chr1_14310	FGGY	protein_coding	FGGY	NA	0	-28.0612	B	Background	chr1_44	1.979385	-17.9389	B	Background	chr1_44	2.19636	B	B	Same	B	18
694	786	1.21129e+06	0	primed	1.59	8.05	chr1_13948	DAB1,OMA1	protein_coding,protein_coding	DAB1,OMA1	NA	1	6.13802	E	Active	NA	NA	1.34253	E	Active	NA	NA	A	A	Same	E_shared	18	chr1_14311	NA	NA	NA	NA	0	-28.0612	B	H3K4me1	chr1_44	2.01607	-17.9389	B	H3K4me1	chr1_44	2.25278	B	B	Same	B	18
694	789	1.21619e+06	0	naive_primed	5.39	5.55	chr1_13948	DAB1,OMA1	protein_coding,protein_coding	DAB1,OMA1	NA	1	6.13802	E	Active	NA	NA	1.34253	E	Active	NA	NA	A	A	Same	E_shared	18	chr1_14314	NA	NA	NA	NA	0	-28.0612	B	H3K4me1	chr1_44	2.05439	-17.9389	B	H3K4me1	chr1_44	2.29728	B	B	Same	B	18
694	790	1218062	0	primed	2.36	8.96	chr1_13948	DAB1,OMA1	protein_coding,protein_coding	DAB1,OMA1	NA	1	6.13802	E	Active	NA	NA	1.34253	E	Active	NA	NA	A	A	Same	E_shared	18	chr1_14315	NA	NA	NA	NA	0	-28.0612	B	H3K4me1	chr1_44	2.08051	-17.9389	B	H3K4me1	chr1_44	2.32558	B	B	Same	B	18
698	776	1156160	0	primed	0.41	8.57	chr1_13955	TACSTD2	protein_coding	TACSTD2	NA	1	6.13802	E	Active	NA	NA	1.34253	B	Active	NA	NA	A	A	Same	E_naive	18	chr1_14300	MIR4711	miRNA	NA	NA	0	-16.9699	B	Background	chr1_44	1.88982	-8.72671	B	H3K4me1	chr1_44	2.05891	B	B	Same	B	18
698	778	1162778	0	primed	0	5.34	chr1_13955	TACSTD2	protein_coding	TACSTD2	NA	1	6.13802	E	Active	NA	NA	1.34253	B	Active	NA	NA	A	A	Same	E_naive	18	chr1_14303	NA	NA	NA	NA	0	-16.9699	B	Heterochromatin Repressed	chr1_44	1.88411	-8.72671	B	Background	chr1_44	2.07028	B	B	Same	B	18
698	780	1.16567e+06	0	primed	1.69	7.12	chr1_13955	TACSTD2	protein_coding	TACSTD2	NA	1	6.13802	E	Active	NA	NA	1.34253	B	Active	NA	NA	A	A	Same	E_naive	18	chr1_14305	NA	NA	NA	NA	0	-16.9699	B	Background	chr1_44	1.90264	-8.72671	B	Background	chr1_44	2.11522	B	B	Same	B	18
698	783	1.17443e+06	0	primed	0.48	5.41	chr1_13955	TACSTD2	protein_coding	TACSTD2	NA	1	6.13802	E	Active	NA	NA	1.34253	B	Active	NA	NA	A	A	Same	E_naive	18	chr1_14308	NA	NA	NA	NA	0	-28.0612	B	Background	chr1_44	1.9549	-17.9389	B	Background	chr1_44	2.15614	B	B	Same	B	18
698	785	1.17928e+06	0	primed	0.49	8.11	chr1_13955	TACSTD2	protein_coding	TACSTD2	NA	1	6.13802	E	Active	NA	NA	1.34253	B	Active	NA	NA	A	A	Same	E_naive	18	chr1_14310	FGGY	protein_coding	FGGY	NA	0	-28.0612	B	Background	chr1_44	1.979385	-17.9389	B	Background	chr1_44	2.19636	B	B	Same	B	18
698	788	1.18686e+06	0	primed	0.49	6.04	chr1_13955	TACSTD2	protein_coding	TACSTD2	NA	1	6.13802	E	Active	NA	NA	1.34253	B	Active	NA	NA	A	A	Same	E_naive	18	chr1_14313	NA	NA	NA	NA	0	-28.0612	B	Background	chr1_44	2.02827	-17.9389	B	Background	chr1_44	2.26898	B	B	Same	B	18
698	789	1.18867e+06	0	primed	1.72	6.16	chr1_13955	TACSTD2	protein_coding	TACSTD2	NA	1	6.13802	E	Active	NA	NA	1.34253	B	Active	NA	NA	A	A	Same	E_naive	18	chr1_14314	NA	NA	NA	NA	0	-28.0612	B	H3K4me1	chr1_44	2.05439	-17.9389	B	H3K4me1	chr1_44	2.29728	B	B	Same	B	18
698	790	1190540	0	primed	1.62	7.01	chr1_13955	TACSTD2	protein_coding	TACSTD2	NA	1	6.13802	E	Active	NA	NA	1.34253	B	Active	NA	NA	A	A	Same	E_naive	18	chr1_14315	NA	NA	NA	NA	0	-28.0612	B	H3K4me1	chr1_44	2.08051	-17.9389	B	H3K4me1	chr1_44	2.32558	B	B	Same	B	18
698	792	1205780	0	primed	0.42	5.13	chr1_13955	TACSTD2	protein_coding	TACSTD2	NA	1	6.13802	E	Active	NA	NA	1.34253	B	Active	NA	NA	A	A	Same	E_naive	18	chr1_14319	NA	NA	NA	NA	0	-28.0612	B	Background	chr1_44	2.03276	-17.9389	B	Background	chr1_44	2.31176	B	B	Same	B	18
698	793	1207854	0	primed	0	8.07	chr1_13955	TACSTD2	protein_coding	TACSTD2	NA	1	6.13802	E	Active	NA	NA	1.34253	B	Active	NA	NA	A	A	Same	E_naive	18	chr1_14321	NA	NA	NA	NA	0	-28.0612	B	Background	chr1_44	2.03276	-17.9389	B	Background	chr1_44	2.31176	B	B	Same	B	18
713	752	942264	0	primed	0	6.68	chr1_13992	MYSM1	protein_coding	MYSM1	NA	1	6.13802	S	Active	NA	NA	1.34253	E	Active	NA	NA	A	A	Same	SE_naive	18	chr1_14270	NA	NA	NA	NA	0	-16.9699	B	Background	chr1_44	1.59459	-8.72671	B	H3K4me1	chr1_44	1.70768333333333	B	B	Same	B	18
713	753	956848	0	primed	1.29	5.82	chr1_13992	MYSM1	protein_coding	MYSM1	NA	1	6.13802	S	Active	NA	NA	1.34253	E	Active	NA	NA	A	A	Same	SE_naive	18	chr1_14275	FGGY	protein_coding	FGGY	NA	0	-16.9699	B	Background	chr1_44	1.61614333333333	-8.72671	B	H3K4me1	chr1_44	1.75753	B	B	Same	B	18
713	754	961398	0	primed	4.62	6.81	chr1_13992	MYSM1	protein_coding	MYSM1	NA	1	6.13802	S	Active	NA	NA	1.34253	E	Active	NA	NA	A	A	Same	SE_naive	18	chr1_14277	NA	NA	NA	NA	0	-16.9699	B	H3K4me1	chr1_44	1.59521	-8.72671	B	H3K4me1	chr1_44	1.75048	B	B	Same	B	18
713	756	965837	0	primed	0	7.32	chr1_13992	MYSM1	protein_coding	MYSM1	NA	1	6.13802	S	Active	NA	NA	1.34253	E	Active	NA	NA	A	A	Same	SE_naive	18	chr1_14279	NA	NA	NA	NA	0	-16.9699	B	H3K4me1	chr1_44	1.62456	-8.72671	B	H3K4me1	chr1_44	1.80912	B	B	Same	B	18
713	758	972634	0	primed	0	7.15	chr1_13992	MYSM1	protein_coding	MYSM1	NA	1	6.13802	S	Active	NA	NA	1.34253	E	Active	NA	NA	A	A	Same	SE_naive	18	chr1_14282	FGGY	protein_coding	FGGY	NA	0	-16.9699	B	Mixed	chr1_44	1.681295	-8.72671	B	Active	chr1_44	1.84722	B	B	Same	B	18
713	759	975024	0	primed	4.58	5.36	chr1_13992	MYSM1	protein_coding	MYSM1	NA	1	6.13802	S	Active	NA	NA	1.34253	E	Active	NA	NA	A	A	Same	SE_naive	18	chr1_14283	NA	NA	NA	NA	0	-16.9699	B	Background	chr1_44	1.68998	-8.72671	B	Active	chr1_44	1.84868	B	B	Same	B	18
713	760	976771	0	primed	2.32	9.22	chr1_13992	MYSM1	protein_coding	MYSM1	NA	1	6.13802	S	Active	NA	NA	1.34253	E	Active	NA	NA	A	A	Same	SE_naive	18	chr1_14284	NA	NA	NA	NA	0	-16.9699	B	H3K4me1	chr1_44	1.68998	-8.72671	E	Active	chr1_44	1.84868	B	B	Same	E_primed	18
713	761	981380	0	naive_primed	5.91	7.94	chr1_13992	MYSM1	protein_coding	MYSM1	NA	1	6.13802	S	Active	NA	NA	1.34253	E	Active	NA	NA	A	A	Same	SE_naive	18	chr1_14285	NA	NA	NA	NA	0	-16.9699	B	H3K4me1	chr1_44	1.70611333333333	-8.72671	E	Active	chr1_44	1.88517666666667	B	B	Same	E_primed	18
713	762	985174	0	primed	0.26	5.24	chr1_13992	MYSM1	protein_coding	MYSM1	NA	1	6.13802	S	Active	NA	NA	1.34253	E	Active	NA	NA	A	A	Same	SE_naive	18	chr1_14286	NA	NA	NA	NA	0	-16.9699	B	Background	chr1_44	1.73012	-8.72671	B	H3K4me1	chr1_44	1.9265	B	B	Same	B	18
713	764	990648	0	primed	1.28	7.49	chr1_13992	MYSM1	protein_coding	MYSM1	NA	1	6.13802	S	Active	NA	NA	1.34253	E	Active	NA	NA	A	A	Same	SE_naive	18	chr1_14288	NA	NA	NA	NA	0	-16.9699	B	Background	chr1_44	1.78428	-8.72671	B	Background	chr1_44	1.9657	B	B	Same	B	18
713	765	994397	0	primed	2.54	8.33	chr1_13992	MYSM1	protein_coding	MYSM1	NA	1	6.13802	S	Active	NA	NA	1.34253	E	Active	NA	NA	A	A	Same	SE_naive	18	chr1_14289	NA	NA	NA	NA	0	-16.9699	B	Background	chr1_44	1.7896	-8.72671	B	Active	chr1_44	1.976215	B	B	Same	B	18
713	766	997790	0	naive_primed	5.99	11.82	chr1_13992	MYSM1	protein_coding	MYSM1	NA	1	6.13802	S	Active	NA	NA	1.34253	E	Active	NA	NA	A	A	Same	SE_naive	18	chr1_14290	NA	NA	NA	NA	0	-16.9699	B	Background	chr1_44	1.79492	-8.72671	B	Active	chr1_44	1.98673	B	B	Same	B	18
713	767	998864	0	primed	2.99	6.51	chr1_13992	MYSM1	protein_coding	MYSM1	NA	1	6.13802	S	Active	NA	NA	1.34253	E	Active	NA	NA	A	A	Same	SE_naive	18	chr1_14291	NA	NA	NA	NA	0	-16.9699	B	Background	chr1_44	1.829815	-8.72671	B	Active	chr1_44	2.016075	B	B	Same	B	18
713	768	1006048	0	primed	0	5.78	chr1_13992	MYSM1	protein_coding	MYSM1	NA	1	6.13802	S	Active	NA	NA	1.34253	E	Active	NA	NA	A	A	Same	SE_naive	18	chr1_14292	NA	NA	NA	NA	0	-16.9699	B	Heterochromatin Repressed	chr1_44	1.88614666666667	-8.72671	B	Background	chr1_44	2.06771	B	B	Same	B	18
713	769	1.01352e+06	0	primed	1.45	11.69	chr1_13992	MYSM1	protein_coding	MYSM1	NA	1	6.13802	S	Active	NA	NA	1.34253	E	Active	NA	NA	A	A	Same	SE_naive	18	chr1_14293	NA	NA	NA	NA	0	-16.9699	B	Background	chr1_44	1.90034	-8.72671	B	Background	chr1_44	2.08426	B	B	Same	B	18
713	770	1014390	0	primed	0.65	12.88	chr1_13992	MYSM1	protein_coding	MYSM1	NA	1	6.13802	S	Active	NA	NA	1.34253	E	Active	NA	NA	A	A	Same	SE_naive	18	chr1_14294	NA	NA	NA	NA	0	-16.9699	B	Background	chr1_44	1.8921	-8.72671	B	Background	chr1_44	2.07876	B	B	Same	B	18
713	771	1.01623e+06	0	naive_primed	6.29	13.13	chr1_13992	MYSM1	protein_coding	MYSM1	NA	1	6.13802	S	Active	NA	NA	1.34253	E	Active	NA	NA	A	A	Same	SE_naive	18	chr1_14295	NA	NA	NA	NA	0	-16.9699	B	Background	chr1_44	1.88386	-8.72671	B	Active	chr1_44	2.07326	B	B	Same	B	18
713	772	1019115	0	primed	4.76	7.69	chr1_13992	MYSM1	protein_coding	MYSM1	NA	1	6.13802	S	Active	NA	NA	1.34253	E	Active	NA	NA	A	A	Same	SE_naive	18	chr1_14296	NA	NA	NA	NA	0	-16.9699	B	Background	chr1_44	1.895795	-8.72671	B	H3K4me1	chr1_44	2.081425	B	B	Same	B	18
713	773	1.02083e+06	0	primed	1.46	7.71	chr1_13992	MYSM1	protein_coding	MYSM1	NA	1	6.13802	S	Active	NA	NA	1.34253	E	Active	NA	NA	A	A	Same	SE_naive	18	chr1_14297	NA	NA	NA	NA	0	-16.9699	B	Background	chr1_44	1.90773	-8.72671	B	Background	chr1_44	2.08959	B	B	Same	B	18
713	774	1.02555e+06	0	primed	1.46	9.91	chr1_13992	MYSM1	protein_coding	MYSM1	NA	1	6.13802	S	Active	NA	NA	1.34253	E	Active	NA	NA	A	A	Same	SE_naive	18	chr1_14298	NA	NA	NA	NA	0	-16.9699	B	Background	chr1_44	1.90342	-8.72671	B	Background	chr1_44	2.08238666666667	B	B	Same	B	18
713	775	1030215	0	primed	3.82	7.55	chr1_13992	MYSM1	protein_coding	MYSM1	NA	1	6.13802	S	Active	NA	NA	1.34253	E	Active	NA	NA	A	A	Same	SE_naive	18	chr1_14299	NA	NA	NA	NA	0	-16.9699	B	Background	chr1_44	1.88982	-8.72671	B	H3K4me1	chr1_44	2.05891	B	B	Same	B	18
713	776	1031784	0	primed	1.38	18.58	chr1_13992	MYSM1	protein_coding	MYSM1	NA	1	6.13802	S	Active	NA	NA	1.34253	E	Active	NA	NA	A	A	Same	SE_naive	18	chr1_14300	MIR4711	miRNA	NA	NA	0	-16.9699	B	Background	chr1_44	1.88982	-8.72671	B	H3K4me1	chr1_44	2.05891	B	B	Same	B	18
713	777	1.03532e+06	0	primed	1.48	7.59	chr1_13992	MYSM1	protein_coding	MYSM1	NA	1	6.13802	S	Active	NA	NA	1.34253	E	Active	NA	NA	A	A	Same	SE_naive	18	chr1_14302	MIR4711	miRNA	NA	NA	0	-16.9699	B	Heterochromatin Repressed	chr1_44	1.886965	-8.72671	B	Heterochromatin Repressed	chr1_44	2.064595	B	B	Same	B	18
713	780	1.04129e+06	0	primed	1.48	11.16	chr1_13992	MYSM1	protein_coding	MYSM1	NA	1	6.13802	S	Active	NA	NA	1.34253	E	Active	NA	NA	A	A	Same	SE_naive	18	chr1_14305	NA	NA	NA	NA	0	-16.9699	B	Background	chr1_44	1.90264	-8.72671	B	Background	chr1_44	2.11522	B	B	Same	B	18
713	781	1044801	0	primed	2.65	7.87	chr1_13992	MYSM1	protein_coding	MYSM1	NA	1	6.13802	S	Active	NA	NA	1.34253	E	Active	NA	NA	A	A	Same	SE_naive	18	chr1_14306	NA	NA	NA	NA	0	-16.9699	B	Background	chr1_44	1.91474	-8.72671	B	Background	chr1_44	2.12021	B	B	Same	B	18
713	782	1048006	0	primed	2.53	13.05	chr1_13992	MYSM1	protein_coding	MYSM1	NA	1	6.13802	S	Active	NA	NA	1.34253	E	Active	NA	NA	A	A	Same	SE_naive	18	chr1_14307	NA	NA	NA	NA	0	-22.5156	B	Background	chr1_44	1.94087	-13.3328	B	Background	chr1_44	2.14067	B	B	Same	B	18
713	783	1.05005e+06	0	naive_primed	6.46	14.66	chr1_13992	MYSM1	protein_coding	MYSM1	NA	1	6.13802	S	Active	NA	NA	1.34253	E	Active	NA	NA	A	A	Same	SE_naive	18	chr1_14308	NA	NA	NA	NA	0	-28.0612	B	Background	chr1_44	1.9549	-17.9389	B	Background	chr1_44	2.15614	B	B	Same	B	18
713	784	1051449	0	primed	1.5	13.53	chr1_13992	MYSM1	protein_coding	MYSM1	NA	1	6.13802	S	Active	NA	NA	1.34253	E	Active	NA	NA	A	A	Same	SE_naive	18	chr1_14309	NA	NA	NA	NA	0	-28.0612	B	Background	chr1_44	1.9549	-17.9389	B	Background	chr1_44	2.15614	B	B	Same	B	18
713	785	1.0549e+06	0	naive_primed	14.81	17.04	chr1_13992	MYSM1	protein_coding	MYSM1	NA	1	6.13802	S	Active	NA	NA	1.34253	E	Active	NA	NA	A	A	Same	SE_naive	18	chr1_14310	FGGY	protein_coding	FGGY	NA	0	-28.0612	B	Background	chr1_44	1.979385	-17.9389	B	Background	chr1_44	2.19636	B	B	Same	B	18
713	786	1.05939e+06	0	naive_primed	6.51	9.79	chr1_13992	MYSM1	protein_coding	MYSM1	NA	1	6.13802	S	Active	NA	NA	1.34253	E	Active	NA	NA	A	A	Same	SE_naive	18	chr1_14311	NA	NA	NA	NA	0	-28.0612	B	H3K4me1	chr1_44	2.01607	-17.9389	B	H3K4me1	chr1_44	2.25278	B	B	Same	B	18
713	787	1.06159e+06	0	primed	1.51	6.33	chr1_13992	MYSM1	protein_coding	MYSM1	NA	1	6.13802	S	Active	NA	NA	1.34253	E	Active	NA	NA	A	A	Same	SE_naive	18	chr1_14312	NA	NA	NA	NA	0	-28.0612	B	Background	chr1_44	2.02827	-17.9389	B	Background	chr1_44	2.26898	B	B	Same	B	18
713	788	1.06249e+06	0	primed	1.51	11	chr1_13992	MYSM1	protein_coding	MYSM1	NA	1	6.13802	S	Active	NA	NA	1.34253	E	Active	NA	NA	A	A	Same	SE_naive	18	chr1_14313	NA	NA	NA	NA	0	-28.0612	B	Background	chr1_44	2.02827	-17.9389	B	Background	chr1_44	2.26898	B	B	Same	B	18
713	789	1.0643e+06	0	naive_primed	5.21	12.22	chr1_13992	MYSM1	protein_coding	MYSM1	NA	1	6.13802	S	Active	NA	NA	1.34253	E	Active	NA	NA	A	A	Same	SE_naive	18	chr1_14314	NA	NA	NA	NA	0	-28.0612	B	H3K4me1	chr1_44	2.05439	-17.9389	B	H3K4me1	chr1_44	2.29728	B	B	Same	B	18
713	790	1066164	0	naive_primed	5.04	11.04	chr1_13992	MYSM1	protein_coding	MYSM1	NA	1	6.13802	S	Active	NA	NA	1.34253	E	Active	NA	NA	A	A	Same	SE_naive	18	chr1_14315	NA	NA	NA	NA	0	-28.0612	B	H3K4me1	chr1_44	2.08051	-17.9389	B	H3K4me1	chr1_44	2.32558	B	B	Same	B	18
713	791	1078074	0	primed	0.41	9.23	chr1_13992	MYSM1	protein_coding	MYSM1	NA	1	6.13802	S	Active	NA	NA	1.34253	E	Active	NA	NA	A	A	Same	SE_naive	18	chr1_14317	NA	NA	NA	NA	0	-28.0612	B	Background	chr1_44	2.050065	-17.9389	B	Background	chr1_44	2.320535	B	B	Same	B	18
713	792	1081404	0	primed	0.34	13.12	chr1_13992	MYSM1	protein_coding	MYSM1	NA	1	6.13802	S	Active	NA	NA	1.34253	E	Active	NA	NA	A	A	Same	SE_naive	18	chr1_14319	NA	NA	NA	NA	0	-28.0612	B	Background	chr1_44	2.03276	-17.9389	B	Background	chr1_44	2.31176	B	B	Same	B	18
713	795	1112668	1	primed	0	7.61	chr1_13992	MYSM1	protein_coding	MYSM1	NA	1	6.13802	S	Active	NA	NA	1.34253	E	Active	NA	NA	A	A	Same	SE_naive	18	chr1_14331	HOOK1	protein_coding	HOOK1	NA	1	-28.0612	B	Mixed	chr1_44	2.03585	-17.9389	B	Mixed	chr1_44	2.39316	B	B	Same	B	18
713	796	1.1221e+06	0	primed		5.88	chr1_13992	MYSM1	protein_coding	MYSM1	NA	1	6.13802	S	Active	NA	NA	1.34253	E	Active	NA	NA	A	A	Same	SE_naive	18	chr1_14336	NA	NA	NA	NA	0	-28.0612	B	Background	chr1_44	1.98872	-17.9389	B	Background	chr1_44	2.30982	B	B	Same	B	18
732	741	324863	0	naive	7.94	4.34	chr1_14013	JUN,LINC01135	protein_coding,lincRNA	JUN	n	1	-3.79764	E	Active	chr1_44	2.20905666666667	2.62457	B	Active	chr1_44	2.20007333333333	B	A	BA	E_naive	18	chr1_14100	NA	NA	NA	NA	0	-10.677	B	Background	chr1_44	1.50573	2.93788	B	Active	chr1_44	1.48049	B	A	BA	B	18
732	744	402487	0	naive	5.37	1.81	chr1_14013	JUN,LINC01135	protein_coding,lincRNA	JUN	n	1	-3.79764	E	Active	chr1_44	2.20905666666667	2.62457	B	Active	chr1_44	2.20007333333333	B	A	BA	E_naive	18	chr1_14129	NA	NA	NA	NA	0	-10.677	B	H3K4me1	chr1_44	1.652005	2.93788	B	H3K4me1	chr1_44	1.554375	B	A	BA	B	18
732	745	501025	0	naive_primed	6.6	6.54	chr1_14013	JUN,LINC01135	protein_coding,lincRNA	JUN	n	1	-3.79764	E	Active	chr1_44	2.20905666666667	2.62457	B	Active	chr1_44	2.20007333333333	B	A	BA	E_naive	18	chr1_14160	NA	NA	NA	NA	0	-17.6971	B	Background	chr1_44	1.78562	-10.6345	B	H3K4me1	chr1_44	1.84266	B	B	Same	B	18
732	747	519106	0	primed	2.35	6.41	chr1_14013	JUN,LINC01135	protein_coding,lincRNA	JUN	n	1	-3.79764	E	Active	chr1_44	2.20905666666667	2.62457	B	Active	chr1_44	2.20007333333333	B	A	BA	E_naive	18	chr1_14164	NA	NA	NA	NA	0	-17.6971	B	Background	chr1_44	1.78460666666667	-10.6345	B	Background	chr1_44	1.88098333333333	B	B	Same	B	18
732	749	702920	0	primed	0.94	5.18	chr1_14013	JUN,LINC01135	protein_coding,lincRNA	JUN	n	1	-3.79764	E	Active	chr1_44	2.20905666666667	2.62457	B	Active	chr1_44	2.20007333333333	B	A	BA	E_naive	18	chr1_14214	NA	NA	NA	NA	0	-17.6971	B	Background	chr1_44	1.42422	-10.6345	B	Background	chr1_44	1.52656	B	B	Same	B	18
732	750	766822	0	primed	2.85	5.24	chr1_14013	JUN,LINC01135	protein_coding,lincRNA	JUN	n	1	-3.79764	E	Active	chr1_44	2.20905666666667	2.62457	B	Active	chr1_44	2.20007333333333	B	A	BA	E_naive	18	chr1_14235	NA	NA	NA	NA	0	-16.9699	B	Background	chr1_44	1.404805	-8.72671	B	Background	chr1_44	1.543035	B	B	Same	B	18
732	753	874110	0	primed	4.47	5.83	chr1_14013	JUN,LINC01135	protein_coding,lincRNA	JUN	n	1	-3.79764	E	Active	chr1_44	2.20905666666667	2.62457	B	Active	chr1_44	2.20007333333333	B	A	BA	E_naive	18	chr1_14275	FGGY	protein_coding	FGGY	NA	0	-16.9699	B	Background	chr1_44	1.61614333333333	-8.72671	B	H3K4me1	chr1_44	1.75753	B	B	Same	B	18
732	754	878660	0	naive_primed	8.53	7.81	chr1_14013	JUN,LINC01135	protein_coding,lincRNA	JUN	n	1	-3.79764	E	Active	chr1_44	2.20905666666667	2.62457	B	Active	chr1_44	2.20007333333333	B	A	BA	E_naive	18	chr1_14277	NA	NA	NA	NA	0	-16.9699	B	H3K4me1	chr1_44	1.59521	-8.72671	B	H3K4me1	chr1_44	1.75048	B	B	Same	B	18
732	756	883099	0	primed	2.8	10.59	chr1_14013	JUN,LINC01135	protein_coding,lincRNA	JUN	n	1	-3.79764	E	Active	chr1_44	2.20905666666667	2.62457	B	Active	chr1_44	2.20007333333333	B	A	BA	E_naive	18	chr1_14279	NA	NA	NA	NA	0	-16.9699	B	H3K4me1	chr1_44	1.62456	-8.72671	B	H3K4me1	chr1_44	1.80912	B	B	Same	B	18
732	757	885230	0	naive_primed	7.9	6.78	chr1_14013	JUN,LINC01135	protein_coding,lincRNA	JUN	n	1	-3.79764	E	Active	chr1_44	2.20905666666667	2.62457	B	Active	chr1_44	2.20007333333333	B	A	BA	E_naive	18	chr1_14280	NA	NA	NA	NA	0	-16.9699	B	H3K4me1	chr1_44	1.62456	-8.72671	E	Active	chr1_44	1.80912	B	B	Same	E_primed	18
732	758	889896	0	primed	4.57	8.26	chr1_14013	JUN,LINC01135	protein_coding,lincRNA	JUN	n	1	-3.79764	E	Active	chr1_44	2.20905666666667	2.62457	B	Active	chr1_44	2.20007333333333	B	A	BA	E_naive	18	chr1_14282	FGGY	protein_coding	FGGY	NA	0	-16.9699	B	Mixed	chr1_44	1.681295	-8.72671	B	Active	chr1_44	1.84722	B	B	Same	B	18
732	759	892286	0	naive_primed	5.78	7.16	chr1_14013	JUN,LINC01135	protein_coding,lincRNA	JUN	n	1	-3.79764	E	Active	chr1_44	2.20905666666667	2.62457	B	Active	chr1_44	2.20007333333333	B	A	BA	E_naive	18	chr1_14283	NA	NA	NA	NA	0	-16.9699	B	Background	chr1_44	1.68998	-8.72671	B	Active	chr1_44	1.84868	B	B	Same	B	18
732	760	894033	0	primed	2.6	7.62	chr1_14013	JUN,LINC01135	protein_coding,lincRNA	JUN	n	1	-3.79764	E	Active	chr1_44	2.20905666666667	2.62457	B	Active	chr1_44	2.20007333333333	B	A	BA	E_naive	18	chr1_14284	NA	NA	NA	NA	0	-16.9699	B	H3K4me1	chr1_44	1.68998	-8.72671	E	Active	chr1_44	1.84868	B	B	Same	E_primed	18
732	761	898642	0	naive_primed	7.34	11.44	chr1_14013	JUN,LINC01135	protein_coding,lincRNA	JUN	n	1	-3.79764	E	Active	chr1_44	2.20905666666667	2.62457	B	Active	chr1_44	2.20007333333333	B	A	BA	E_naive	18	chr1_14285	NA	NA	NA	NA	0	-16.9699	B	H3K4me1	chr1_44	1.70611333333333	-8.72671	E	Active	chr1_44	1.88517666666667	B	B	Same	E_primed	18
732	762	902436	0	naive_primed	10.61	14.11	chr1_14013	JUN,LINC01135	protein_coding,lincRNA	JUN	n	1	-3.79764	E	Active	chr1_44	2.20905666666667	2.62457	B	Active	chr1_44	2.20007333333333	B	A	BA	E_naive	18	chr1_14286	NA	NA	NA	NA	0	-16.9699	B	Background	chr1_44	1.73012	-8.72671	B	H3K4me1	chr1_44	1.9265	B	B	Same	B	18
732	763	904907	0	primed	4.21	7.99	chr1_14013	JUN,LINC01135	protein_coding,lincRNA	JUN	n	1	-3.79764	E	Active	chr1_44	2.20905666666667	2.62457	B	Active	chr1_44	2.20007333333333	B	A	BA	E_naive	18	chr1_14287	NA	NA	NA	NA	0	-16.9699	B	Background	chr1_44	1.7572	-8.72671	B	H3K4me1	chr1_44	1.9461	B	B	Same	B	18
732	764	907910	0	naive_primed	11.55	18.39	chr1_14013	JUN,LINC01135	protein_coding,lincRNA	JUN	n	1	-3.79764	E	Active	chr1_44	2.20905666666667	2.62457	B	Active	chr1_44	2.20007333333333	B	A	BA	E_naive	18	chr1_14288	NA	NA	NA	NA	0	-16.9699	B	Background	chr1_44	1.78428	-8.72671	B	Background	chr1_44	1.9657	B	B	Same	B	18
732	765	911659	0	naive_primed	13.79	16.48	chr1_14013	JUN,LINC01135	protein_coding,lincRNA	JUN	n	1	-3.79764	E	Active	chr1_44	2.20905666666667	2.62457	B	Active	chr1_44	2.20007333333333	B	A	BA	E_naive	18	chr1_14289	NA	NA	NA	NA	0	-16.9699	B	Background	chr1_44	1.7896	-8.72671	B	Active	chr1_44	1.976215	B	B	Same	B	18
732	766	915052	0	naive_primed	17.19	17.77	chr1_14013	JUN,LINC01135	protein_coding,lincRNA	JUN	n	1	-3.79764	E	Active	chr1_44	2.20905666666667	2.62457	B	Active	chr1_44	2.20007333333333	B	A	BA	E_naive	18	chr1_14290	NA	NA	NA	NA	0	-16.9699	B	Background	chr1_44	1.79492	-8.72671	B	Active	chr1_44	1.98673	B	B	Same	B	18
732	767	916126	0	naive_primed	18.17	12.5	chr1_14013	JUN,LINC01135	protein_coding,lincRNA	JUN	n	1	-3.79764	E	Active	chr1_44	2.20905666666667	2.62457	B	Active	chr1_44	2.20007333333333	B	A	BA	E_naive	18	chr1_14291	NA	NA	NA	NA	0	-16.9699	B	Background	chr1_44	1.829815	-8.72671	B	Active	chr1_44	2.016075	B	B	Same	B	18
732	768	923310	0	primed	3.61	7.83	chr1_14013	JUN,LINC01135	protein_coding,lincRNA	JUN	n	1	-3.79764	E	Active	chr1_44	2.20905666666667	2.62457	B	Active	chr1_44	2.20007333333333	B	A	BA	E_naive	18	chr1_14292	NA	NA	NA	NA	0	-16.9699	B	Heterochromatin Repressed	chr1_44	1.88614666666667	-8.72671	B	Background	chr1_44	2.06771	B	B	Same	B	18
732	769	930782	0	naive_primed	10.22	24.52	chr1_14013	JUN,LINC01135	protein_coding,lincRNA	JUN	n	1	-3.79764	E	Active	chr1_44	2.20905666666667	2.62457	B	Active	chr1_44	2.20007333333333	B	A	BA	E_naive	18	chr1_14293	NA	NA	NA	NA	0	-16.9699	B	Background	chr1_44	1.90034	-8.72671	B	Background	chr1_44	2.08426	B	B	Same	B	18
732	770	931652	0	naive_primed	9.12	8.25	chr1_14013	JUN,LINC01135	protein_coding,lincRNA	JUN	n	1	-3.79764	E	Active	chr1_44	2.20905666666667	2.62457	B	Active	chr1_44	2.20007333333333	B	A	BA	E_naive	18	chr1_14294	NA	NA	NA	NA	0	-16.9699	B	Background	chr1_44	1.8921	-8.72671	B	Background	chr1_44	2.07876	B	B	Same	B	18
732	771	933488	0	naive_primed	17.32	17.36	chr1_14013	JUN,LINC01135	protein_coding,lincRNA	JUN	n	1	-3.79764	E	Active	chr1_44	2.20905666666667	2.62457	B	Active	chr1_44	2.20007333333333	B	A	BA	E_naive	18	chr1_14295	NA	NA	NA	NA	0	-16.9699	B	Background	chr1_44	1.88386	-8.72671	B	Active	chr1_44	2.07326	B	B	Same	B	18
732	772	936377	0	naive_primed	9.72	15.86	chr1_14013	JUN,LINC01135	protein_coding,lincRNA	JUN	n	1	-3.79764	E	Active	chr1_44	2.20905666666667	2.62457	B	Active	chr1_44	2.20007333333333	B	A	BA	E_naive	18	chr1_14296	NA	NA	NA	NA	0	-16.9699	B	Background	chr1_44	1.895795	-8.72671	B	H3K4me1	chr1_44	2.081425	B	B	Same	B	18
732	773	938092	0	naive_primed	5.11	7.58	chr1_14013	JUN,LINC01135	protein_coding,lincRNA	JUN	n	1	-3.79764	E	Active	chr1_44	2.20905666666667	2.62457	B	Active	chr1_44	2.20007333333333	B	A	BA	E_naive	18	chr1_14297	NA	NA	NA	NA	0	-16.9699	B	Background	chr1_44	1.90773	-8.72671	B	Background	chr1_44	2.08959	B	B	Same	B	18
732	774	942816	0	naive_primed	5.86	13.65	chr1_14013	JUN,LINC01135	protein_coding,lincRNA	JUN	n	1	-3.79764	E	Active	chr1_44	2.20905666666667	2.62457	B	Active	chr1_44	2.20007333333333	B	A	BA	E_naive	18	chr1_14298	NA	NA	NA	NA	0	-16.9699	B	Background	chr1_44	1.90342	-8.72671	B	Background	chr1_44	2.08238666666667	B	B	Same	B	18
732	775	947477	0	naive_primed	8.88	7.41	chr1_14013	JUN,LINC01135	protein_coding,lincRNA	JUN	n	1	-3.79764	E	Active	chr1_44	2.20905666666667	2.62457	B	Active	chr1_44	2.20007333333333	B	A	BA	E_naive	18	chr1_14299	NA	NA	NA	NA	0	-16.9699	B	Background	chr1_44	1.88982	-8.72671	B	H3K4me1	chr1_44	2.05891	B	B	Same	B	18
732	776	949046	0	naive_primed	7.09	9.61	chr1_14013	JUN,LINC01135	protein_coding,lincRNA	JUN	n	1	-3.79764	E	Active	chr1_44	2.20905666666667	2.62457	B	Active	chr1_44	2.20007333333333	B	A	BA	E_naive	18	chr1_14300	MIR4711	miRNA	NA	NA	0	-16.9699	B	Background	chr1_44	1.88982	-8.72671	B	H3K4me1	chr1_44	2.05891	B	B	Same	B	18
732	777	952578	0	naive_primed	5.93	5.32	chr1_14013	JUN,LINC01135	protein_coding,lincRNA	JUN	n	1	-3.79764	E	Active	chr1_44	2.20905666666667	2.62457	B	Active	chr1_44	2.20007333333333	B	A	BA	E_naive	18	chr1_14302	MIR4711	miRNA	NA	NA	0	-16.9699	B	Heterochromatin Repressed	chr1_44	1.886965	-8.72671	B	Heterochromatin Repressed	chr1_44	2.064595	B	B	Same	B	18
732	778	955664	0	naive	6.69	4.82	chr1_14013	JUN,LINC01135	protein_coding,lincRNA	JUN	n	1	-3.79764	E	Active	chr1_44	2.20905666666667	2.62457	B	Active	chr1_44	2.20007333333333	B	A	BA	E_naive	18	chr1_14303	NA	NA	NA	NA	0	-16.9699	B	Heterochromatin Repressed	chr1_44	1.88411	-8.72671	B	Background	chr1_44	2.07028	B	B	Same	B	18
732	779	956538	0	naive	7.15	4.65	chr1_14013	JUN,LINC01135	protein_coding,lincRNA	JUN	n	1	-3.79764	E	Active	chr1_44	2.20905666666667	2.62457	B	Active	chr1_44	2.20007333333333	B	A	BA	E_naive	18	chr1_14304	NA	NA	NA	NA	0	-16.9699	B	Background	chr1_44	1.893375	-8.72671	B	Background	chr1_44	2.09275	B	B	Same	B	18
732	780	958554	0	naive_primed	9.77	6.28	chr1_14013	JUN,LINC01135	protein_coding,lincRNA	JUN	n	1	-3.79764	E	Active	chr1_44	2.20905666666667	2.62457	B	Active	chr1_44	2.20007333333333	B	A	BA	E_naive	18	chr1_14305	NA	NA	NA	NA	0	-16.9699	B	Background	chr1_44	1.90264	-8.72671	B	Background	chr1_44	2.11522	B	B	Same	B	18
732	781	962063	0	naive_primed	9.81	7.05	chr1_14013	JUN,LINC01135	protein_coding,lincRNA	JUN	n	1	-3.79764	E	Active	chr1_44	2.20905666666667	2.62457	B	Active	chr1_44	2.20007333333333	B	A	BA	E_naive	18	chr1_14306	NA	NA	NA	NA	0	-16.9699	B	Background	chr1_44	1.91474	-8.72671	B	Background	chr1_44	2.12021	B	B	Same	B	18
732	782	965268	0	naive_primed	12.58	11.19	chr1_14013	JUN,LINC01135	protein_coding,lincRNA	JUN	n	1	-3.79764	E	Active	chr1_44	2.20905666666667	2.62457	B	Active	chr1_44	2.20007333333333	B	A	BA	E_naive	18	chr1_14307	NA	NA	NA	NA	0	-22.5156	B	Background	chr1_44	1.94087	-13.3328	B	Background	chr1_44	2.14067	B	B	Same	B	18
732	783	967316	0	naive_primed	12.25	14.02	chr1_14013	JUN,LINC01135	protein_coding,lincRNA	JUN	n	1	-3.79764	E	Active	chr1_44	2.20905666666667	2.62457	B	Active	chr1_44	2.20007333333333	B	A	BA	E_naive	18	chr1_14308	NA	NA	NA	NA	0	-28.0612	B	Background	chr1_44	1.9549	-17.9389	B	Background	chr1_44	2.15614	B	B	Same	B	18
732	784	968711	0	naive_primed	7.56	11.69	chr1_14013	JUN,LINC01135	protein_coding,lincRNA	JUN	n	1	-3.79764	E	Active	chr1_44	2.20905666666667	2.62457	B	Active	chr1_44	2.20007333333333	B	A	BA	E_naive	18	chr1_14309	NA	NA	NA	NA	0	-28.0612	B	Background	chr1_44	1.9549	-17.9389	B	Background	chr1_44	2.15614	B	B	Same	B	18
732	785	972162	0	naive_primed	18.05	10.95	chr1_14013	JUN,LINC01135	protein_coding,lincRNA	JUN	n	1	-3.79764	E	Active	chr1_44	2.20905666666667	2.62457	B	Active	chr1_44	2.20007333333333	B	A	BA	E_naive	18	chr1_14310	FGGY	protein_coding	FGGY	NA	0	-28.0612	B	Background	chr1_44	1.979385	-17.9389	B	Background	chr1_44	2.19636	B	B	Same	B	18
732	786	976650	0	naive_primed	19.82	7.07	chr1_14013	JUN,LINC01135	protein_coding,lincRNA	JUN	n	1	-3.79764	E	Active	chr1_44	2.20905666666667	2.62457	B	Active	chr1_44	2.20007333333333	B	A	BA	E_naive	18	chr1_14311	NA	NA	NA	NA	0	-28.0612	B	H3K4me1	chr1_44	2.01607	-17.9389	B	H3K4me1	chr1_44	2.25278	B	B	Same	B	18
732	787	978856	0	naive	8.42	3.24	chr1_14013	JUN,LINC01135	protein_coding,lincRNA	JUN	n	1	-3.79764	E	Active	chr1_44	2.20905666666667	2.62457	B	Active	chr1_44	2.20007333333333	B	A	BA	E_naive	18	chr1_14312	NA	NA	NA	NA	0	-28.0612	B	Background	chr1_44	2.02827	-17.9389	B	Background	chr1_44	2.26898	B	B	Same	B	18
732	788	979748	0	naive	11.61	3.99	chr1_14013	JUN,LINC01135	protein_coding,lincRNA	JUN	n	1	-3.79764	E	Active	chr1_44	2.20905666666667	2.62457	B	Active	chr1_44	2.20007333333333	B	A	BA	E_naive	18	chr1_14313	NA	NA	NA	NA	0	-28.0612	B	Background	chr1_44	2.02827	-17.9389	B	Background	chr1_44	2.26898	B	B	Same	B	18
732	789	981558	0	naive_primed	14.07	8.46	chr1_14013	JUN,LINC01135	protein_coding,lincRNA	JUN	n	1	-3.79764	E	Active	chr1_44	2.20905666666667	2.62457	B	Active	chr1_44	2.20007333333333	B	A	BA	E_naive	18	chr1_14314	NA	NA	NA	NA	0	-28.0612	B	H3K4me1	chr1_44	2.05439	-17.9389	B	H3K4me1	chr1_44	2.29728	B	B	Same	B	18
732	790	983426	0	naive_primed	8.91	10.39	chr1_14013	JUN,LINC01135	protein_coding,lincRNA	JUN	n	1	-3.79764	E	Active	chr1_44	2.20905666666667	2.62457	B	Active	chr1_44	2.20007333333333	B	A	BA	E_naive	18	chr1_14315	NA	NA	NA	NA	0	-28.0612	B	H3K4me1	chr1_44	2.08051	-17.9389	B	H3K4me1	chr1_44	2.32558	B	B	Same	B	18
732	792	998666	0	naive_primed	5.26	6.8	chr1_14013	JUN,LINC01135	protein_coding,lincRNA	JUN	n	1	-3.79764	E	Active	chr1_44	2.20905666666667	2.62457	B	Active	chr1_44	2.20007333333333	B	A	BA	E_naive	18	chr1_14319	NA	NA	NA	NA	0	-28.0612	B	Background	chr1_44	2.03276	-17.9389	B	Background	chr1_44	2.31176	B	B	Same	B	18
746	715	574270	0	primed	2.26	5.52	chr1_14162	FGGY	protein_coding	FGGY	n	1	-17.6971	E	Active	chr1_44	1.800495	-10.6345	E	Active	chr1_44	1.878515	B	B	Same	E_shared	18	chr1_13996	NA	NA	NA	NA	0	6.13802	B	Background	NA	NA	1.34253	B	Background	chr1_44	2.20583	A	A	Same	B	18
746	718	561892	0	primed	4.68	9.82	chr1_14162	FGGY	protein_coding	FGGY	n	1	-17.6971	E	Active	chr1_44	1.800495	-10.6345	E	Active	chr1_44	1.878515	B	B	Same	E_shared	18	chr1_13999	NA	NA	NA	NA	0	6.13802	B	Background	NA	NA	1.34253	B	Heterochromatin Repressed	chr1_44	2.18479	A	A	Same	B	18
746	720	556726	0	primed	3.82	7.18	chr1_14162	FGGY	protein_coding	FGGY	n	1	-17.6971	E	Active	chr1_44	1.800495	-10.6345	E	Active	chr1_44	1.878515	B	B	Same	E_shared	18	chr1_14001	NA	NA	NA	NA	0	6.13802	B	Active	NA	NA	1.34253	B	Background	chr1_44	2.17192	A	A	Same	B	18
746	721	555803	0	primed	2.5	11.42	chr1_14162	FGGY	protein_coding	FGGY	n	1	-17.6971	E	Active	chr1_44	1.800495	-10.6345	E	Active	chr1_44	1.878515	B	B	Same	E_shared	18	chr1_14002	NA	NA	NA	NA	0	6.13802	B	Active	NA	NA	1.34253	B	H3K4me1	chr1_44	2.166035	A	A	Same	B	18
746	722	555126	0	primed	1.94	6.93	chr1_14162	FGGY	protein_coding	FGGY	n	1	-17.6971	E	Active	chr1_44	1.800495	-10.6345	E	Active	chr1_44	1.878515	B	B	Same	E_shared	18	chr1_14003	NA	NA	NA	NA	0	6.13802	B	Active	NA	NA	1.34253	B	H3K4me1	chr1_44	2.16015	A	A	Same	B	18
746	723	553039	0	primed	2.42	6.31	chr1_14162	FGGY	protein_coding	FGGY	n	1	-17.6971	E	Active	chr1_44	1.800495	-10.6345	E	Active	chr1_44	1.878515	B	B	Same	E_shared	18	chr1_14004	NA	NA	NA	NA	0	6.13802	B	Active	NA	NA	1.34253	B	Background	chr1_44	2.16015	A	A	Same	B	18
746	724	544254	0	primed	2.44	6.83	chr1_14162	FGGY	protein_coding	FGGY	n	1	-17.6971	E	Active	chr1_44	1.800495	-10.6345	E	Active	chr1_44	1.878515	B	B	Same	E_shared	18	chr1_14005	NA	NA	NA	n	0	1.17019	B	Active	NA	NA	1.98355	B	H3K4me1	chr1_44	2.16968	A	A	Same	B	18
746	725	536548	0	primed	2.53	5.35	chr1_14162	FGGY	protein_coding	FGGY	n	1	-17.6971	E	Active	chr1_44	1.800495	-10.6345	E	Active	chr1_44	1.878515	B	B	Same	E_shared	18	chr1_14006	NA	NA	NA	NA	0	-3.79764	B	Background	NA	NA	2.62457	B	Background	chr1_44	2.14953	B	A	BA	B	18
746	726	533992	0	primed	1.71	7.43	chr1_14162	FGGY	protein_coding	FGGY	n	1	-17.6971	E	Active	chr1_44	1.800495	-10.6345	E	Active	chr1_44	1.878515	B	B	Same	E_shared	18	chr1_14007	NA	NA	NA	NA	0	-3.79764	B	Background	NA	NA	2.62457	B	H3K4me1	chr1_44	2.12983	B	A	BA	B	18
746	729	530055	0	primed	3.71	6.87	chr1_14162	FGGY	protein_coding	FGGY	n	1	-17.6971	E	Active	chr1_44	1.800495	-10.6345	E	Active	chr1_44	1.878515	B	B	Same	E_shared	18	chr1_14010	NA	NA	NA	NA	0	-3.79764	B	Background	NA	NA	2.62457	B	Background	chr1_44	2.178155	B	A	BA	B	18
746	730	522630	0	naive	7.04	4.85	chr1_14162	FGGY	protein_coding	FGGY	n	1	-17.6971	E	Active	chr1_44	1.800495	-10.6345	E	Active	chr1_44	1.878515	B	B	Same	E_shared	18	chr1_14011	NA	NA	NA	n	0	-3.79764	B	H3K4me1	chr1_44	2.15299666666667	2.62457	B	H3K4me1	chr1_44	2.22906666666667	B	A	BA	B	18
746	731	516534	0	primed	4.13	5.16	chr1_14162	FGGY	protein_coding	FGGY	n	1	-17.6971	E	Active	chr1_44	1.800495	-10.6345	E	Active	chr1_44	1.878515	B	B	Same	E_shared	18	chr1_14012	NA	NA	NA	n	0	-3.79764	B	Active	chr1_44	2.15525	2.62457	B	Background	chr1_44	2.2269	B	A	BA	B	18
746	732	512358	1	naive_primed	11.06	16.54	chr1_14162	FGGY	protein_coding	FGGY	n	1	-17.6971	E	Active	chr1_44	1.800495	-10.6345	E	Active	chr1_44	1.878515	B	B	Same	E_shared	18	chr1_14013	JUN,LINC01135	protein_coding,lincRNA	JUN	n	1	-3.79764	E	Active	chr1_44	2.20905666666667	2.62457	B	Active	chr1_44	2.20007333333333	B	A	BA	E_naive	18
746	733	506256	0	naive_primed	7.78	5.06	chr1_14162	FGGY	protein_coding	FGGY	n	1	-17.6971	E	Active	chr1_44	1.800495	-10.6345	E	Active	chr1_44	1.878515	B	B	Same	E_shared	18	chr1_14017	NA	NA	NA	NA	0	-3.79764	B	H3K4me1	chr1_44	2.21267	2.62457	B	Background	chr1_44	2.145	B	A	BA	B	18
746	734	383385	0	primed	0.76	5.02	chr1_14162	FGGY	protein_coding	FGGY	n	1	-17.6971	E	Active	chr1_44	1.800495	-10.6345	E	Active	chr1_44	1.878515	B	B	Same	E_shared	18	chr1_14047	NA	NA	NA	NA	0	-3.79764	B	H3K4me1	chr1_44	1.64479	2.62457	B	H3K4me1	chr1_44	1.73746	B	A	BA	B	18
746	735	350454	0	primed	2.73	5.51	chr1_14162	FGGY	protein_coding	FGGY	n	1	-17.6971	E	Active	chr1_44	1.800495	-10.6345	E	Active	chr1_44	1.878515	B	B	Same	E_shared	18	chr1_14053	NA	NA	NA	NA	0	-3.79764	B	Background	chr1_44	1.61984666666667	2.62457	B	Background	chr1_44	1.72236	B	A	BA	B	18
746	736	275119	0	primed	2.57	5.14	chr1_14162	FGGY	protein_coding	FGGY	n	1	-17.6971	E	Active	chr1_44	1.800495	-10.6345	E	Active	chr1_44	1.878515	B	B	Same	E_shared	18	chr1_14071	LINC01358	lincRNA	NA	NA	0	-10.677	B	H3K4me1	chr1_44	1.48482	2.93788	B	H3K4me1	chr1_44	1.55413	B	A	BA	B	18
746	737	219608	0	primed	0.98	5.28	chr1_14162	FGGY	protein_coding	FGGY	n	1	-17.6971	E	Active	chr1_44	1.800495	-10.6345	E	Active	chr1_44	1.878515	B	B	Same	E_shared	18	chr1_14088	RP11.145M4.2	lincRNA	NA	NA	0	-10.677	B	H3K4me1	chr1_44	1.44817	2.93788	E	Active	chr1_44	1.57227666666667	B	A	BA	E_primed	18
746	738	213687	0	primed	1.34	5.89	chr1_14162	FGGY	protein_coding	FGGY	n	1	-17.6971	E	Active	chr1_44	1.800495	-10.6345	E	Active	chr1_44	1.878515	B	B	Same	E_shared	18	chr1_14091	NA	NA	NA	NA	0	-10.677	B	H3K4me1	chr1_44	1.43272	2.93788	B	H3K4me1	chr1_44	1.55318	B	A	BA	B	18
746	739	211852	0	primed	3.54	5.56	chr1_14162	FGGY	protein_coding	FGGY	n	1	-17.6971	E	Active	chr1_44	1.800495	-10.6345	E	Active	chr1_44	1.878515	B	B	Same	E_shared	18	chr1_14092	NA	NA	NA	NA	0	-10.677	B	Background	chr1_44	1.459725	2.93788	B	H3K4me1	chr1_44	1.545585	B	A	BA	B	18
746	740	210168	0	primed	1.51	5.88	chr1_14162	FGGY	protein_coding	FGGY	n	1	-17.6971	E	Active	chr1_44	1.800495	-10.6345	E	Active	chr1_44	1.878515	B	B	Same	E_shared	18	chr1_14093	NA	NA	NA	NA	0	-10.677	B	Background	chr1_44	1.48673	2.93788	B	H3K4me1	chr1_44	1.53799	B	A	BA	B	18
746	742	151943	0	primed	1.97	6.63	chr1_14162	FGGY	protein_coding	FGGY	n	1	-17.6971	E	Active	chr1_44	1.800495	-10.6345	E	Active	chr1_44	1.878515	B	B	Same	E_shared	18	chr1_14111	NA	NA	NA	NA	0	-10.677	B	Background	chr1_44	1.54304	2.93788	B	Active	chr1_44	1.49024	B	A	BA	B	18
746	743	141050	0	primed	1.57	5.22	chr1_14162	FGGY	protein_coding	FGGY	n	1	-17.6971	E	Active	chr1_44	1.800495	-10.6345	E	Active	chr1_44	1.878515	B	B	Same	E_shared	18	chr1_14118	NA	NA	NA	NA	0	-10.677	B	Background	chr1_44	1.5315	2.93788	B	H3K4me1	chr1_44	1.49323	B	A	BA	B	18
746	753	361752	0	naive	5.4	4.38	chr1_14162	FGGY	protein_coding	FGGY	n	1	-17.6971	E	Active	chr1_44	1.800495	-10.6345	E	Active	chr1_44	1.878515	B	B	Same	E_shared	18	chr1_14275	FGGY	protein_coding	FGGY	NA	0	-16.9699	B	Background	chr1_44	1.61614333333333	-8.72671	B	H3K4me1	chr1_44	1.75753	B	B	Same	B	18
746	754	366302	0	primed	2.88	7.25	chr1_14162	FGGY	protein_coding	FGGY	n	1	-17.6971	E	Active	chr1_44	1.800495	-10.6345	E	Active	chr1_44	1.878515	B	B	Same	E_shared	18	chr1_14277	NA	NA	NA	NA	0	-16.9699	B	H3K4me1	chr1_44	1.59521	-8.72671	B	H3K4me1	chr1_44	1.75048	B	B	Same	B	18
746	755	368498	0	primed	4.08	5.23	chr1_14162	FGGY	protein_coding	FGGY	n	1	-17.6971	E	Active	chr1_44	1.800495	-10.6345	E	Active	chr1_44	1.878515	B	B	Same	E_shared	18	chr1_14278	NA	NA	NA	NA	0	-16.9699	B	H3K4me1	chr1_44	1.609885	-8.72671	B	H3K4me1	chr1_44	1.7798	B	B	Same	B	18
746	757	372872	0	naive_primed	5.59	9.43	chr1_14162	FGGY	protein_coding	FGGY	n	1	-17.6971	E	Active	chr1_44	1.800495	-10.6345	E	Active	chr1_44	1.878515	B	B	Same	E_shared	18	chr1_14280	NA	NA	NA	NA	0	-16.9699	B	H3K4me1	chr1_44	1.62456	-8.72671	E	Active	chr1_44	1.80912	B	B	Same	E_primed	18
746	759	379928	0	primed	4.49	9.98	chr1_14162	FGGY	protein_coding	FGGY	n	1	-17.6971	E	Active	chr1_44	1.800495	-10.6345	E	Active	chr1_44	1.878515	B	B	Same	E_shared	18	chr1_14283	NA	NA	NA	NA	0	-16.9699	B	Background	chr1_44	1.68998	-8.72671	B	Active	chr1_44	1.84868	B	B	Same	B	18
746	760	381676	0	naive	5.06	3.14	chr1_14162	FGGY	protein_coding	FGGY	n	1	-17.6971	E	Active	chr1_44	1.800495	-10.6345	E	Active	chr1_44	1.878515	B	B	Same	E_shared	18	chr1_14284	NA	NA	NA	NA	0	-16.9699	B	H3K4me1	chr1_44	1.68998	-8.72671	E	Active	chr1_44	1.84868	B	B	Same	E_primed	18
746	761	386285	0	primed	4.14	6.44	chr1_14162	FGGY	protein_coding	FGGY	n	1	-17.6971	E	Active	chr1_44	1.800495	-10.6345	E	Active	chr1_44	1.878515	B	B	Same	E_shared	18	chr1_14285	NA	NA	NA	NA	0	-16.9699	B	H3K4me1	chr1_44	1.70611333333333	-8.72671	E	Active	chr1_44	1.88517666666667	B	B	Same	E_primed	18
746	762	390079	0	naive_primed	5.12	8.02	chr1_14162	FGGY	protein_coding	FGGY	n	1	-17.6971	E	Active	chr1_44	1.800495	-10.6345	E	Active	chr1_44	1.878515	B	B	Same	E_shared	18	chr1_14286	NA	NA	NA	NA	0	-16.9699	B	Background	chr1_44	1.73012	-8.72671	B	H3K4me1	chr1_44	1.9265	B	B	Same	B	18
746	764	395553	0	naive_primed	5.85	12.41	chr1_14162	FGGY	protein_coding	FGGY	n	1	-17.6971	E	Active	chr1_44	1.800495	-10.6345	E	Active	chr1_44	1.878515	B	B	Same	E_shared	18	chr1_14288	NA	NA	NA	NA	0	-16.9699	B	Background	chr1_44	1.78428	-8.72671	B	Background	chr1_44	1.9657	B	B	Same	B	18
746	765	399302	0	naive_primed	6.89	10.17	chr1_14162	FGGY	protein_coding	FGGY	n	1	-17.6971	E	Active	chr1_44	1.800495	-10.6345	E	Active	chr1_44	1.878515	B	B	Same	E_shared	18	chr1_14289	NA	NA	NA	NA	0	-16.9699	B	Background	chr1_44	1.7896	-8.72671	B	Active	chr1_44	1.976215	B	B	Same	B	18
746	766	402694	0	naive_primed	11.78	14.02	chr1_14162	FGGY	protein_coding	FGGY	n	1	-17.6971	E	Active	chr1_44	1.800495	-10.6345	E	Active	chr1_44	1.878515	B	B	Same	E_shared	18	chr1_14290	NA	NA	NA	NA	0	-16.9699	B	Background	chr1_44	1.79492	-8.72671	B	Active	chr1_44	1.98673	B	B	Same	B	18
746	767	403768	0	naive_primed	9.37	10.58	chr1_14162	FGGY	protein_coding	FGGY	n	1	-17.6971	E	Active	chr1_44	1.800495	-10.6345	E	Active	chr1_44	1.878515	B	B	Same	E_shared	18	chr1_14291	NA	NA	NA	NA	0	-16.9699	B	Background	chr1_44	1.829815	-8.72671	B	Active	chr1_44	2.016075	B	B	Same	B	18
746	769	418424	0	naive_primed	11.28	7.25	chr1_14162	FGGY	protein_coding	FGGY	n	1	-17.6971	E	Active	chr1_44	1.800495	-10.6345	E	Active	chr1_44	1.878515	B	B	Same	E_shared	18	chr1_14293	NA	NA	NA	NA	0	-16.9699	B	Background	chr1_44	1.90034	-8.72671	B	Background	chr1_44	2.08426	B	B	Same	B	18
746	771	421131	0	primed	3.57	6.18	chr1_14162	FGGY	protein_coding	FGGY	n	1	-17.6971	E	Active	chr1_44	1.800495	-10.6345	E	Active	chr1_44	1.878515	B	B	Same	E_shared	18	chr1_14295	NA	NA	NA	NA	0	-16.9699	B	Background	chr1_44	1.88386	-8.72671	B	Active	chr1_44	2.07326	B	B	Same	B	18
746	772	424020	0	primed	4.51	7.57	chr1_14162	FGGY	protein_coding	FGGY	n	1	-17.6971	E	Active	chr1_44	1.800495	-10.6345	E	Active	chr1_44	1.878515	B	B	Same	E_shared	18	chr1_14296	NA	NA	NA	NA	0	-16.9699	B	Background	chr1_44	1.895795	-8.72671	B	H3K4me1	chr1_44	2.081425	B	B	Same	B	18
746	773	425734	0	primed	4.21	6.24	chr1_14162	FGGY	protein_coding	FGGY	n	1	-17.6971	E	Active	chr1_44	1.800495	-10.6345	E	Active	chr1_44	1.878515	B	B	Same	E_shared	18	chr1_14297	NA	NA	NA	NA	0	-16.9699	B	Background	chr1_44	1.90773	-8.72671	B	Background	chr1_44	2.08959	B	B	Same	B	18
746	774	430458	0	naive	6.81	3.69	chr1_14162	FGGY	protein_coding	FGGY	n	1	-17.6971	E	Active	chr1_44	1.800495	-10.6345	E	Active	chr1_44	1.878515	B	B	Same	E_shared	18	chr1_14298	NA	NA	NA	NA	0	-16.9699	B	Background	chr1_44	1.90342	-8.72671	B	Background	chr1_44	2.08238666666667	B	B	Same	B	18
746	776	436688	0	naive_primed	5.38	5.54	chr1_14162	FGGY	protein_coding	FGGY	n	1	-17.6971	E	Active	chr1_44	1.800495	-10.6345	E	Active	chr1_44	1.878515	B	B	Same	E_shared	18	chr1_14300	MIR4711	miRNA	NA	NA	0	-16.9699	B	Background	chr1_44	1.88982	-8.72671	B	H3K4me1	chr1_44	2.05891	B	B	Same	B	18
746	777	440220	0	naive	6.97	3.64	chr1_14162	FGGY	protein_coding	FGGY	n	1	-17.6971	E	Active	chr1_44	1.800495	-10.6345	E	Active	chr1_44	1.878515	B	B	Same	E_shared	18	chr1_14302	MIR4711	miRNA	NA	NA	0	-16.9699	B	Heterochromatin Repressed	chr1_44	1.886965	-8.72671	B	Heterochromatin Repressed	chr1_44	2.064595	B	B	Same	B	18
746	781	449706	0	naive	5.78	0.41	chr1_14162	FGGY	protein_coding	FGGY	n	1	-17.6971	E	Active	chr1_44	1.800495	-10.6345	E	Active	chr1_44	1.878515	B	B	Same	E_shared	18	chr1_14306	NA	NA	NA	NA	0	-16.9699	B	Background	chr1_44	1.91474	-8.72671	B	Background	chr1_44	2.12021	B	B	Same	B	18
751	659	602234	1	primed	0	5.17	chr1_1425	RP3.453P22.2	antisense	NA	NA	1	20.984	B	Background	chr1_2	1.430205	24.2881	B	Active	chr1_2	1.473335	A	A	Same	B	14	chr1_1297	RP11.312B8.1,CAMTA1	antisense,protein_coding	CAMTA1	NA	1	33.7761	E	Active	chr1_2	1.7072	28.4144	E	Active	chr1_2	1.78365	A	A	Same	E_shared	14
751	798	56784	1	primed	4.42	5.41	chr1_1425	RP3.453P22.2	antisense	NA	NA	1	20.984	B	Background	chr1_2	1.430205	24.2881	B	Active	chr1_2	1.473335	A	A	Same	B	14	chr1_1439	RP4.549F15.1	antisense	NA	NA	1	20.984	B	Heterochromatin Repressed	chr1_2	1.45339	24.2881	B	Background	chr1_2	1.54963	A	A	Same	B	14
794	687	1.29533e+06	0	primed	1.4	6.27	chr1_14324	RP4.782L23.2	antisense	NA	NA	1	-28.0612	B	Background	chr1_44	2.05444333333333	-17.9389	B	Background	chr1_44	2.32556666666667	B	B	Same	B	18	chr1_13932	NA	NA	NA	NA	0	-8.41708	B	Background	NA	NA	3.69171	B	Background	NA	NA	B	A	BA	B	18
794	689	1.27606e+06	0	primed		5.28	chr1_14324	RP4.782L23.2	antisense	NA	NA	1	-28.0612	B	Background	chr1_44	2.05444333333333	-17.9389	B	Background	chr1_44	2.32556666666667	B	B	Same	B	18	chr1_13938	NA	NA	NA	NA	0	6.13802	B	H3K4me1	NA	NA	1.34253	B	Active	NA	NA	A	A	Same	B	18
794	696	1236410	0	primed	0	5.98	chr1_14324	RP4.782L23.2	antisense	NA	NA	1	-28.0612	B	Background	chr1_44	2.05444333333333	-17.9389	B	Background	chr1_44	2.32556666666667	B	B	Same	B	18	chr1_13950	RP4.592A1.4	processed_pseudogene	NA	NA	0	6.13802	B	Background	NA	NA	1.34253	B	Background	NA	NA	A	A	Same	B	18
794	704	1130654	0	primed		6.91	chr1_14324	RP4.782L23.2	antisense	NA	NA	1	-28.0612	B	Background	chr1_44	2.05444333333333	-17.9389	B	Background	chr1_44	2.32556666666667	B	B	Same	B	18	chr1_13979	NA	NA	NA	NA	0	6.13802	B	Background	NA	NA	1.34253	B	Background	NA	NA	A	A	Same	B	18
794	705	1127087	0	primed		7.84	chr1_14324	RP4.782L23.2	antisense	NA	NA	1	-28.0612	B	Background	chr1_44	2.05444333333333	-17.9389	B	Background	chr1_44	2.32556666666667	B	B	Same	B	18	chr1_13980	NA	NA	NA	NA	0	6.13802	B	Background	NA	NA	1.34253	B	Background	NA	NA	A	A	Same	B	18
794	706	1.12266e+06	0	primed	0	5.53	chr1_14324	RP4.782L23.2	antisense	NA	NA	1	-28.0612	B	Background	chr1_44	2.05444333333333	-17.9389	B	Background	chr1_44	2.32556666666667	B	B	Same	B	18	chr1_13981	MYSM1	protein_coding	MYSM1	NA	0	6.13802	B	Background	NA	NA	1.34253	B	Background	NA	NA	A	A	Same	B	18
794	707	1115308	0	primed	0	5.36	chr1_14324	RP4.782L23.2	antisense	NA	NA	1	-28.0612	B	Background	chr1_44	2.05444333333333	-17.9389	B	Background	chr1_44	2.32556666666667	B	B	Same	B	18	chr1_13984	NA	NA	NA	NA	0	6.13802	B	Active	NA	NA	1.34253	B	Background	NA	NA	A	A	Same	B	18
794	708	1.11067e+06	0	primed	0	5.48	chr1_14324	RP4.782L23.2	antisense	NA	NA	1	-28.0612	B	Background	chr1_44	2.05444333333333	-17.9389	B	Background	chr1_44	2.32556666666667	B	B	Same	B	18	chr1_13986	NA	NA	NA	NA	0	6.13802	B	H3K4me1	NA	NA	1.34253	B	Background	NA	NA	A	A	Same	B	18
794	709	1109296	0	primed	0	5.53	chr1_14324	RP4.782L23.2	antisense	NA	NA	1	-28.0612	B	Background	chr1_44	2.05444333333333	-17.9389	B	Background	chr1_44	2.32556666666667	B	B	Same	B	18	chr1_13987	MYSM1	protein_coding	MYSM1	NA	0	6.13802	B	H3K4me1	NA	NA	1.34253	B	H3K4me1	NA	NA	A	A	Same	B	18
794	710	1.10483e+06	0	primed	0	8.13	chr1_14324	RP4.782L23.2	antisense	NA	NA	1	-28.0612	B	Background	chr1_44	2.05444333333333	-17.9389	B	Background	chr1_44	2.32556666666667	B	B	Same	B	18	chr1_13988	MYSM1	protein_coding	MYSM1	NA	0	6.13802	B	Active	NA	NA	1.34253	E	Active	NA	NA	A	A	Same	E_primed	18
794	715	1070592	0	primed	0	5.37	chr1_14324	RP4.782L23.2	antisense	NA	NA	1	-28.0612	B	Background	chr1_44	2.05444333333333	-17.9389	B	Background	chr1_44	2.32556666666667	B	B	Same	B	18	chr1_13996	NA	NA	NA	NA	0	6.13802	B	Background	NA	NA	1.34253	B	Background	chr1_44	2.20583	A	A	Same	B	18
794	716	1.06861e+06	0	primed	0	5.52	chr1_14324	RP4.782L23.2	antisense	NA	NA	1	-28.0612	B	Background	chr1_44	2.05444333333333	-17.9389	B	Background	chr1_44	2.32556666666667	B	B	Same	B	18	chr1_13997	NA	NA	NA	NA	0	6.13802	B	H3K4me1	NA	NA	1.34253	B	H3K4me1	chr1_44	2.20583	A	A	Same	B	18
794	718	1058214	0	primed	0	5.47	chr1_14324	RP4.782L23.2	antisense	NA	NA	1	-28.0612	B	Background	chr1_44	2.05444333333333	-17.9389	B	Background	chr1_44	2.32556666666667	B	B	Same	B	18	chr1_13999	NA	NA	NA	NA	0	6.13802	B	Background	NA	NA	1.34253	B	Heterochromatin Repressed	chr1_44	2.18479	A	A	Same	B	18
794	719	1054965	0	primed	0	8.1	chr1_14324	RP4.782L23.2	antisense	NA	NA	1	-28.0612	B	Background	chr1_44	2.05444333333333	-17.9389	B	Background	chr1_44	2.32556666666667	B	B	Same	B	18	chr1_14000	NA	NA	NA	NA	0	6.13802	B	Active	NA	NA	1.34253	B	H3K4me1	chr1_44	2.17192	A	A	Same	B	18
794	720	1.05305e+06	0	primed	0	9.44	chr1_14324	RP4.782L23.2	antisense	NA	NA	1	-28.0612	B	Background	chr1_44	2.05444333333333	-17.9389	B	Background	chr1_44	2.32556666666667	B	B	Same	B	18	chr1_14001	NA	NA	NA	NA	0	6.13802	B	Active	NA	NA	1.34253	B	Background	chr1_44	2.17192	A	A	Same	B	18
794	727	1.02846e+06	0	primed	0	5.2	chr1_14324	RP4.782L23.2	antisense	NA	NA	1	-28.0612	B	Background	chr1_44	2.05444333333333	-17.9389	B	Background	chr1_44	2.32556666666667	B	B	Same	B	18	chr1_14008	NA	NA	NA	NA	0	-3.79764	B	Background	NA	NA	2.62457	B	H3K4me1	chr1_44	2.12983	B	A	BA	B	18
794	728	1.02816e+06	0	primed	0	5.35	chr1_14324	RP4.782L23.2	antisense	NA	NA	1	-28.0612	B	Background	chr1_44	2.05444333333333	-17.9389	B	Background	chr1_44	2.32556666666667	B	B	Same	B	18	chr1_14009	NA	NA	NA	NA	0	-3.79764	B	Background	NA	NA	2.62457	B	Background	chr1_44	2.12983	B	A	BA	B	18
795	688	1.31237e+06	0	primed	0.5	5.76	chr1_14331	HOOK1	protein_coding	HOOK1	NA	1	-28.0612	B	Mixed	chr1_44	2.03585	-17.9389	B	Mixed	chr1_44	2.39316	B	B	Same	B	18	chr1_13935	NA	NA	NA	NA	0	6.13802	B	Background	NA	NA	1.34253	B	Background	NA	NA	A	A	Same	B	18
795	691	1.28925e+06	0	primed	0	5.06	chr1_14331	HOOK1	protein_coding	HOOK1	NA	1	-28.0612	B	Mixed	chr1_44	2.03585	-17.9389	B	Mixed	chr1_44	2.39316	B	B	Same	B	18	chr1_13940	NA	NA	NA	NA	0	6.13802	B	Background	NA	NA	1.34253	B	Background	NA	NA	A	A	Same	B	18
795	692	1281537	0	primed	0	5.67	chr1_14331	HOOK1	protein_coding	HOOK1	NA	1	-28.0612	B	Mixed	chr1_44	2.03585	-17.9389	B	Mixed	chr1_44	2.39316	B	B	Same	B	18	chr1_13942	OMA1	protein_coding	OMA1	NA	0	6.13802	B	Background	NA	NA	1.34253	B	Background	NA	NA	A	A	Same	B	18
795	693	1.27629e+06	0	primed	3.5	6.41	chr1_14331	HOOK1	protein_coding	HOOK1	NA	1	-28.0612	B	Mixed	chr1_44	2.03585	-17.9389	B	Mixed	chr1_44	2.39316	B	B	Same	B	18	chr1_13943	NA	NA	NA	NA	0	6.13802	B	Background	NA	NA	1.34253	B	Background	NA	NA	A	A	Same	B	18
795	696	1.25766e+06	0	primed	0	9.71	chr1_14331	HOOK1	protein_coding	HOOK1	NA	1	-28.0612	B	Mixed	chr1_44	2.03585	-17.9389	B	Mixed	chr1_44	2.39316	B	B	Same	B	18	chr1_13950	RP4.592A1.4	processed_pseudogene	NA	NA	0	6.13802	B	Background	NA	NA	1.34253	B	Background	NA	NA	A	A	Same	B	18
795	697	1243232	0	primed	0.42	7.13	chr1_14331	HOOK1	protein_coding	HOOK1	NA	1	-28.0612	B	Mixed	chr1_44	2.03585	-17.9389	B	Mixed	chr1_44	2.39316	B	B	Same	B	18	chr1_13954	NA	NA	NA	n	0	6.13802	E	Active	NA	NA	1.34253	B	H3K4me1	NA	NA	A	A	Same	E_naive	18
795	699	1.21998e+06	0	primed	0	6.97	chr1_14331	HOOK1	protein_coding	HOOK1	NA	1	-28.0612	B	Mixed	chr1_44	2.03585	-17.9389	B	Mixed	chr1_44	2.39316	B	B	Same	B	18	chr1_13959	NA	NA	NA	NA	0	6.13802	B	Mixed	NA	NA	1.34253	B	Background	NA	NA	A	A	Same	B	18
795	700	1.2035e+06	0	primed	0	5.97	chr1_14331	HOOK1	protein_coding	HOOK1	NA	1	-28.0612	B	Mixed	chr1_44	2.03585	-17.9389	B	Mixed	chr1_44	2.39316	B	B	Same	B	18	chr1_13964	NA	NA	NA	NA	0	6.13802	B	Background	NA	NA	1.34253	B	Background	NA	NA	A	A	Same	B	18
795	701	1.19637e+06	0	primed	0.36	5.21	chr1_14331	HOOK1	protein_coding	HOOK1	NA	1	-28.0612	B	Mixed	chr1_44	2.03585	-17.9389	B	Mixed	chr1_44	2.39316	B	B	Same	B	18	chr1_13967	NA	NA	NA	NA	0	6.13802	B	Background	NA	NA	1.34253	B	Background	NA	NA	A	A	Same	B	18
795	702	1160030	0	primed	0	9.24	chr1_14331	HOOK1	protein_coding	HOOK1	NA	1	-28.0612	B	Mixed	chr1_44	2.03585	-17.9389	B	Mixed	chr1_44	2.39316	B	B	Same	B	18	chr1_13976	NA	NA	NA	NA	0	6.13802	B	Active	NA	NA	1.34253	B	H3K4me1	NA	NA	A	A	Same	B	18
795	703	1.15655e+06	0	primed	0	8.03	chr1_14331	HOOK1	protein_coding	HOOK1	NA	1	-28.0612	B	Mixed	chr1_44	2.03585	-17.9389	B	Mixed	chr1_44	2.39316	B	B	Same	B	18	chr1_13977	NA	NA	NA	NA	0	6.13802	B	Background	NA	NA	1.34253	B	Background	NA	NA	A	A	Same	B	18
795	704	1.1519e+06	0	primed	0	7.21	chr1_14331	HOOK1	protein_coding	HOOK1	NA	1	-28.0612	B	Mixed	chr1_44	2.03585	-17.9389	B	Mixed	chr1_44	2.39316	B	B	Same	B	18	chr1_13979	NA	NA	NA	NA	0	6.13802	B	Background	NA	NA	1.34253	B	Background	NA	NA	A	A	Same	B	18
795	705	1.14834e+06	0	primed	0	10.47	chr1_14331	HOOK1	protein_coding	HOOK1	NA	1	-28.0612	B	Mixed	chr1_44	2.03585	-17.9389	B	Mixed	chr1_44	2.39316	B	B	Same	B	18	chr1_13980	NA	NA	NA	NA	0	6.13802	B	Background	NA	NA	1.34253	B	Background	NA	NA	A	A	Same	B	18
795	706	1143909	0	primed	0	11.91	chr1_14331	HOOK1	protein_coding	HOOK1	NA	1	-28.0612	B	Mixed	chr1_44	2.03585	-17.9389	B	Mixed	chr1_44	2.39316	B	B	Same	B	18	chr1_13981	MYSM1	protein_coding	MYSM1	NA	0	6.13802	B	Background	NA	NA	1.34253	B	Background	NA	NA	A	A	Same	B	18
795	707	1.13656e+06	0	primed	0	5.37	chr1_14331	HOOK1	protein_coding	HOOK1	NA	1	-28.0612	B	Mixed	chr1_44	2.03585	-17.9389	B	Mixed	chr1_44	2.39316	B	B	Same	B	18	chr1_13984	NA	NA	NA	NA	0	6.13802	B	Active	NA	NA	1.34253	B	Background	NA	NA	A	A	Same	B	18
795	708	1131917	0	primed	0	9.39	chr1_14331	HOOK1	protein_coding	HOOK1	NA	1	-28.0612	B	Mixed	chr1_44	2.03585	-17.9389	B	Mixed	chr1_44	2.39316	B	B	Same	B	18	chr1_13986	NA	NA	NA	NA	0	6.13802	B	H3K4me1	NA	NA	1.34253	B	Background	NA	NA	A	A	Same	B	18
795	709	1.13055e+06	0	primed	0	8.69	chr1_14331	HOOK1	protein_coding	HOOK1	NA	1	-28.0612	B	Mixed	chr1_44	2.03585	-17.9389	B	Mixed	chr1_44	2.39316	B	B	Same	B	18	chr1_13987	MYSM1	protein_coding	MYSM1	NA	0	6.13802	B	H3K4me1	NA	NA	1.34253	B	H3K4me1	NA	NA	A	A	Same	B	18
795	710	1126078	0	primed	0	10.91	chr1_14331	HOOK1	protein_coding	HOOK1	NA	1	-28.0612	B	Mixed	chr1_44	2.03585	-17.9389	B	Mixed	chr1_44	2.39316	B	B	Same	B	18	chr1_13988	MYSM1	protein_coding	MYSM1	NA	0	6.13802	B	Active	NA	NA	1.34253	E	Active	NA	NA	A	A	Same	E_primed	18
795	711	1121806	0	primed	0	8.9	chr1_14331	HOOK1	protein_coding	HOOK1	NA	1	-28.0612	B	Mixed	chr1_44	2.03585	-17.9389	B	Mixed	chr1_44	2.39316	B	B	Same	B	18	chr1_13989	MYSM1	protein_coding	MYSM1	NA	0	6.13802	B	Active	NA	NA	1.34253	B	Active	NA	NA	A	A	Same	B	18
795	712	1.11889e+06	0	primed	0	10.16	chr1_14331	HOOK1	protein_coding	HOOK1	NA	1	-28.0612	B	Mixed	chr1_44	2.03585	-17.9389	B	Mixed	chr1_44	2.39316	B	B	Same	B	18	chr1_13990	NA	NA	NA	NA	0	6.13802	B	Active	NA	NA	1.34253	B	Active	NA	NA	A	A	Same	B	18
795	714	1095707	0	primed	0	6.87	chr1_14331	HOOK1	protein_coding	HOOK1	NA	1	-28.0612	B	Mixed	chr1_44	2.03585	-17.9389	B	Mixed	chr1_44	2.39316	B	B	Same	B	18	chr1_13995	RP11.63G10.4	lincRNA	NA	NA	0	6.13802	B	Mixed	NA	NA	1.34253	B	H3K4me1	chr1_44	2.24503	A	A	Same	B	18
795	715	1.09184e+06	0	primed	0	6.84	chr1_14331	HOOK1	protein_coding	HOOK1	NA	1	-28.0612	B	Mixed	chr1_44	2.03585	-17.9389	B	Mixed	chr1_44	2.39316	B	B	Same	B	18	chr1_13996	NA	NA	NA	NA	0	6.13802	B	Background	NA	NA	1.34253	B	Background	chr1_44	2.20583	A	A	Same	B	18
795	717	1.08505e+06	0	primed	0	5.35	chr1_14331	HOOK1	protein_coding	HOOK1	NA	1	-28.0612	B	Mixed	chr1_44	2.03585	-17.9389	B	Mixed	chr1_44	2.39316	B	B	Same	B	18	chr1_13998	NA	NA	NA	NA	0	6.13802	E	Active	NA	NA	1.34253	B	Active	chr1_44	2.20727333333333	A	A	Same	E_naive	18
795	719	1.07622e+06	0	primed	0.31	5.48	chr1_14331	HOOK1	protein_coding	HOOK1	NA	1	-28.0612	B	Mixed	chr1_44	2.03585	-17.9389	B	Mixed	chr1_44	2.39316	B	B	Same	B	18	chr1_14000	NA	NA	NA	NA	0	6.13802	B	Active	NA	NA	1.34253	B	H3K4me1	chr1_44	2.17192	A	A	Same	B	18
795	720	1074298	0	primed	1.45	5.47	chr1_14331	HOOK1	protein_coding	HOOK1	NA	1	-28.0612	B	Mixed	chr1_44	2.03585	-17.9389	B	Mixed	chr1_44	2.39316	B	B	Same	B	18	chr1_14001	NA	NA	NA	NA	0	6.13802	B	Active	NA	NA	1.34253	B	Background	chr1_44	2.17192	A	A	Same	B	18
795	724	1061826	0	primed	0	5.19	chr1_14331	HOOK1	protein_coding	HOOK1	NA	1	-28.0612	B	Mixed	chr1_44	2.03585	-17.9389	B	Mixed	chr1_44	2.39316	B	B	Same	B	18	chr1_14005	NA	NA	NA	n	0	1.17019	B	Active	NA	NA	1.98355	B	H3K4me1	chr1_44	2.16968	A	A	Same	B	18
795	726	1051565	0	primed	1.4	6.46	chr1_14331	HOOK1	protein_coding	HOOK1	NA	1	-28.0612	B	Mixed	chr1_44	2.03585	-17.9389	B	Mixed	chr1_44	2.39316	B	B	Same	B	18	chr1_14007	NA	NA	NA	NA	0	-3.79764	B	Background	NA	NA	2.62457	B	H3K4me1	chr1_44	2.12983	B	A	BA	B	18
795	730	1040203	0	primed	1.32	5.48	chr1_14331	HOOK1	protein_coding	HOOK1	NA	1	-28.0612	B	Mixed	chr1_44	2.03585	-17.9389	B	Mixed	chr1_44	2.39316	B	B	Same	B	18	chr1_14011	NA	NA	NA	n	0	-3.79764	B	H3K4me1	chr1_44	2.15299666666667	2.62457	B	H3K4me1	chr1_44	2.22906666666667	B	A	BA	B	18
797	842	1.92685e+06	1	primed	0	7.49	chr1_14368	CYP2J2	protein_coding	CYP2J2	NA	1	-28.0612	B	Polycomb Repressed	NA	NA	-17.9389	B	Bivalent	NA	NA	B	B	Same	B	19	chr1_14957	RNU6.1177P	snRNA	NA	NA	1	6.17864	B	H3K4me1	NA	NA	-3.68761	B	Active	NA	NA	A	B	AB	B	19
798	677	440674	0	naive	5.55	1.58	chr1_1439	RP4.549F15.1	antisense	NA	NA	1	20.984	B	Heterochromatin Repressed	chr1_2	1.45339	24.2881	B	Background	chr1_2	1.54963	A	A	Same	B	14	chr1_1346	NA	NA	NA	NA	0	29.4673	B	Background	chr1_2	1.65649333333333	26.3438	B	Background	chr1_2	1.49514666666667	A	A	Same	B	14
798	678	405901	0	naive	5.02	1.44	chr1_1439	RP4.549F15.1	antisense	NA	NA	1	20.984	B	Heterochromatin Repressed	chr1_2	1.45339	24.2881	B	Background	chr1_2	1.54963	A	A	Same	B	14	chr1_1352	NA	NA	NA	NA	0	25.1585	B	Background	chr1_2	1.62036	24.2731	B	Background	chr1_2	1.55404	A	A	Same	B	14
798	690	209899	0	primed	3.66	5.28	chr1_1439	RP4.549F15.1	antisense	NA	NA	1	20.984	B	Heterochromatin Repressed	chr1_2	1.45339	24.2881	B	Background	chr1_2	1.54963	A	A	Same	B	14	chr1_1394	NA	NA	NA	NA	0	25.1585	B	Background	chr1_2	1.71542	24.2731	B	Background	chr1_2	1.84218	A	A	Same	B	14
798	695	208386	0	primed	3.37	7.42	chr1_1439	RP4.549F15.1	antisense	NA	NA	1	20.984	B	Heterochromatin Repressed	chr1_2	1.45339	24.2881	B	Background	chr1_2	1.54963	A	A	Same	B	14	chr1_1395	NA	NA	NA	NA	0	25.1585	B	Background	chr1_2	1.71542	24.2731	B	Background	chr1_2	1.84218	A	A	Same	B	14
798	748	113418	0	naive_primed	5.2	5.05	chr1_1439	RP4.549F15.1	antisense	NA	NA	1	20.984	B	Heterochromatin Repressed	chr1_2	1.45339	24.2881	B	Background	chr1_2	1.54963	A	A	Same	B	14	chr1_1418	NA	NA	NA	NA	0	20.984	B	Background	chr1_2	1.46452	24.2881	B	Background	chr1_2	1.42046	A	A	Same	B	14
798	814	209620	0	naive	5.19	1.37	chr1_1439	RP4.549F15.1	antisense	NA	NA	1	20.984	B	Heterochromatin Repressed	chr1_2	1.45339	24.2881	B	Background	chr1_2	1.54963	A	A	Same	B	14	chr1_1474	NA	NA	NA	NA	0	21.3202	B	Heterochromatin Repressed	chr1_2	2.36743	25.4001	B	Background	chr1_2	2.52503333333333	A	A	Same	B	14
799	842	1780489	1	primed	0	6.9	chr1_14411	C1orf87	protein_coding	C1orf87	NA	1	-31.8545	B	Active	NA	NA	-28.9835	B	Active	chr1_45	1.7812	B	B	Same	B	19	chr1_14957	RNU6.1177P	snRNA	NA	NA	1	6.17864	B	H3K4me1	NA	NA	-3.68761	B	Active	NA	NA	A	B	AB	B	19
809	812	176634	0	primed	2.67	5.47	chr1_14650	NFIA	protein_coding	NFIA	NA	1	-25.8906	B	Background	NA	NA	-18.5956	B	Active	NA	NA	B	B	Same	B	19	chr1_14704	NA	NA	NA	NA	0	-10.9804	B	Active	chr1_46	1.890015	-13.3235	B	Bivalent	NA	NA	B	B	Same	B	19
809	825	723071	0	naive	5.44	3.21	chr1_14650	NFIA	protein_coding	NFIA	NA	1	-25.8906	B	Background	NA	NA	-18.5956	B	Active	NA	NA	B	B	Same	B	19	chr1_14892	NA	NA	NA	NA	0	-8.30011	B	Polycomb Repressed	chr1_46	1.82573	-15.2202	B	H3K4me1	chr1_46	1.737935	B	B	Same	B	19
809	829	743252	0	naive	6.11	3.17	chr1_14650	NFIA	protein_coding	NFIA	NA	1	-25.8906	B	Background	NA	NA	-18.5956	B	Active	NA	NA	B	B	Same	B	19	chr1_14898	NA	NA	NA	NA	0	-8.30011	B	Bivalent	chr1_46	1.97	-15.2202	B	H3K4me1	chr1_46	1.83089	B	B	Same	B	19
809	830	750563	0	naive	5.47	2.78	chr1_14650	NFIA	protein_coding	NFIA	NA	1	-25.8906	B	Background	NA	NA	-18.5956	B	Active	NA	NA	B	B	Same	B	19	chr1_14899	NA	NA	NA	NA	0	-8.30011	B	Mixed	chr1_46	1.986145	-15.2202	B	H3K4me1	chr1_46	1.838175	B	B	Same	B	19
809	31424	1	0	naive_primed	25.04	284.76	chr1_14650	NFIA	protein_coding	NFIA	NA	1	-25.8906	B	Background	NA	NA	-18.5956	B	Active	NA	NA	B	B	Same	B	19	chr16_1268	NA	NA	NA	NA	0	-14.9445	B	Heterochromatin Repressed	chr16_1011	1.94215	-10.3263	B	Background	NA	NA	B	B	Same	B	1001
810	815	472941	0	naive	5.4	4.6	chr1_14684	NFIA.AS2	antisense	NA	NA	1	-25.8906	B	Background	NA	NA	-18.5956	B	H3K4me1	NA	NA	B	B	Same	B	19	chr1_14841	NA	NA	NA	NA	0	-3.90162	B	H3K4me1	chr1_46	1.62562	-19.3371	B	H3K4me1	chr1_46	1.66614333333333	B	B	Same	B	19
810	816	477734	0	naive	6.9	3.78	chr1_14684	NFIA.AS2	antisense	NA	NA	1	-25.8906	B	Background	NA	NA	-18.5956	B	H3K4me1	NA	NA	B	B	Same	B	19	chr1_14842	NA	NA	NA	NA	0	-3.90162	B	Active	chr1_46	1.65642	-19.3371	B	Active	chr1_46	1.68889	B	B	Same	B	19
810	817	480602	0	naive	12.66	3.75	chr1_14684	NFIA.AS2	antisense	NA	NA	1	-25.8906	B	Background	NA	NA	-18.5956	B	H3K4me1	NA	NA	B	B	Same	B	19	chr1_14843	NA	NA	NA	NA	0	-3.90162	B	Active	chr1_46	1.670085	-19.3371	B	Active	chr1_46	1.69467	B	B	Same	B	19
810	818	484130	0	naive	9.27	1.51	chr1_14684	NFIA.AS2	antisense	NA	NA	1	-25.8906	B	Background	NA	NA	-18.5956	B	H3K4me1	NA	NA	B	B	Same	B	19	chr1_14844	NA	NA	NA	NA	0	-3.90162	B	Background	chr1_46	1.68375	-19.3371	B	H3K4me1	chr1_46	1.70045	B	B	Same	B	19
810	819	486294	0	naive	7	2.29	chr1_14684	NFIA.AS2	antisense	NA	NA	1	-25.8906	B	Background	NA	NA	-18.5956	B	H3K4me1	NA	NA	B	B	Same	B	19	chr1_14845	NA	NA	NA	NA	0	-3.90162	B	Background	chr1_46	1.69088	-19.3371	B	H3K4me1	chr1_46	1.703475	B	B	Same	B	19
810	820	488682	0	naive	5.16	2.1	chr1_14684	NFIA.AS2	antisense	NA	NA	1	-25.8906	B	Background	NA	NA	-18.5956	B	H3K4me1	NA	NA	B	B	Same	B	19	chr1_14846	NA	NA	NA	NA	0	-3.90162	B	Background	chr1_46	1.69801	-19.3371	B	H3K4me1	chr1_46	1.7065	B	B	Same	B	19
810	821	493891	0	naive	5.25	0.66	chr1_14684	NFIA.AS2	antisense	NA	NA	1	-25.8906	B	Background	NA	NA	-18.5956	B	H3K4me1	NA	NA	B	B	Same	B	19	chr1_14847	NA	NA	NA	NA	0	-3.90162	B	Mixed	chr1_46	1.71601333333333	-19.3371	B	Background	chr1_46	1.70592666666667	B	B	Same	B	19
810	822	513045	0	naive	5.42	1.32	chr1_14684	NFIA.AS2	antisense	NA	NA	1	-25.8906	B	Background	NA	NA	-18.5956	B	H3K4me1	NA	NA	B	B	Same	B	19	chr1_14855	NA	NA	NA	NA	0	-3.90162	B	Mixed	chr1_46	1.73286666666667	-19.3371	B	Polycomb Repressed	chr1_46	1.68213	B	B	Same	B	19
810	823	597017	0	naive	6.71	1.92	chr1_14684	NFIA.AS2	antisense	NA	NA	1	-25.8906	B	Background	NA	NA	-18.5956	B	H3K4me1	NA	NA	B	B	Same	B	19	chr1_14885	NA	NA	NA	NA	0	-8.30011	B	Background	chr1_46	1.82093	-15.2202	B	Background	chr1_46	1.73289	B	B	Same	B	19
810	824	609592	0	naive	7.37	2.25	chr1_14684	NFIA.AS2	antisense	NA	NA	1	-25.8906	B	Background	NA	NA	-18.5956	B	H3K4me1	NA	NA	B	B	Same	B	19	chr1_14891	NA	NA	NA	NA	0	-8.30011	B	Background	chr1_46	1.81471	-15.2202	B	Background	chr1_46	1.72929	B	B	Same	B	19
810	825	611862	0	naive	13.8	4.29	chr1_14684	NFIA.AS2	antisense	NA	NA	1	-25.8906	B	Background	NA	NA	-18.5956	B	H3K4me1	NA	NA	B	B	Same	B	19	chr1_14892	NA	NA	NA	NA	0	-8.30011	B	Polycomb Repressed	chr1_46	1.82573	-15.2202	B	H3K4me1	chr1_46	1.737935	B	B	Same	B	19
810	826	614243	0	naive_primed	15.41	5.54	chr1_14684	NFIA.AS2	antisense	NA	NA	1	-25.8906	B	Background	NA	NA	-18.5956	B	H3K4me1	NA	NA	B	B	Same	B	19	chr1_14893	NA	NA	NA	NA	0	-8.30011	B	Mixed	chr1_46	1.83675	-15.2202	B	Active	chr1_46	1.74658	B	B	Same	B	19
810	827	617032	0	naive	9.79	4.78	chr1_14684	NFIA.AS2	antisense	NA	NA	1	-25.8906	B	Background	NA	NA	-18.5956	B	H3K4me1	NA	NA	B	B	Same	B	19	chr1_14894	NA	NA	NA	NA	0	-8.30011	B	Background	chr1_46	1.86382	-15.2202	B	H3K4me1	chr1_46	1.76131	B	B	Same	B	19
810	828	619688	0	naive	7.5	3.01	chr1_14684	NFIA.AS2	antisense	NA	NA	1	-25.8906	B	Background	NA	NA	-18.5956	B	H3K4me1	NA	NA	B	B	Same	B	19	chr1_14895	NA	NA	NA	NA	0	-8.30011	B	Background	chr1_46	1.89089	-15.2202	B	Background	chr1_46	1.77604	B	B	Same	B	19
810	829	632044	0	naive	7.21	2.52	chr1_14684	NFIA.AS2	antisense	NA	NA	1	-25.8906	B	Background	NA	NA	-18.5956	B	H3K4me1	NA	NA	B	B	Same	B	19	chr1_14898	NA	NA	NA	NA	0	-8.30011	B	Bivalent	chr1_46	1.97	-15.2202	B	H3K4me1	chr1_46	1.83089	B	B	Same	B	19
810	830	639354	0	naive	6.74	2.85	chr1_14684	NFIA.AS2	antisense	NA	NA	1	-25.8906	B	Background	NA	NA	-18.5956	B	H3K4me1	NA	NA	B	B	Same	B	19	chr1_14899	NA	NA	NA	NA	0	-8.30011	B	Mixed	chr1_46	1.986145	-15.2202	B	H3K4me1	chr1_46	1.838175	B	B	Same	B	19
810	831	646393	0	naive	6.84	2.75	chr1_14684	NFIA.AS2	antisense	NA	NA	1	-25.8906	B	Background	NA	NA	-18.5956	B	H3K4me1	NA	NA	B	B	Same	B	19	chr1_14900	NA	NA	NA	NA	0	-8.30011	B	Background	chr1_46	1.99198	-15.2202	B	Background	chr1_46	1.8393	B	B	Same	B	19
810	832	651498	0	naive	5.6	2.35	chr1_14684	NFIA.AS2	antisense	NA	NA	1	-25.8906	B	Background	NA	NA	-18.5956	B	H3K4me1	NA	NA	B	B	Same	B	19	chr1_14901	NA	NA	NA	NA	0	-8.30011	B	Background	chr1_46	1.99995333333333	-15.2202	B	Background	chr1_46	1.84117666666667	B	B	Same	B	19
810	833	661477	0	naive	6.82	2.94	chr1_14684	NFIA.AS2	antisense	NA	NA	1	-25.8906	B	Background	NA	NA	-18.5956	B	H3K4me1	NA	NA	B	B	Same	B	19	chr1_14904	NA	NA	NA	NA	0	-8.30011	B	Background	chr1_46	2.03139	-15.2202	B	H3K4me1	chr1_46	1.858115	B	B	Same	B	19
810	834	665894	0	naive_primed	12.12	5.48	chr1_14684	NFIA.AS2	antisense	NA	NA	1	-25.8906	B	Background	NA	NA	-18.5956	B	H3K4me1	NA	NA	B	B	Same	B	19	chr1_14905	NA	NA	NA	NA	0	-8.30011	B	Active	chr1_46	2.05237	-15.2202	B	Active	chr1_46	1.880445	B	B	Same	B	19
810	835	670053	0	naive	7.26	3.21	chr1_14684	NFIA.AS2	antisense	NA	NA	1	-25.8906	B	Background	NA	NA	-18.5956	B	H3K4me1	NA	NA	B	B	Same	B	19	chr1_14906	NA	NA	NA	NA	0	-8.30011	B	Active	chr1_46	2.08248	-15.2202	B	H3K4me1	chr1_46	1.89974	B	B	Same	B	19
810	836	680912	0	naive	7.58	2.64	chr1_14684	NFIA.AS2	antisense	NA	NA	1	-25.8906	B	Background	NA	NA	-18.5956	B	H3K4me1	NA	NA	B	B	Same	B	19	chr1_14908	RP11.430G17.1	processed_pseudogene	NA	NA	0	-8.30011	B	Background	chr1_46	2.101725	-15.2202	B	Background	chr1_46	1.91341	B	B	Same	B	19
810	837	685578	0	naive	7.13	1.44	chr1_14684	NFIA.AS2	antisense	NA	NA	1	-25.8906	B	Background	NA	NA	-18.5956	B	H3K4me1	NA	NA	B	B	Same	B	19	chr1_14909	NA	NA	NA	NA	0	-8.30011	B	Background	chr1_46	2.110605	-15.2202	B	Background	chr1_46	1.916585	B	B	Same	B	19
839	838	16641	0	naive_primed	6.03	5.05	chr1_14923	TM2D1	protein_coding	TM2D1	NA	1	-8.30011	E	Active	NA	NA	-15.2202	E	Active	chr1_46	1.88582833333333	B	B	Same	E_shared	20	chr1_14921	NA	NA	NA	NA	0	-8.30011	B	Background	NA	NA	-15.2202	B	Background	chr1_46	1.8707	B	B	Same	B	20
841	810	839458	1	naive	6.99	1.7	chr1_14943	RNU6.414P	snRNA	NA	NA	1	6.17864	B	Background	NA	NA	-3.68761	B	Background	NA	NA	A	B	AB	B	19	chr1_14684	NFIA.AS2	antisense	NA	NA	1	-25.8906	B	Background	NA	NA	-18.5956	B	H3K4me1	NA	NA	B	B	Same	B	19
842	801	1696495	0	primed	0	9.43	chr1_14957	RNU6.1177P	snRNA	NA	NA	1	6.17864	B	H3K4me1	NA	NA	-3.68761	B	Active	NA	NA	A	B	AB	B	19	chr1_14435	NA	NA	NA	NA	0	-31.8545	B	Background	NA	NA	-28.9835	B	Background	chr1_45	1.74637	B	B	Same	B	19
842	802	1691038	0	primed	0	7.12	chr1_14957	RNU6.1177P	snRNA	NA	NA	1	6.17864	B	H3K4me1	NA	NA	-3.68761	B	Active	NA	NA	A	B	AB	B	19	chr1_14438	NA	NA	NA	NA	0	-31.8545	B	Heterochromatin Repressed	NA	NA	-28.9835	B	H3K4me1	chr1_45	1.76971	B	B	Same	B	19
842	810	880724	1	naive_primed	13.7	11.01	chr1_14957	RNU6.1177P	snRNA	NA	NA	1	6.17864	B	H3K4me1	NA	NA	-3.68761	B	Active	NA	NA	A	B	AB	B	19	chr1_14684	NFIA.AS2	antisense	NA	NA	1	-25.8906	B	Background	NA	NA	-18.5956	B	H3K4me1	NA	NA	B	B	Same	B	19
842	811	871763	0	naive	5.05	2.02	chr1_14957	RNU6.1177P	snRNA	NA	NA	1	6.17864	B	H3K4me1	NA	NA	-3.68761	B	Active	NA	NA	A	B	AB	B	19	chr1_14687	NA	NA	NA	NA	0	-25.8906	B	Background	NA	NA	-18.5956	B	H3K4me1	NA	NA	B	B	Same	B	19
844	892	130770	0	naive	5.1	4.71	chr1_1502	VAMP3	protein_coding	VAMP3	NA	1	27.865	E	Active	NA	NA	26.855	E	Active	NA	NA	A	A	Same	E_shared	14	chr1_1529	NA	NA	NA	NA	0	27.865	B	Background	NA	NA	26.855	B	Background	NA	NA	A	A	Same	B	14
845	843	188140	0	primed	2.19	5.15	chr1_15041	PATJ	protein_coding	PATJ	NA	1	14.4874	B	H3K4me1	NA	NA	3.79503	B	H3K4me1	NA	NA	A	A	Same	B	22	chr1_14983	NA	NA	NA	NA	0	6.17864	B	Background	NA	NA	-3.68761	B	Background	NA	NA	A	B	AB	B	22
858	892	117270	0	naive_primed	5.68	5.32	chr1_1506	PER3	protein_coding	PER3	NA	1	27.865	B	Mixed	NA	NA	26.855	B	Mixed	NA	NA	A	A	Same	B	14	chr1_1529	NA	NA	NA	NA	0	27.865	B	Background	NA	NA	26.855	B	Background	NA	NA	A	A	Same	B	14
861	862	74135	0	naive	5.47	3.48	chr1_15079	KANK4	protein_coding	KANK4	NA	1	19.351	E	Mixed	chr1_47	1.6330525	21.2296	B	Mixed	NA	NA	A	A	Same	E_naive	23	chr1_15099	NA	NA	NA	NA	0	19.351	B	H3K4me1	chr1_47	1.77703	21.2296	B	H3K4me1	NA	NA	A	A	Same	B	23
861	864	81908.5	0	naive	8.79	4.36	chr1_15079	KANK4	protein_coding	KANK4	NA	1	19.351	E	Mixed	chr1_47	1.6330525	21.2296	B	Mixed	NA	NA	A	A	Same	E_naive	23	chr1_15101	NA	NA	NA	p	0	19.351	B	H3K4me1	chr1_47	1.91566	21.2296	B	Active	NA	NA	A	A	Same	B	23
861	865	83564	0	naive	8.41	3.32	chr1_15079	KANK4	protein_coding	KANK4	NA	1	19.351	E	Mixed	chr1_47	1.6330525	21.2296	B	Mixed	NA	NA	A	A	Same	E_naive	23	chr1_15103	NA	NA	NA	p	0	19.351	B	H3K4me1	chr1_47	1.91566	21.2296	B	Active	NA	NA	A	A	Same	B	23
861	866	118299	1	naive	5.09	1.47	chr1_15079	KANK4	protein_coding	KANK4	NA	1	19.351	E	Mixed	chr1_47	1.6330525	21.2296	B	Mixed	NA	NA	A	A	Same	E_naive	23	chr1_15109	USP1	protein_coding	USP1	NA	1	19.351	S	Active	chr1_47	2.12248	21.2296	E	Active	chr1_47	2.28713	A	A	Same	SE_naive	23
866	846	309134	0	primed	2.72	5.34	chr1_15109	USP1	protein_coding	USP1	NA	1	19.351	S	Active	chr1_47	2.12248	21.2296	E	Active	chr1_47	2.28713	A	A	Same	SE_naive	23	chr1_15043	NA	NA	NA	NA	0	14.4874	B	Background	NA	NA	3.79503	B	H3K4me1	NA	NA	A	A	Same	B	23
866	847	304688	0	naive_primed	5.78	6.17	chr1_15109	USP1	protein_coding	USP1	NA	1	19.351	S	Active	chr1_47	2.12248	21.2296	E	Active	chr1_47	2.28713	A	A	Same	SE_naive	23	chr1_15044	NA	NA	NA	NA	0	14.4874	B	H3K4me1	NA	NA	3.79503	B	H3K4me1	NA	NA	A	A	Same	B	23
866	848	296564	0	naive_primed	5.47	10.57	chr1_15109	USP1	protein_coding	USP1	NA	1	19.351	S	Active	chr1_47	2.12248	21.2296	E	Active	chr1_47	2.28713	A	A	Same	SE_naive	23	chr1_15046	NA	NA	NA	NA	0	14.4874	B	H3K4me1	NA	NA	3.79503	B	H3K4me1	NA	NA	A	A	Same	B	23
866	849	290252	0	naive_primed	6.95	10.51	chr1_15109	USP1	protein_coding	USP1	NA	1	19.351	S	Active	chr1_47	2.12248	21.2296	E	Active	chr1_47	2.28713	A	A	Same	SE_naive	23	chr1_15047	NA	NA	NA	NA	0	14.4874	B	Background	NA	NA	3.79503	B	Background	NA	NA	A	A	Same	B	23
866	850	286089	0	primed	4.82	6.01	chr1_15109	USP1	protein_coding	USP1	NA	1	19.351	S	Active	chr1_47	2.12248	21.2296	E	Active	chr1_47	2.28713	A	A	Same	SE_naive	23	chr1_15049	NA	NA	NA	NA	0	14.4874	B	Background	NA	NA	3.79503	B	Background	NA	NA	A	A	Same	B	23
866	851	283958	0	primed	3.07	5.88	chr1_15109	USP1	protein_coding	USP1	NA	1	19.351	S	Active	chr1_47	2.12248	21.2296	E	Active	chr1_47	2.28713	A	A	Same	SE_naive	23	chr1_15050	NA	NA	NA	NA	0	14.4874	B	Background	NA	NA	3.79503	B	Background	NA	NA	A	A	Same	B	23
866	852	252504	0	naive	6.34	2.28	chr1_15109	USP1	protein_coding	USP1	NA	1	19.351	S	Active	chr1_47	2.12248	21.2296	E	Active	chr1_47	2.28713	A	A	Same	SE_naive	23	chr1_15052	NA	NA	NA	NA	0	14.4874	B	H3K4me1	chr1_47	2.237125	3.79503	B	Active	NA	NA	A	A	Same	B	23
866	853	244866	0	naive	11.18	3.34	chr1_15109	USP1	protein_coding	USP1	NA	1	19.351	S	Active	chr1_47	2.12248	21.2296	E	Active	chr1_47	2.28713	A	A	Same	SE_naive	23	chr1_15053	PIGPP2,RPS15AP7,L1TD1	processed_pseudogene,processed_pseudogene,protein_coding	L1TD1	np	0	14.4874	S_E	Active	chr1_47	2.20236666666667	3.79503	S	Active	NA	NA	A	A	Same	SE_shared	23
866	854	234167	0	naive	6.25	2.05	chr1_15109	USP1	protein_coding	USP1	NA	1	19.351	S	Active	chr1_47	2.12248	21.2296	E	Active	chr1_47	2.28713	A	A	Same	SE_naive	23	chr1_15054	NA	NA	NA	np	0	14.4874	S	Active	chr1_47	2.16353333333333	3.79503	S	Active	NA	NA	A	A	Same	SE_shared	23
866	855	214030	0	naive	6.29	2.56	chr1_15109	USP1	protein_coding	USP1	NA	1	19.351	S	Active	chr1_47	2.12248	21.2296	E	Active	chr1_47	2.28713	A	A	Same	SE_naive	23	chr1_15056	NA	NA	NA	NA	0	14.4874	E	Active	chr1_47	2.0414575	3.79503	B	Active	NA	NA	A	A	Same	E_naive	23
866	856	203049	0	naive	6.98	0.54	chr1_15109	USP1	protein_coding	USP1	NA	1	19.351	S	Active	chr1_47	2.12248	21.2296	E	Active	chr1_47	2.28713	A	A	Same	SE_naive	23	chr1_15057	NA	NA	NA	n	0	14.4874	E	Active	chr1_47	1.954295	3.79503	B	H3K4me1	NA	NA	A	A	Same	E_naive	23
866	857	199979	0	naive	5.6	1.23	chr1_15109	USP1	protein_coding	USP1	NA	1	19.351	S	Active	chr1_47	2.12248	21.2296	E	Active	chr1_47	2.28713	A	A	Same	SE_naive	23	chr1_15059	NA	NA	NA	n	0	14.4874	E	Active	chr1_47	1.92084	3.79503	B	Active	NA	NA	A	A	Same	E_naive	23
866	859	130042	0	naive	5.39	0.78	chr1_15109	USP1	protein_coding	USP1	NA	1	19.351	S	Active	chr1_47	2.12248	21.2296	E	Active	chr1_47	2.28713	A	A	Same	SE_naive	23	chr1_15077	NA	NA	NA	NA	0	19.351	B	Mixed	chr1_47	1.60649	21.2296	B	Background	NA	NA	A	A	Same	B	23
866	860	127526	0	naive	5.14	1.44	chr1_15109	USP1	protein_coding	USP1	NA	1	19.351	S	Active	chr1_47	2.12248	21.2296	E	Active	chr1_47	2.28713	A	A	Same	SE_naive	23	chr1_15078	NA	NA	NA	NA	0	19.351	B	Mixed	chr1_47	1.610545	21.2296	B	H3K4me1	NA	NA	A	A	Same	B	23
866	879	348386	0	primed	2.78	6.08	chr1_15109	USP1	protein_coding	USP1	NA	1	19.351	S	Active	chr1_47	2.12248	21.2296	E	Active	chr1_47	2.28713	A	A	Same	SE_naive	23	chr1_15210	NA	NA	NA	NA	0	-4.34959	B	H3K4me1	chr1_48	2.11703	10.7047	B	Background	NA	NA	B	A	BA	B	23
876	875	10040	0	naive_primed	5.28	5.3	chr1_15157	ANGPTL3	protein_coding	ANGPTL3	NA	1	0.653835	B	H3K4me1	chr1_48	1.51864	10.5943	E	Active	chr1_47	1.39682666666667	A	A	Same	E_primed	24	chr1_15155	NA	NA	NA	NA	0	0.653835	B	Background	chr1_48	1.51833	10.5943	B	Background	chr1_47	1.39627	A	A	Same	B	24
877	866	251632	1	primed	1.93	7.64	chr1_15182	DOCK7,RP11.230B22.1	protein_coding,antisense	DOCK7	NA	1	0.653835	B	Active	chr1_48	1.672455	10.5943	E	Active	chr1_47	1.598455	A	A	Same	E_primed	23	chr1_15109	USP1	protein_coding	USP1	NA	1	19.351	S	Active	chr1_47	2.12248	21.2296	E	Active	chr1_47	2.28713	A	A	Same	SE_naive	23
877	874	174536	0	naive	5.06	3.38	chr1_15182	DOCK7,RP11.230B22.1	protein_coding,antisense	DOCK7	NA	1	0.653835	B	Active	chr1_48	1.672455	10.5943	E	Active	chr1_47	1.598455	A	A	Same	E_primed	23	chr1_15137	NA	NA	NA	NA	0	0.653835	B	Background	chr1_48	1.880845	10.5943	B	Background	chr1_47	1.72864	A	A	Same	B	23
877	878	94579	1	primed	3.61	5.45	chr1_15182	DOCK7,RP11.230B22.1	protein_coding,antisense	DOCK7	NA	1	0.653835	B	Active	chr1_48	1.672455	10.5943	E	Active	chr1_47	1.598455	A	A	Same	E_primed	23	chr1_15209	ATG4C	protein_coding	ATG4C	NA	1	-4.34959	E	Active	chr1_48	2.1131	10.7047	E	Active	NA	NA	B	A	BA	E_shared	23
878	867	342364	0	primed	2.55	5.01	chr1_15209	ATG4C	protein_coding	ATG4C	NA	1	-4.34959	E	Active	chr1_48	2.1131	10.7047	E	Active	NA	NA	B	A	BA	E_shared	23	chr1_15112	NA	NA	NA	NA	0	19.351	B	Active	chr1_47	2.06041	21.2296	B	Active	chr1_47	2.15377	A	A	Same	B	23
878	868	295196	0	primed	3.75	6.15	chr1_15209	ATG4C	protein_coding	ATG4C	NA	1	-4.34959	E	Active	chr1_48	2.1131	10.7047	E	Active	NA	NA	B	A	BA	E_shared	23	chr1_15128	DOCK7	protein_coding	DOCK7	NA	0	19.351	B	Background	chr1_48	1.937935	21.2296	B	Active	chr1_47	1.90215	A	A	Same	B	23
878	869	288409	0	naive_primed	5.12	8.51	chr1_15209	ATG4C	protein_coding	ATG4C	NA	1	-4.34959	E	Active	chr1_48	2.1131	10.7047	E	Active	NA	NA	B	A	BA	E_shared	23	chr1_15130	DOCK7	protein_coding	DOCK7	NA	0	19.351	B	Background	chr1_48	1.88617	21.2296	B	Background	chr1_47	1.83399	A	A	Same	B	23
878	870	287228	0	primed	2.36	5.42	chr1_15209	ATG4C	protein_coding	ATG4C	NA	1	-4.34959	E	Active	chr1_48	2.1131	10.7047	E	Active	NA	NA	B	A	BA	E_shared	23	chr1_15131	DOCK7	protein_coding	DOCK7	NA	0	19.351	B	Background	chr1_48	1.86782	21.2296	B	Background	chr1_47	1.78769	A	A	Same	B	23
878	871	283068	0	primed	4.08	5.94	chr1_15209	ATG4C	protein_coding	ATG4C	NA	1	-4.34959	E	Active	chr1_48	2.1131	10.7047	E	Active	NA	NA	B	A	BA	E_shared	23	chr1_15133	NA	NA	NA	NA	0	10.0024	B	Background	chr1_48	1.878415	15.9119	B	Background	chr1_47	1.77938	A	A	Same	B	23
878	872	280125	0	primed	4.13	7.31	chr1_15209	ATG4C	protein_coding	ATG4C	NA	1	-4.34959	E	Active	chr1_48	2.1131	10.7047	E	Active	NA	NA	B	A	BA	E_shared	23	chr1_15134	NA	NA	NA	NA	0	0.653835	B	Background	chr1_48	1.890685	10.5943	B	Background	chr1_47	1.76781	A	A	Same	B	23
878	873	275718	0	naive_primed	6.43	6.6	chr1_15209	ATG4C	protein_coding	ATG4C	NA	1	-4.34959	E	Active	chr1_48	2.1131	10.7047	E	Active	NA	NA	B	A	BA	E_shared	23	chr1_15135	NA	NA	NA	NA	0	0.653835	B	Background	chr1_48	1.88526	10.5943	B	Background	chr1_47	1.752305	A	A	Same	B	23
882	872	400792	0	primed	2.42	5.59	chr1_15241	RP4.771M4.2	processed_pseudogene	NA	NA	1	-4.34959	B	Background	chr1_49	1.76905	10.7047	B	H3K4me1	chr1_48	1.792745	B	A	BA	B	23	chr1_15134	NA	NA	NA	NA	0	0.653835	B	Background	chr1_48	1.890685	10.5943	B	Background	chr1_47	1.76781	A	A	Same	B	23
882	899	581274	0	primed	0	7.66	chr1_15241	RP4.771M4.2	processed_pseudogene	NA	NA	1	-4.34959	B	Background	chr1_49	1.76905	10.7047	B	H3K4me1	chr1_48	1.792745	B	A	BA	B	23	chr1_15412	NA	NA	NA	NA	0	1.62206	B	Background	NA	NA	18.1346	B	Background	chr1_48	1.941785	A	A	Same	B	23
882	900	612992	0	primed	1.34	5.07	chr1_15241	RP4.771M4.2	processed_pseudogene	NA	NA	1	-4.34959	B	Background	chr1_49	1.76905	10.7047	B	H3K4me1	chr1_48	1.792745	B	A	BA	B	23	chr1_15423	NA	NA	NA	NA	0	0.164684	B	H3K4me1	NA	NA	16.9562	B	Background	chr1_48	1.96944	A	A	Same	B	23
896	885	388328	0	primed	2.11	5.14	chr1_15383	RP4.792G4.3,ALG6	processed_pseudogene,protein_coding	ALG6	NA	1	1.62206	B	Active	chr1_49	1.687635	18.1346	B	Active	chr1_48	1.720075	A	A	Same	B	25	chr1_15267	NA	NA	NA	NA	0	-4.34959	B	Background	chr1_49	1.62251	10.7047	B	H3K4me1	chr1_48	1.72771	B	A	BA	B	25
896	889	360502	0	primed	1.67	5.32	chr1_15383	RP4.792G4.3,ALG6	processed_pseudogene,protein_coding	ALG6	NA	1	1.62206	B	Active	chr1_49	1.687635	18.1346	B	Active	chr1_48	1.720075	A	A	Same	B	25	chr1_15281	NA	NA	NA	NA	0	-9.99391	B	Background	chr1_49	1.59878	16.0781	B	H3K4me1	chr1_48	1.68668	B	A	BA	B	25
896	890	358108	0	primed	3.05	5.2	chr1_15383	RP4.792G4.3,ALG6	processed_pseudogene,protein_coding	ALG6	NA	1	1.62206	B	Active	chr1_49	1.687635	18.1346	B	Active	chr1_48	1.720075	A	A	Same	B	25	chr1_15282	NA	NA	NA	NA	0	-9.99391	B	Background	chr1_49	1.61228	16.0781	B	Background	chr1_48	1.69463	B	A	BA	B	25
896	893	177594	0	naive	5.79	3.54	chr1_15383	RP4.792G4.3,ALG6	processed_pseudogene,protein_coding	ALG6	NA	1	1.62206	B	Active	chr1_49	1.687635	18.1346	B	Active	chr1_48	1.720075	A	A	Same	B	25	chr1_15332	RNA5SP49	rRNA	NA	NA	0	-9.99391	B	H3K4me1	chr1_49	1.63895	16.0781	B	Active	chr1_48	1.47337	B	A	BA	B	25
896	894	175774	0	naive	6.01	3.07	chr1_15383	RP4.792G4.3,ALG6	processed_pseudogene,protein_coding	ALG6	NA	1	1.62206	B	Active	chr1_49	1.687635	18.1346	B	Active	chr1_48	1.720075	A	A	Same	B	25	chr1_15333	NA	NA	NA	NA	0	-9.99391	B	H3K4me1	chr1_49	1.63895	16.0781	B	Active	chr1_48	1.47337	B	A	BA	B	25
898	1024	373730	0	primed	2	6.32	chr1_1541	TNFRSF9,RP5.892F13.2	protein_coding,processed_pseudogene	TNFRSF9	NA	1	27.865	B	Polycomb Repressed	NA	NA	26.855	B	Polycomb Repressed	NA	NA	A	A	Same	B	14	chr1_1622	NA	NA	NA	NA	0	28.6578	B	H3K4me1	chr1_3	2.127385	21.9138	B	H3K4me1	chr1_3	2.125135	A	A	Same	B	14
898	1026	380552	0	naive_primed	5.08	5.56	chr1_1541	TNFRSF9,RP5.892F13.2	protein_coding,processed_pseudogene	TNFRSF9	NA	1	27.865	B	Polycomb Repressed	NA	NA	26.855	B	Polycomb Repressed	NA	NA	A	A	Same	B	14	chr1_1624	NA	NA	NA	NA	0	28.6578	B	Background	chr1_3	2.31762	21.9138	B	Background	chr1_3	2.28716	A	A	Same	B	14
901	880	681338	0	primed	0.44	5.72	chr1_15424	ITGB3BP,EFCAB7	protein_coding,protein_coding	ITGB3BP,EFCAB7	NA	1	0.164684	E	Active	NA	NA	16.9562	E	Active	chr1_48	2.00011	A	A	Same	E_shared	25	chr1_15222	NA	NA	NA	NA	0	-4.34959	B	Background	chr1_49	2.089095	10.7047	B	Active	chr1_48	2.055515	B	A	BA	B	25
901	885	545238	0	primed	4.15	5.29	chr1_15424	ITGB3BP,EFCAB7	protein_coding,protein_coding	ITGB3BP,EFCAB7	NA	1	0.164684	E	Active	NA	NA	16.9562	E	Active	chr1_48	2.00011	A	A	Same	E_shared	25	chr1_15267	NA	NA	NA	NA	0	-4.34959	B	Background	chr1_49	1.62251	10.7047	B	H3K4me1	chr1_48	1.72771	B	A	BA	B	25
901	886	543259	0	primed	1.3	5.67	chr1_15424	ITGB3BP,EFCAB7	protein_coding,protein_coding	ITGB3BP,EFCAB7	NA	1	0.164684	E	Active	NA	NA	16.9562	E	Active	chr1_48	2.00011	A	A	Same	E_shared	25	chr1_15268	NA	NA	NA	NA	0	-4.34959	B	Background	chr1_49	1.62251	10.7047	B	H3K4me1	chr1_48	1.72771	B	A	BA	B	25
901	887	523476	0	primed	1.25	7.04	chr1_15424	ITGB3BP,EFCAB7	protein_coding,protein_coding	ITGB3BP,EFCAB7	NA	1	0.164684	E	Active	NA	NA	16.9562	E	Active	chr1_48	2.00011	A	A	Same	E_shared	25	chr1_15278	NA	NA	NA	NA	0	-4.34959	B	Background	chr1_49	1.59237	10.7047	B	H3K4me1	chr1_48	1.67203	B	A	BA	B	25
901	888	521188	0	primed	2.35	6.06	chr1_15424	ITGB3BP,EFCAB7	protein_coding,protein_coding	ITGB3BP,EFCAB7	NA	1	0.164684	E	Active	NA	NA	16.9562	E	Active	chr1_48	2.00011	A	A	Same	E_shared	25	chr1_15279	NA	NA	NA	NA	0	-7.17175	B	Background	chr1_49	1.588825	13.3914	B	H3K4me1	chr1_48	1.67538	B	A	BA	B	25
901	889	517412	0	primed	2.27	7.52	chr1_15424	ITGB3BP,EFCAB7	protein_coding,protein_coding	ITGB3BP,EFCAB7	NA	1	0.164684	E	Active	NA	NA	16.9562	E	Active	chr1_48	2.00011	A	A	Same	E_shared	25	chr1_15281	NA	NA	NA	NA	0	-9.99391	B	Background	chr1_49	1.59878	16.0781	B	H3K4me1	chr1_48	1.68668	B	A	BA	B	25
901	890	515018	0	primed	1.35	7.74	chr1_15424	ITGB3BP,EFCAB7	protein_coding,protein_coding	ITGB3BP,EFCAB7	NA	1	0.164684	E	Active	NA	NA	16.9562	E	Active	chr1_48	2.00011	A	A	Same	E_shared	25	chr1_15282	NA	NA	NA	NA	0	-9.99391	B	Background	chr1_49	1.61228	16.0781	B	Background	chr1_48	1.69463	B	A	BA	B	25
901	891	511614	0	primed	1.21	5.74	chr1_15424	ITGB3BP,EFCAB7	protein_coding,protein_coding	ITGB3BP,EFCAB7	NA	1	0.164684	E	Active	NA	NA	16.9562	E	Active	chr1_48	2.00011	A	A	Same	E_shared	25	chr1_15283	RP11.5P4.1	lincRNA	NA	NA	0	-9.99391	B	Background	chr1_49	1.61019	16.0781	B	Active	chr1_48	1.694675	B	A	BA	B	25
903	881	688043	0	primed	0.57	6.79	chr1_15430	EFCAB7,RNU7.123P	protein_coding,snRNA	EFCAB7	NA	1	0.164684	B	H3K4me1	NA	NA	16.9562	E	Active	chr1_48	2.046215	A	A	Same	E_primed	25	chr1_15223	NA	NA	NA	NA	0	-4.34959	B	Background	chr1_49	2.04033666666667	10.7047	B	Active	chr1_48	2.04753666666667	B	A	BA	B	25
903	883	603360	0	primed	1.57	5.11	chr1_15430	EFCAB7,RNU7.123P	protein_coding,snRNA	EFCAB7	NA	1	0.164684	B	H3K4me1	NA	NA	16.9562	E	Active	chr1_48	2.046215	A	A	Same	E_primed	25	chr1_15251	NA	NA	NA	NA	0	-4.34959	B	Background	chr1_49	1.67122	10.7047	B	Background	chr1_48	1.70282	B	A	BA	B	25
903	884	571894	0	primed	2.16	5.25	chr1_15430	EFCAB7,RNU7.123P	protein_coding,snRNA	EFCAB7	NA	1	0.164684	B	H3K4me1	NA	NA	16.9562	E	Active	chr1_48	2.046215	A	A	Same	E_primed	25	chr1_15263	NA	NA	NA	NA	0	-4.34959	B	Background	chr1_49	1.68874	10.7047	B	H3K4me1	chr1_48	1.76887	B	A	BA	B	25
903	887	536355	0	primed	3.14	5.37	chr1_15430	EFCAB7,RNU7.123P	protein_coding,snRNA	EFCAB7	NA	1	0.164684	B	H3K4me1	NA	NA	16.9562	E	Active	chr1_48	2.046215	A	A	Same	E_primed	25	chr1_15278	NA	NA	NA	NA	0	-4.34959	B	Background	chr1_49	1.59237	10.7047	B	H3K4me1	chr1_48	1.67203	B	A	BA	B	25
903	888	534068	0	primed	1.44	6.99	chr1_15430	EFCAB7,RNU7.123P	protein_coding,snRNA	EFCAB7	NA	1	0.164684	B	H3K4me1	NA	NA	16.9562	E	Active	chr1_48	2.046215	A	A	Same	E_primed	25	chr1_15279	NA	NA	NA	NA	0	-7.17175	B	Background	chr1_49	1.588825	13.3914	B	H3K4me1	chr1_48	1.67538	B	A	BA	B	25
903	889	530291	0	primed	3.72	8.14	chr1_15430	EFCAB7,RNU7.123P	protein_coding,snRNA	EFCAB7	NA	1	0.164684	B	H3K4me1	NA	NA	16.9562	E	Active	chr1_48	2.046215	A	A	Same	E_primed	25	chr1_15281	NA	NA	NA	NA	0	-9.99391	B	Background	chr1_49	1.59878	16.0781	B	H3K4me1	chr1_48	1.68668	B	A	BA	B	25
903	890	527898	0	primed	2.08	7.21	chr1_15430	EFCAB7,RNU7.123P	protein_coding,snRNA	EFCAB7	NA	1	0.164684	B	H3K4me1	NA	NA	16.9562	E	Active	chr1_48	2.046215	A	A	Same	E_primed	25	chr1_15282	NA	NA	NA	NA	0	-9.99391	B	Background	chr1_49	1.61228	16.0781	B	Background	chr1_48	1.69463	B	A	BA	B	25
903	891	524493	0	primed	1.9	5.49	chr1_15430	EFCAB7,RNU7.123P	protein_coding,snRNA	EFCAB7	NA	1	0.164684	B	H3K4me1	NA	NA	16.9562	E	Active	chr1_48	2.046215	A	A	Same	E_primed	25	chr1_15283	RP11.5P4.1	lincRNA	NA	NA	0	-9.99391	B	Background	chr1_49	1.61019	16.0781	B	Active	chr1_48	1.694675	B	A	BA	B	25
905	1021	343016	0	naive_primed	7.06	6.65	chr1_1544	PARK7	protein_coding	PARK7	NA	1	27.865	E	Mixed	chr1_3	2.26036571428571	26.855	E	Mixed	chr1_3	2.31350428571429	A	A	Same	E_shared	14	chr1_1620	NA	NA	NA	NA	0	28.6578	B	Background	chr1_3	1.959415	21.9138	B	H3K4me1	chr1_3	1.944835	A	A	Same	B	14
905	1023	348548	0	naive_primed	13.12	22.89	chr1_1544	PARK7	protein_coding	PARK7	NA	1	27.865	E	Mixed	chr1_3	2.26036571428571	26.855	E	Mixed	chr1_3	2.31350428571429	A	A	Same	E_shared	14	chr1_1621	NA	NA	NA	NA	0	28.6578	B	H3K4me1	chr1_3	2.004355	21.9138	B	H3K4me1	chr1_3	2.02261	A	A	Same	B	14
905	1024	353068	0	naive_primed	27.51	37.76	chr1_1544	PARK7	protein_coding	PARK7	NA	1	27.865	E	Mixed	chr1_3	2.26036571428571	26.855	E	Mixed	chr1_3	2.31350428571429	A	A	Same	E_shared	14	chr1_1622	NA	NA	NA	NA	0	28.6578	B	H3K4me1	chr1_3	2.127385	21.9138	B	H3K4me1	chr1_3	2.125135	A	A	Same	B	14
905	1026	359891	0	naive_primed	10.11	13.08	chr1_1544	PARK7	protein_coding	PARK7	NA	1	27.865	E	Mixed	chr1_3	2.26036571428571	26.855	E	Mixed	chr1_3	2.31350428571429	A	A	Same	E_shared	14	chr1_1624	NA	NA	NA	NA	0	28.6578	B	Background	chr1_3	2.31762	21.9138	B	Background	chr1_3	2.28716	A	A	Same	B	14
905	1027	374662	0	primed	0.74	7.56	chr1_1544	PARK7	protein_coding	PARK7	NA	1	27.865	E	Mixed	chr1_3	2.26036571428571	26.855	E	Mixed	chr1_3	2.31350428571429	A	A	Same	E_shared	14	chr1_1625	SLC45A1,Y_RNA	protein_coding,misc_RNA	SLC45A1	NA	0	28.6578	B	Mixed	chr1_3	2.37366428571429	21.9138	B	H3K4me1	chr1_3	2.36778285714286	A	A	Same	B	14
905	1028	389112	0	naive_primed	6.34	13.45	chr1_1544	PARK7	protein_coding	PARK7	NA	1	27.865	E	Mixed	chr1_3	2.26036571428571	26.855	E	Mixed	chr1_3	2.31350428571429	A	A	Same	E_shared	14	chr1_1626	NA	NA	NA	NA	0	28.6578	B	Background	NA	NA	21.9138	B	H3K4me1	chr1_3	2.41089	A	A	Same	B	14
905	1029	391160	0	naive_primed	5.46	17.28	chr1_1544	PARK7	protein_coding	PARK7	NA	1	27.865	E	Mixed	chr1_3	2.26036571428571	26.855	E	Mixed	chr1_3	2.31350428571429	A	A	Same	E_shared	14	chr1_1627	NA	NA	NA	NA	0	28.6578	B	Background	chr1_4	2.36812	21.9138	B	Active	chr1_3	2.41089	A	A	Same	B	14
905	1030	396166	0	primed	3.92	5.31	chr1_1544	PARK7	protein_coding	PARK7	NA	1	27.865	E	Mixed	chr1_3	2.26036571428571	26.855	E	Mixed	chr1_3	2.31350428571429	A	A	Same	E_shared	14	chr1_1628	RERE	protein_coding	RERE	NA	0	28.6578	B	Background	chr1_4	2.32414	21.9138	B	Background	chr1_3	2.40542666666667	A	A	Same	B	14
905	1031	402575	0	naive_primed	5.56	6.24	chr1_1544	PARK7	protein_coding	PARK7	NA	1	27.865	E	Mixed	chr1_3	2.26036571428571	26.855	E	Mixed	chr1_3	2.31350428571429	A	A	Same	E_shared	14	chr1_1630	RERE	protein_coding	RERE	NA	0	28.6578	B	H3K4me1	chr1_4	2.25954	21.9138	B	Background	NA	NA	A	A	Same	B	14
907	963	588220	0	primed	2.54	5.43	chr1_15450	ITGB3BP,PGM1	protein_coding,protein_coding	ITGB3BP,PGM1	NA	1	0.164684	B	Mixed	chr1_50	2.11074	16.9562	B	Active	NA	NA	A	A	Same	B	23	chr1_15641	NA	NA	NA	NA	0	-14.6235	B	Background	chr1_51	1.91751	12.0711	B	Background	chr1_49	2.26296	B	A	BA	B	23
907	965	624800	0	primed	1.7	5.41	chr1_15450	ITGB3BP,PGM1	protein_coding,protein_coding	ITGB3BP,PGM1	NA	1	0.164684	B	Mixed	chr1_50	2.11074	16.9562	B	Active	NA	NA	A	A	Same	B	23	chr1_15648	NA	NA	NA	NA	0	-14.6235	B	Background	chr1_51	2.0257	12.0711	B	Background	chr1_49	2.38774	B	A	BA	B	23
907	966	632160	0	primed	4.81	5.01	chr1_15450	ITGB3BP,PGM1	protein_coding,protein_coding	ITGB3BP,PGM1	NA	1	0.164684	B	Mixed	chr1_50	2.11074	16.9562	B	Active	NA	NA	A	A	Same	B	23	chr1_15649	UBE2U	protein_coding	UBE2U	NA	0	-14.6235	B	Background	chr1_51	2.040125	12.0711	B	H3K4me1	chr1_49	2.386645	B	A	BA	B	23
907	967	638172	0	primed	2.76	8.13	chr1_15450	ITGB3BP,PGM1	protein_coding,protein_coding	ITGB3BP,PGM1	NA	1	0.164684	B	Mixed	chr1_50	2.11074	16.9562	B	Active	NA	NA	A	A	Same	B	23	chr1_15650	NA	NA	NA	NA	0	-14.6235	B	Background	chr1_51	2.06218	12.0711	B	H3K4me1	chr1_49	2.36876	B	A	BA	B	23
907	968	641050	0	primed	2.91	7.68	chr1_15450	ITGB3BP,PGM1	protein_coding,protein_coding	ITGB3BP,PGM1	NA	1	0.164684	B	Mixed	chr1_50	2.11074	16.9562	B	Active	NA	NA	A	A	Same	B	23	chr1_15652	NA	NA	NA	NA	0	-14.6235	B	Background	chr1_51	2.06218	12.0711	B	Background	chr1_49	2.36876	B	A	BA	B	23
907	969	642040	0	naive_primed	7.2	11.41	chr1_15450	ITGB3BP,PGM1	protein_coding,protein_coding	ITGB3BP,PGM1	NA	1	0.164684	B	Mixed	chr1_50	2.11074	16.9562	B	Active	NA	NA	A	A	Same	B	23	chr1_15653	NA	NA	NA	NA	0	-14.6235	B	Background	chr1_51	2.13224	12.0711	B	Background	chr1_49	2.466455	B	A	BA	B	23
907	970	646137	0	primed	4.3	8.12	chr1_15450	ITGB3BP,PGM1	protein_coding,protein_coding	ITGB3BP,PGM1	NA	1	0.164684	B	Mixed	chr1_50	2.11074	16.9562	B	Active	NA	NA	A	A	Same	B	23	chr1_15654	NA	NA	NA	NA	0	-14.6235	B	Background	chr1_51	2.205565	12.0711	B	H3K4me1	chr1_49	2.571905	B	A	BA	B	23
907	971	651100	0	naive_primed	5.62	12.38	chr1_15450	ITGB3BP,PGM1	protein_coding,protein_coding	ITGB3BP,PGM1	NA	1	0.164684	B	Mixed	chr1_50	2.11074	16.9562	B	Active	NA	NA	A	A	Same	B	23	chr1_15655	NA	NA	NA	NA	0	-14.6235	B	H3K4me1	chr1_51	2.272695	12.0711	B	Active	chr1_49	2.64574	B	A	BA	B	23
907	972	653080	0	naive_primed	9	9.26	chr1_15450	ITGB3BP,PGM1	protein_coding,protein_coding	ITGB3BP,PGM1	NA	1	0.164684	B	Mixed	chr1_50	2.11074	16.9562	B	Active	NA	NA	A	A	Same	B	23	chr1_15656	NA	NA	NA	NA	0	-14.6235	B	H3K4me1	chr1_51	2.33656	12.0711	B	Active	chr1_49	2.71182	B	A	BA	B	23
937	938	5913.5	0	primed	2.11	5.18	chr1_15502	ROR1	protein_coding	ROR1	p	1	-8.87999	B	Mixed	chr1_50	1.548365	14.6805	E	Active	chr1_49	1.7522	B	A	BA	E_primed	23	chr1_15504	NA	NA	NA	NA	0	-8.87999	B	Background	chr1_50	1.541905	14.6805	B	Active	chr1_49	1.72239	B	A	BA	B	23
937	944	134126	0	primed	3.48	6.35	chr1_15502	ROR1	protein_coding	ROR1	p	1	-8.87999	B	Mixed	chr1_50	1.548365	14.6805	E	Active	chr1_49	1.7522	B	A	BA	E_primed	23	chr1_15546	NA	NA	NA	NA	0	-8.87999	B	Background	chr1_50	1.4636	14.6805	B	Active	chr1_49	1.53467	B	A	BA	B	23
937	945	135746	0	primed	3.14	6.36	chr1_15502	ROR1	protein_coding	ROR1	p	1	-8.87999	B	Mixed	chr1_50	1.548365	14.6805	E	Active	chr1_49	1.7522	B	A	BA	E_primed	23	chr1_15547	NA	NA	NA	NA	0	-8.87999	B	Background	chr1_50	1.479985	14.6805	B	H3K4me1	chr1_49	1.546445	B	A	BA	B	23
937	946	138788	0	naive_primed	7.26	11.01	chr1_15502	ROR1	protein_coding	ROR1	p	1	-8.87999	B	Mixed	chr1_50	1.548365	14.6805	E	Active	chr1_49	1.7522	B	A	BA	E_primed	23	chr1_15548	NA	NA	NA	NA	0	-8.87999	B	Background	chr1_50	1.5135	14.6805	B	Active	chr1_49	1.57545	B	A	BA	B	23
937	947	141543	0	naive_primed	6.65	7.21	chr1_15502	ROR1	protein_coding	ROR1	p	1	-8.87999	B	Mixed	chr1_50	1.548365	14.6805	E	Active	chr1_49	1.7522	B	A	BA	E_primed	23	chr1_15549	NA	NA	NA	NA	0	-8.87999	B	Background	chr1_50	1.53063	14.6805	B	H3K4me1	chr1_49	1.59268	B	A	BA	B	23
937	949	143819	0	primed	4.97	5.25	chr1_15502	ROR1	protein_coding	ROR1	p	1	-8.87999	B	Mixed	chr1_50	1.548365	14.6805	E	Active	chr1_49	1.7522	B	A	BA	E_primed	23	chr1_15550	NA	NA	NA	NA	0	-8.87999	B	Background	chr1_50	1.53063	14.6805	B	H3K4me1	chr1_49	1.59268	B	A	BA	B	23
937	958	362776	0	primed	3.72	7.21	chr1_15502	ROR1	protein_coding	ROR1	p	1	-8.87999	B	Mixed	chr1_50	1.548365	14.6805	E	Active	chr1_49	1.7522	B	A	BA	E_primed	23	chr1_15623	NA	NA	NA	NA	0	-14.6235	B	Background	chr1_51	1.64297	12.0711	B	Active	chr1_49	1.81512	B	A	BA	B	23
937	959	376039	0	primed	3.18	5.2	chr1_15502	ROR1	protein_coding	ROR1	p	1	-8.87999	B	Mixed	chr1_50	1.548365	14.6805	E	Active	chr1_49	1.7522	B	A	BA	E_primed	23	chr1_15629	NA	NA	NA	NA	0	-14.6235	B	Background	chr1_51	1.68445	12.0711	B	Background	chr1_49	1.91146	B	A	BA	B	23
937	971	469945	0	naive	8	3.6	chr1_15502	ROR1	protein_coding	ROR1	p	1	-8.87999	B	Mixed	chr1_50	1.548365	14.6805	E	Active	chr1_49	1.7522	B	A	BA	E_primed	23	chr1_15655	NA	NA	NA	NA	0	-14.6235	B	H3K4me1	chr1_51	2.272695	12.0711	B	Active	chr1_49	2.64574	B	A	BA	B	23
937	972	471924	0	naive	6.05	4.61	chr1_15502	ROR1	protein_coding	ROR1	p	1	-8.87999	B	Mixed	chr1_50	1.548365	14.6805	E	Active	chr1_49	1.7522	B	A	BA	E_primed	23	chr1_15656	NA	NA	NA	NA	0	-14.6235	B	H3K4me1	chr1_51	2.33656	12.0711	B	Active	chr1_49	2.71182	B	A	BA	B	23
951	996	154662	0	naive	5.12	3.07	chr1_1557	ERRFI1,RP11.431K24.1	protein_coding,lincRNA	ERRFI1	n	1	22.7212	E	Active	chr1_3	1.63922333333333	22.0496	E	Active	chr1_3	1.67830666666667	A	A	Same	E_shared	14	chr1_1592	NA	NA	NA	NA	0	22.7212	B	Active	chr1_3	1.39639	22.0496	B	Active	chr1_3	1.34919	A	A	Same	B	14
951	1003	170524	0	primed	3	5.33	chr1_1557	ERRFI1,RP11.431K24.1	protein_coding,lincRNA	ERRFI1	n	1	22.7212	E	Active	chr1_3	1.63922333333333	22.0496	E	Active	chr1_3	1.67830666666667	A	A	Same	E_shared	14	chr1_1595	RP11.431K24.3	lincRNA	NA	NA	0	22.7212	B	Active	chr1_3	1.41864	22.0496	B	Active	chr1_3	1.36980666666667	A	A	Same	B	14
[truncated: 127,853 more rows]
