# Supplementary material for: Widespread reorganisation of pluripotent factor binding and gene regulatory interactions between human pluripotent states
Source: Nat Commun. 2021 Apr 7;12:2098. doi: 10.1038/s41467-021-22201-4 (PMC8026613; doi:10.1038/s41467-021-22201-4)
Supplement: Supplementary file 5 — Supplementary Data 2 [file 41467_2021_22201_MOESM5_ESM.xlsx]

## Sheet: GO_Biological_Process
Term	Adjusted P-value	Z-score	Combined Score	Genes
regulation of transcription from RNA polymerase II promoter (GO:0006357)	1.6437e-36	-1.37805	124.293	RAX;IKZF1;RORB;SOX21;SOX17;MCIDAS;MYB;HOXA1;GSC2;SOX9;HOXA7;MNX1;EOMES;MSX2;OSR1;ARID5A;EBF1;RFX2;SOX14;EBF2;HNF1B;EBF4;FOXP4;POU3F2;ISL1;FOXP2;RFX6;HOXB3;HOXB2;LMX1B;HOXB1;ERG;ZFPM2;ZFPM1;HOXB7;DLX1;DLX5;EPAS1;FOXG1;GATA6;GATA5;TGFA;TWIST1;GATA4;HOXB13;NPAS1;NPAS2;RAI1;NEUROD2;T;ZNF704;OTX2;OTX1;WNT2;CBX8;TFAP2A;CBX7;TFAP2B;ZFHX3;TFAP2C;TFAP2D;CBX4;EGR4;FOXF2;FOXF1;PTCH1;NR2F1;NFATC2;NFATC1;NR2F…
positive regulation of transcription, DNA-templated (GO:0045893)	6.11033e-29	-1.71443	123.56	RAX;IKZF1;RORB;HOXA11;SOX17;MCIDAS;MYB;HOXA1;SOX9;HOXA7;MAP3K5;EOMES;OSR1;F2R;EBF1;EBF2;HNF1B;EBF4;ISL1;POU3F3;RFX6;HOXB3;HOXB2;LMX1B;HOXB1;ERG;ZFPM2;HOXB7;DLX1;DLX5;EPAS1;PDGFB;GATA6;GATA5;TWIST1;GATA4;NPAS1;NPAS2;RAI1;OTX2;OTX1;WNT2;FZD1;TFAP2A;TFAP2B;ZFHX3;TFAP2C;EGR4;FOXF2;FOXF1;NFATC2;NFATC1;NR2F2;GDF6;BMP7;SMARCA2;PHOX2B;BMP6;GDF7;LHX3;GDNF;LHX2;TLX2;LHX1;HOXD3;BMPR1B;SIM1;SIM2;HOXD8;MESP1;…
positive regulation of transcription from RNA polymerase II promoter (GO:0045944)	2.5858e-28	-1.89512	133.08	RAX;IKZF1;RORB;SOX17;MCIDAS;MYB;HOXA1;SOX9;HOXA7;EOMES;OSR1;EBF1;EBF2;HNF1B;EBF4;ISL1;RFX6;HOXB3;HOXB2;LMX1B;HOXB1;ERG;ZFPM2;ZFPM1;HOXB7;DLX1;DLX5;EPAS1;PDGFB;GATA5;TWIST1;GATA4;NPAS1;NPAS2;RAI1;OTX2;OTX1;WNT2;TFAP2A;NGFR;TFAP2B;TFAP2C;EGR4;FOXF2;FOXF1;NFATC2;NFATC1;SMARCA2;PHOX2B;BMP6;LHX3;GDNF;TLX2;HOXD3;BMPR1B;SIM1;SIM2;HOXD8;MESP1;ONECUT2;ONECUT3;TCF21;SIX1;AATF;MEOX2;SHH;MECOM;HEY1;TET2;KLF1…
regulation of transcription, DNA-templated (GO:0006355)	2.11357e-19	-1.83365	90.6059	HR;IKZF1;RORB;SOX21;HOXA11;FERD3L;SOX1;EFEMP1;SOX17;SALL3;MYB;GSC2;SOX9;HOXA7;MNX1;MAP3K5;EOMES;MSX2;F2R;ARID5A;RFX2;SOX14;HNF1B;FOXP4;POU3F2;POU3F3;FOXP2;RFX6;LMX1B;HOXB1;ERG;ZFPM2;HOXB7;DLX5;EPAS1;FOXG1;TWIST2;PDGFB;GATA6;TGFA;TWIST1;GATA4;NPAS1;NPAS2;RAI1;NEUROD2;ZNF704;ZNF703;OTX2;FZD1;TFAP2A;TFAP2B;ZFHX3;TFAP2C;TFAP2D;CBX4;FOXF2;ATP8B1;FOXF1;NFATC2;NFATC1;NR2F2;GDF6;BMP7;SMARCA2;GDF7;MAFB;LH…
negative regulation of transcription, DNA-templated (GO:0045892)	5.0939e-15	-1.7596	68.8002	MESP1;FOXE1;CITED1;BHLHE41;TCF21;IKZF1;RORB;FERD3L;SHH;MECOM;HEY1;MYB;SIX3;CD38;SOX9;HOXA7;EOMES;MSX2;OSR1;NOG;ARID5A;EN1;SOX14;NRG1;CBFA2T3;ISL1;POU3F3;FOXP2;ETV7;HAND1;PAX9;ZFPM2;PPARA;ZFPM1;FBP1;MDFI;HMX1;DLX1;CEBPA;FOXC2;FOXC1;RAMP3;FOXG1;LEF1;TWIST2;PDGFB;GATA6;TWIST1;HOXB13;DLL4;T;TBX21;ATOH8;TBX20;ZNF703;CBX8;IRX1;TFAP2A;CBX7;TFAP2B;ZFHX3;TFAP2C;CBX4;CDX2;DMRT1;CDKN2A;ATP8B1;PTCH1;NR2F1;NR…
positive regulation of nucleic acid-templated transcription (GO:1903508)	3.98721e-13	-1.99873	69.0705	MESP1;FOXE1;CITED1;SIX1;RORB;HOXA11;SHH;SOX17;MECOM;ZIC1;MYB;CD38;SOX9;MAP3K5;EOMES;F2R;HNF1B;POU3F3;PAX8;RFX6;ELF4;IRF4;HAND2;PPARA;FOXC2;FOXC1;DLX5;LEF1;PDGFB;GATA6;GATA4;MLLT3;NPAS2;EGFR;RAI1;ERBB4;TBX21;ATOH8;OTX2;FZD1;TBX1;TFAP2A;TFAP2B;ZFHX3;FOXF2;FOXF1;NFATC2;WNT7A;NFATC1;NR2F2;GDF6;BMP7;SMARCA2;GDF7;LHX3;LHX2;LHX1;FOXA2
nervous system development (GO:0007399)	4.49929e-12	-1.32075	42.2371	BARHL1;CHRM2;MESP1;CNTFR;GRIK1;CELSR1;FGF5;SHH;DPYSL5;SALL3;DNER;CHST8;TRPC5;RBFOX1;NOG;SOX14;NRG1;POU3F2;POU3F3;PAX8;ALDH1A2;IL1RAPL2;MAL;HAP1;SHANK1;DLX5;DLX6;CRMP1;PCDH19;BARX1;NPAS1;NPAS2;ACAN;NEUROD2;RELN;GBX2;ERBB4;DRD1;WNT2;ATOH1;PCDH8;SLC4A10;POU4F1;PHOX2B;MAFB;GDNF;LHX1;PMP22;FAT4;SIM1;NEUROG1;SIM2;CBLN1
positive regulation of gene expression (GO:0010628)	2.11443e-11	-1.66129	50.335	MESP1;FOXE1;CITED1;SIX1;RORB;HOXA11;SHH;SOX17;MECOM;ZIC1;MYB;CD38;SOX9;MAP3K5;EOMES;OSR1;NOG;F2R;HNF1B;POU3F3;NR5A1;PAX8;RFX6;ELF4;IRF4;HAND2;PPARA;FOXC2;FOXC1;RAMP3;DLX5;LEF1;PDGFB;GATA6;TWIST1;ALOX12B;GATA4;MLLT3;NPAS2;EGFR;DLL4;WNT6;RAI1;ERBB4;TBX21;ATOH8;OTX2;DRD1;FZD1;TBX1;TFAP2A;TFAP2B;ZFHX3;FOXF2;FOXF1;NTRK3;ZNF804A;NFATC2;WNT7A;NFATC1;NR2F2;GDF6;BMP7;POU4F1;SMARCA2;GDF7;LHX3;LHX2;LHX1;HOX…
negative regulation of nucleic acid-templated transcription (GO:1903507)	2.79363e-10	-1.23969	34.2151	MESP1;FOXE1;CITED1;BHLHE41;IKZF1;RORB;FERD3L;MECOM;HEY1;MYB;SIX3;CD38;SOX9;HOXA7;MSX2;ARID5A;SOX14;NRG1;CBFA2T3;POU3F3;FOXP2;HAND1;PAX9;ZFPM2;PPARA;MDFI;HMX1;CEBPA;RAMP3;FOXG1;LEF1;TWIST2;PDGFB;GATA6;TWIST1;TBX21;ATOH8;TBX20;ZNF703;TFAP2A;TFAP2B;CBX4;CDKN2A;ATP8B1;NR2F2;BMP7;SMARCA2;TBX2;LHX1
negative regulation of transcription from RNA polymerase II promoter (GO:0000122)	4.80222e-10	-1.08049	29.1222	FOXE1;BHLHE41;TCF21;SHH;HEY1;MYB;SOX9;HOXA7;EOMES;MSX2;OSR1;NOG;ARID5A;EN1;SOX14;ISL1;ETV7;HAND1;ZFPM2;PPARA;ZFPM1;FBP1;MDFI;DLX1;FOXC2;FOXC1;PDGFB;GATA6;TWIST1;HOXB13;DLL4;T;TBX21;TBX20;CBX8;IRX1;TFAP2A;CBX7;TFAP2B;ZFHX3;TFAP2C;CBX4;CDX2;DMRT1;PTCH1;NR2F1;NR2F2;MEIS2;POU4F1;SMARCA2;POU4F2;BMP6;TBX2;NFIC;INSM1;HOXD9
embryonic organ morphogenesis (GO:0048562)	5.43463e-10	-1.55161	41.4804	TBX1;MESP1;PDGFRA;FOXE1;FOXF1;TCF21;SIX1;ALDH1A3;EFEMP1;SOX17;SIX2;TBX20;HOXD3;MEGF8
heart development (GO:0007507)	2.4886e-09	-1.83292	46.0525	MESP1;FOXC2;FOXC1;PDGFB;GATA6;GATA5;GATA4;SHH;SCUBE1;SOX17;FLRT2;T;ERBB4;TBX1;FOXF1;NTRK3;OSR1;FOXL1;BMP7;ISL1;TBX2;HAND2;HAND1;MEGF8;ZFPM2;ZFPM1
dorsal/ventral pattern formation (GO:0009953)	4.03564e-09	-1.94351	47.7358	GREM1;SHH;LHX1;PTCH1;TBX20;NOG;SIX3;LMX1B;HOXD11;MDFI;HOXA11
skeletal system development (GO:0001501)	8.13874e-09	-1.46257	34.7889	PTGER4;DLX5;DLX6;COL12A1;IHH;HOXA13;COL19A1;PTHLH;HOXA11;DLL3;ACAN;SHOX;SOX9;PITX1;NOG;EN1;SGPP2;BMP7;TBX4;BMP6;PAX1;BMP3;TLL1;HOXD3;BMPR1B
negative regulation of cell differentiation (GO:0045596)	1.38528e-08	-1.83045	42.4394	CITED1;TWIST2;TWIST1;RORB;PTHLH;EGFR;SHH;HOXA9;EFEMP1;SOX9;TBX1;SKOR1;OSR1;PTCH1;NOG;MEIS2;POU4F2;GREM1;MEIS1;ANP32B;HOXB8;ZFPM2;PPARA;ZFPM1;FOXA2
renal system development (GO:0072001)	2.13371e-08	-1.39593	31.6718	TFAP2A;TFAP2B;FOXC1;FOXF1;PTCH1;GREB1L;TCF21;SIX1;HNF1B;TBX18;PYGO1;SHH;SOX17;PAX8;LHX1;SIX2
negative regulation of cellular macromolecule biosynthetic process (GO:2000113)	2.46977e-08	-1.05665	23.7554	MESP1;FOXE1;CITED1;BHLHE41;IKZF1;RORB;FERD3L;MECOM;HEY1;MYB;SIX3;CD38;SOX9;HOXA7;MSX2;ARID5A;SOX14;NRG1;CBFA2T3;POU3F3;FOXP2;HAND1;PAX9;ZFPM2;PPARA;MDFI;HMX1;CEBPA;RAMP3;FOXG1;LEF1;TWIST2;PDGFB;GATA6;TWIST1;TBX21;ATOH8;TBX20;ZNF703;TFAP2A;TFAP2B;CBX4;CDKN2A;ATP8B1;NR2F2;BMP7;SMARCA2;TBX2;LHX1
ear morphogenesis (GO:0042471)	3.24276e-08	-2.09752	46.465	TBX1;TFAP2A;PAX8;OSR1;GSC;ZIC1;NOG;TWIST1;SIX1;HOXA1;NEUROG1
kidney development (GO:0001822)	5.15338e-08	-1.82682	39.5234	TFAP2A;TFAP2B;FOXC1;CITED1;OSR1;GREB1L;TCF21;SIX1;HNF1B;BMP7;PYGO1;SHH;PAX8;GDNF;LHX1;SIX2
neuron differentiation (GO:0030182)	6.91773e-08	-1.7446	37.1415	EPHA5;FZD1;WNT10A;SKOR1;WNT5B;WNT7B;EN1;DCLK2;WNT7A;FZD10;RORB;POU3F2;PHOX2B;POU4F2;WNT6;SHH;ISL2;HAND2;OTX2;LMX1B;WNT2;VSX1;FOXA2
embryonic skeletal system morphogenesis (GO:0048704)	1.25573e-07	-1.64813	34.0246	TBX1;TFAP2A;PDGFRA;IRX5;OSR1;NOG;TWIST1;SIX1;HOXD3;MEGF8
embryonic limb morphogenesis (GO:0030326)	1.27274e-07	-1.81295	37.3185	TFAP2A;SHH;CYP26B1;OSR1;PTCH1;LEF1;NOG;WNT7A;TWIST1;MEGF8;HOXA11;TBX2
urogenital system development (GO:0001655)	1.96538e-07	-1.89959	38.192	SHH;SOX17;PAX8;FOXF1;LHX1;OSR1;PTCH1;SOX9;TBX18;EPHB3
negative regulation of gene expression (GO:0010629)	4.45941e-07	-1.23701	23.8044	MESP1;FOXE1;CITED1;BHLHE41;IKZF1;RORB;FERD3L;MECOM;HEY1;MYB;SIX3;CD38;SOX9;HOXA7;MSX2;ARID5A;SOX14;NRG1;CBFA2T3;POU3F3;FOXP2;HAND2;HAND1;PAX9;MAPT;ZFPM2;PPARA;MDFI;HMX1;CEBPA;RAMP3;FOXG1;LEF1;TWIST2;PDGFB;GATA6;TWIST1;DLL4;TBX21;ATOH8;TBX20;ZNF703;TFAP2A;TFAP2B;CBX4;CDKN2A;ATP8B1;NR2F2;BMP7;SMARCA2;TBX2;LHX1
heart morphogenesis (GO:0003007)	1.34636e-06	-1.49135	26.99	TBX1;MESP1;NOG;ISL1;TBX2;SOX17;HEY1;FLRT2;T;TBX20;SOX9;MEGF8;ZFPM1
cellular response to growth factor stimulus (GO:0071363)	1.58738e-06	-1.40682	25.1734	TBX1;DLX1;WNT10A;FOXC1;EGR3;DLX5;NTRK3;PDGFB;WNT7A;BMP7;PHOX2B;EGFR;BMP6;DLL4;HAS1;GAS1;MAPT;SOX9;BMPR1B;WNT2;PDE8A
embryonic cranial skeleton morphogenesis (GO:0048701)	1.87488e-06	-2.20389	38.986	TBX1;TFAP2A;PDGFRA;IRX5;LHX1;TWIST1;SIX1;HOXA1
limb morphogenesis (GO:0035108)	2.05017e-06	-1.7778	31.2251	TFAP2B;SHH;CYP26B1;PTCH1;LEF1;BMPR1B;MEGF8;TBX4;HOXA11
circulatory system development (GO:0072359)	3.67661e-06	-1.5778	26.6914	TBX1;FOXC2;FOXC1;FOXF1;NTRK3;OSR1;PDGFB;GATA6;GATA5;GATA4;FOXL1;ISL1;SHH;ERBB4;HAND2;HAND1;ZFPM2;ZFPM1
gland development (GO:0048732)	3.67661e-06	-1.30585	22.0831	TBX1;CEBPA;WNT10A;FOXE1;LEF1;TCF21;SIX1;NRG1;SHH;PAX8;HAND2;SIX3;HOXD3;SOX9;EPHB3
generation of neurons (GO:0048699)	1.10082e-05	-1.41111	22.2692	FZD1;WNT10A;WNT5B;WNT7B;DCLK2;WNT7A;SIX1;FZD10;POU3F2;PHOX2B;POU4F2;WNT6;RELN;DNER;SIX3;LMX1B;MAPT;MDGA1;WNT2
endocardial cushion development (GO:0003197)	1.33381e-05	-2.1098	32.7702	HEY1;FOXF1;TBX20;NOG;GATA4;SOX9;ISL1;TBX2
central nervous system development (GO:0007417)	1.33381e-05	-1.68961	26.2345	DLX2;GRIK1;CELSR1;NPAS1;NPAS2;ACAN;SHH;RELN;DNER;ZIC1;SIX3;ATOH1;CHST8;EOMES;CA10;PTCH1;TBR1;GRIN2C;GRIN2B;POU3F3;PAX8;IL1RAPL2;MAL;HAP1;MDGA1
branching morphogenesis of an epithelial tube (GO:0048754)	1.61512e-05	-1.84505	28.2397	DLL4;SHH;PAX8;CITED1;GDNF;LEF1;TCF21;SIX1;SLIT2;HOXD11;HOXA11
ureteric bud morphogenesis (GO:0060675)	1.90451e-05	-2.25182	33.9658	SHH;PAX8;CITED1;GDNF;TCF21;SIX1;HOXD11;HOXA11
branching involved in ureteric bud morphogenesis (GO:0001658)	1.90451e-05	-2.12287	32.0208	SHH;PAX8;CITED1;GDNF;TCF21;SIX1;HOXD11;HOXA11
regulation of branching involved in ureteric bud morphogenesis (GO:0090189)	3.43551e-05	-2.59285	37.5092	PAX8;GDNF;LHX1;SIX2;NOG;SIX1;SOX9
inner ear morphogenesis (GO:0042472)	4.08679e-05	-1.51531	21.6175	TBX1;TFAP2A;PAX8;ZIC1;SIX1;HOXA1;SOX9;NEUROG1
embryonic digit morphogenesis (GO:0042733)	5.37447e-05	-1.67196	23.351	SHH;OSR1;NOG;WNT7A;TWIST1;MSX1;TBX2
regulation of chondrocyte differentiation (GO:0032330)	5.50878e-05	-2.18412	30.3408	GREM1;EFEMP1;SCIN;SOX9;BMPR1B;GDF6;PTHLH;HOXA11
metanephros development (GO:0001656)	5.50878e-05	-2.06567	28.6953	SHH;PAX8;CITED1;GDNF;WNT7B;OSR1;SIX1;BMP7
regulation of cell differentiation (GO:0045595)	6.53672e-05	-1.93294	26.4742	TBX1;TFAP2A;DLX1;TFAP2B;DLX2;SKOR1;ISL1;PTHLH;POU4F2;GREM1;SHH;SCIN;HEY1;GDNF;INSM1;ANP32B;BMPR1B
cardiac atrium morphogenesis (GO:0003209)	7.23248e-05	-2.42661	32.7695	DLL4;MESP1;TBX20;NOG;GATA4;ZFPM1;ISL1
mesonephric tubule development (GO:0072164)	7.23248e-05	-2.42113	32.6955	FOXC1;LHX1;OSR1;TCF21;SIX1;SLIT2;BMP7
ureteric bud development (GO:0001657)	7.23248e-05	-2.00189	27.034	FOXC1;LHX1;OSR1;TCF21;SIX1;SLIT2;BMP7
central nervous system neuron differentiation (GO:0021953)	7.23248e-05	-1.59407	21.6108	LHX1;LEF1;MAPT;MDGA2;MDGA1;WNT2;ISL1;PHOX2B;CBLN1
cellular response to BMP stimulus (GO:0071773)	0.000103337	-1.62319	21.3059	DLX1;ZCCHC12;DLX5;LEF1;NOG;GDF6;BMP7;PHOX2B;BMP6;GDF7;BMP3;SOX9;BMPR1B;MEGF8
anterior/posterior axis specification (GO:0009948)	0.000106451	-2.59076	33.8745	SHH;CDX2;T;CDX1;LHX1;SIX2;HOXD8
positive regulation of branching involved in ureteric bud morphogenesis (GO:0090190)	0.00011883	-2.62422	33.9357	PAX8;GDNF;LHX1;NOG;SIX1;SOX9
positive regulation of cell proliferation (GO:0008284)	0.00011883	-1.50064	19.3948	FLT3;BNC1;LEF1;PDGFB;TGFA;PTHLH;EGFR;DLL4;FGF5;SHH;FGF9;ERBB4;SIX2;TBX20;ZNF703;PROK2;SOX9;WNT2;TBX1;PDGFRA;TFAP2B;EGR4;NTRK3;OSR1;F2R;NRG1;POU3F2;POU3F3;BMP6;TBX2;GREM1;GDNF;IL7;CDH13;INSM1
epithelium development (GO:0060429)	0.00012704	-1.9192	24.6381	TBX1;WNT7B;OSR1;PTCH1;IHH;TCF21;SIX1;MEOX2;TBX2;SHH;SOX17;PAX8;ALDH1A2;LHX1;HAND1;WNT2
embryonic appendage morphogenesis (GO:0035113)	0.00019263	-1.75659	21.7852	SHH;CYP26B1;PTCH1;LEF1;MEGF8;HOXA11
dopaminergic neuron differentiation (GO:0071542)	0.000205464	-2.21878	27.2905	SHH;EN1;OTX2;LMX1B;WNT2;PHOX2B;FOXA2
cellular response to estradiol stimulus (GO:0071392)	0.000205464	-1.44346	17.7542	RAMP3;ZNF703;SSTR1;SSTR2;POU4F1;POU4F2;EGFR
thymus development (GO:0048538)	0.000294602	-2.17573	25.9371	TBX1;SHH;FOXE1;HAND2;SIX1;EPHB3
determination of heart left/right asymmetry (GO:0061371)	0.000392025	-2.06024	23.898	MESP1;SHH;SOX17;TBX20;HAND1;IHH;GATA4;MEGF8;TBX2
embryonic heart tube morphogenesis (GO:0003143)	0.000392025	-1.88203	21.8309	MESP1;SHH;SOX17;TBX20;HAND1;IHH;GATA4;MEGF8;TBX2
mesenchyme morphogenesis (GO:0072132)	0.000399402	-2.24698	25.7974	HEY1;TBX20;NOG;SOX9;ISL1;TBX2
digestive tract morphogenesis (GO:0048546)	0.000399402	-2.24232	25.7439	PDGFRA;SOX17;FOXF1;SIX2;TCF21;EPHB3
positive regulation of mesonephros development (GO:0061213)	0.000399402	-2.11628	24.2969	PAX8;GDNF;LHX1;NOG;SIX1;SOX9
endoderm development (GO:0007492)	0.000399402	-2.10645	24.184	DUSP4;EOMES;SOX17;LHX1;TBX20;GATA4
endocardial cushion morphogenesis (GO:0003203)	0.000399402	-1.93634	22.231	HEY1;TBX20;NOG;SOX9;ISL1;TBX2
positive regulation of developmental process (GO:0051094)	0.000399402	-1.37017	15.8064	DLX1;DLX2;PDGFB;ISL1;POU4F2;SHH;GDNF;HAND2;LHX1;ZNF703;OTX2;INSM1;SOX9;BMPR1B;FOXA2
cellular response to retinoic acid (GO:0071300)	0.000528103	-1.99983	22.3698	TBX1;WNT6;LTK;WNT5B;WNT7B;FZD10;SOX9;RORB;WNT2
positive regulation of cellular process (GO:0048522)	0.000556894	-1.29475	14.3941	COLEC12;DLX1;DLX2;RAMP3;FLT3;BNC1;LEF1;PDGFB;TGFA;PTHLH;EGFR;FGF5;SHH;FGF9;ERBB4;ZNF703;PROK2;SOX9;WNT2;TBX1;PDGFRA;TFAP2B;TRPC3;EGR4;NTRK3;F2R;NRG1;POU3F2;ISL1;POU3F3;POU4F2;TBX2;GREM1;GDNF;IL7;BCL2;INSM1;BMPR1B
embryonic heart tube development (GO:0035050)	0.000571878	-1.68623	18.6757	MESP1;SOX17;TBX20;HAND1;MEGF8;TBX2
cellular response to lipid (GO:0071396)	0.000591653	-1.13029	12.4631	TBX1;LTK;RAMP3;WNT5B;WNT7B;UCP1;FZD10;SSTR1;RORB;SSTR2;POU4F1;POU4F2;EGFR;ADCY5;WNT6;ZNF703;SOX9;PPARA;WNT2
negative regulation of apoptotic process (GO:0043066)	0.000666973	-1.01248	11.0277	LTK;CITED1;FLT3;LEF1;GATA6;SIX1;AATF;EGFR;SHH;ERBB4;CD38;PROK2;SOX9;NTSR1;EPHB3;EPHA5;TBX1;TFAP2A;NGFR;PDGFRA;TFAP2B;EGR3;EPHA6;CBX4;NTRK3;OSR1;F2R;CIDEA;ISL1;POU4F1;POU3F3;GREM1;PROC;GDNF;IL7;BCL2
thyroid gland development (GO:0030878)	0.000679628	-2.75883	29.9167	TBX1;PAX8;FOXE1;SIX1;HOXD3
cell differentiation involved in metanephros development (GO:0072202)	0.000679628	-2.75379	29.862	PAX8;OSR1;SIX2;TCF21;POU3F3
anterior/posterior pattern specification (GO:0009952)	0.000725276	-1.85704	19.9906	TBX1;CDX2;CDX1;LHX1;SIX2;GATA4;HOXD3;NEUROG1
positive regulation of embryonic development (GO:0040019)	0.000728631	-2.55257	27.3605	SHH;GDNF;LHX1;OSR1;SIX1;OTX2;FOXA2
cyclic nucleotide metabolic process (GO:0009187)	0.000728631	-2.25821	24.2053	GUCY1A3;GUCY1B3;ADCY4;PDE8B;PDE8A;PTHLH;ADCY5
negative regulation of signal transduction (GO:0009968)	0.000728631	-1.24824	13.3928	LTK;CITED1;FLT3;EGFR;DLL4;CYP26B1;HEY1;ERBB4;GPC1;EPHB3;EPHA5;PDGFRA;EPHA6;NTRK3;IGFBP3;PTCH1;NFATC1;NRG1;NRG2;DLK2;KIF26A;BCL2;MEGF8;MDFI;CBLN1
regulation of osteoblast differentiation (GO:0045667)	0.000908077	-1.41956	14.8844	GREM1;CITED1;WNT7B;PTCH1;NOG;TWIST2;TWIST1;RORB;BMPR1B;BMP7;BMP6
positive regulation of morphogenesis of an epithelium (GO:1905332)	0.000999882	-2.37343	24.5653	PAX8;GDNF;LHX1;NOG;SIX1;SOX9
heart looping (GO:0001947)	0.000999882	-1.8702	19.3217	MESP1;SHH;SOX17;TBX20;HAND1;IHH;GATA4;TBX2
endoderm formation (GO:0001706)	0.000999882	-1.68418	17.3998	DUSP4;EOMES;SOX17;ITGA4;LHX1;COL12A1;TBX20;ITGB2
regulation of MAPK cascade (GO:0043408)	0.000999882	-1.31302	13.6111	EPHA5;TBX1;NGFR;PDGFRA;LTK;EPHA6;FLT3;NTRK3;F2R;PDGFB;ALOX12B;GDF6;BMP7;ADRA1A;EGFR;BMP6;GDF7;BMP3;ERBB4;EPHB3
negative regulation of multicellular organismal process (GO:0051241)	0.000999882	-1.07882	11.1381	PTCH1;IL13;F2R;MCC;TBX18;EGFR;SLC6A4;GREM1;SHH;ACVR1C;PROC;SOX9;HOXA7;NEUROG1;FOXA2
cellular response to oxygen-containing compound (GO:1901701)	0.0010992	-1.10821	11.3229	TBX1;PDGFRA;LTK;RAMP3;WNT5B;WNT7B;UCP1;PDGFB;FZD10;SSTR1;RORB;SSTR2;POU4F1;RYR3;POU4F2;EGFR;WNT6;CPEB1;ZNF703;SLIT2;MAPT;SOX9;DRD1;WNT2
negative regulation of osteoblast differentiation (GO:0045668)	0.00111392	-1.65162	16.8328	GREM1;CITED1;PTCH1;NOG;TWIST2;TWIST1;RORB
negative regulation of programmed cell death (GO:0043069)	0.00133759	-1.20395	12.0354	LTK;FLT3;LEF1;GATA6;AATF;EGFR;SHH;MECOM;ERBB4;CD38;PROK2;SOX9;NTSR1;EPHB3;EPHA5;TFAP2A;NGFR;PDGFRA;TFAP2B;EGR3;EPHA6;CBX4;NTRK3;OSR1;POU4F1;POU3F3;GREM1;PROC;GDNF;IL7;BCL2
spinal cord motor neuron differentiation (GO:0021522)	0.00134173	-3.09795	30.8856	TBX20;MDGA2;ISL1;MNX1
trigeminal nerve development (GO:0021559)	0.00134173	-2.56021	25.5245	TFAP2A;NEUROG1;ISL1;POU4F1
gonad development (GO:0008406)	0.00140494	-1.88584	18.6923	NR5A1;TFAP2C;IRX5;FGF9;BIK;GATA6;GATA4;SOX9;MAMLD1
cardiac right ventricle morphogenesis (GO:0003215)	0.00143728	-2.59313	25.6139	TBX20;HAND1;GATA4;ZFPM2;ISL1
positive regulation of cell differentiation (GO:0045597)	0.00148484	-1.15632	11.3708	DLX1;DLX2;FOXC1;WNT7B;LEF1;TWIST1;GDF6;BMP7;ISL1;POU4F2;BMP6;HOXA11;PAX8;GDNF;GPC1;ZNF703;INSM1;SOX9;BMPR1B
brain development (GO:0007420)	0.0020407	-1.20587	11.461	EOMES;DLX2;CA10;PTCH1;TBR1;GRIN2C;GRIN2B;SLC6A4;RELN;ZIC1;SIX3;HAP1;MDGA1;SHANK1
response to estradiol (GO:0032355)	0.00205816	-1.58404	15.0241	RAMP3;ZNF703;SSTR1;SSTR2;POU4F1;POU4F2;EGFR
neuron fate commitment (GO:0048663)	0.00207634	-2.20165	20.8382	DLL4;SHH;POU3F2;ISL1;POU4F1
embryonic skeletal system development (GO:0048706)	0.00210826	-2.08579	19.6645	PDGFRA;OSR1;NOG;SIX1;HOXD3;MEGF8
mesoderm development (GO:0007498)	0.00210826	-1.82334	17.1901	TBX1;MESP1;FOXC2;T;SECTM1;IKZF1
cellular response to acid chemical (GO:0071229)	0.0021129	-1.35323	12.7406	TBX1;WNT6;LTK;CPEB1;WNT5B;WNT7B;UCP1;PDGFB;FZD10;SOX9;RORB;WNT2
metanephric nephron tubule development (GO:0072234)	0.00221801	-2.48329	23.1057	PAX8;WNT7B;OSR1;POU3F3
positive regulation of gastrulation (GO:2000543)	0.00221801	-2.25189	20.9527	LHX1;OSR1;OTX2;FOXA2
neuron fate specification (GO:0048665)	0.00221801	-2.16777	20.17	POU3F2;ISL1;POU4F1;MNX1
lens fiber cell differentiation (GO:0070306)	0.00221801	-1.73011	16.0978	WNT5B;WNT7B;SIX3;WNT7A
cell differentiation in spinal cord (GO:0021515)	0.00221801	-1.70506	15.8648	LHX1;MDGA2;MDGA1;ISL1
negative regulation of cell communication (GO:0010648)	0.00221801	-1.28214	11.974	EPHA5;PDGFRA;LTK;EPHA6;ERBB4;FLT3;KIF26A;NTRK3;IGFBP3;EGFR;EPHB3
skeletal system morphogenesis (GO:0048705)	0.00227756	-1.59842	14.8143	TFAP2A;PDGFRA;CYP26B1;SIX1;HOXD3;MEGF8;TBX4
outflow tract septum morphogenesis (GO:0003148)	0.00252451	-2.17811	19.9412	TBX1;TBX20;GATA6;ZFPM2;ISL1;TBX2
regulation of cell proliferation (GO:0042127)	0.00268378	-1.04925	9.53168	CEBPA;FLT3;BNC1;LEF1;PDGFB;TGFA;ADRA1A;PTHLH;EGFR;DLL4;FGF5;SHH;SCIN;FGF9;ERBB4;SIX3;ZNF703;PROK2;SOX9;WNT2;TBX1;TFAP2A;NGFR;PDGFRA;TFAP2B;TFAP2C;TFAP2D;EGR4;CDKN2A;NTRK3;IGFBP3;F2R;NRG1;SSTR1;SSTR2;CBFA2T3;POU3F2;SMARCA2;POU3F3;TBX2;GREM1;GDNF;IL7;ALDH1A2;CDH13;INSM1
male gonad development (GO:0008584)	0.00277524	-1.71302	15.4551	NR5A1;TFAP2C;FGF9;BIK;GATA6;GATA4;SOX9;MAMLD1
development of primary male sexual characteristics (GO:0046546)	0.00277524	-1.56165	14.0893	NR5A1;TFAP2C;FGF9;BIK;GATA6;GATA4;SOX9;MAMLD1
cardiac ventricle morphogenesis (GO:0003208)	0.00277524	-1.56159	14.0888	DLL4;MESP1;HEY1;FOXF1;TBX20;HAND1;GATA4;ISL1
BMP signaling pathway (GO:0030509)	0.00282363	-1.52156	13.6871	BMP3;ZCCHC12;DLX5;LEF1;NOG;BMPR1B;GDF6;MEGF8;BMP7;BMP6;GDF7
transcription, DNA-templated (GO:0006351)	0.00321072	-1.70684	15.1029	CEBPA;HLF;EPAS1;LEF1;GATA6;HOXD13;GATA4;MLLT3;SALL3;SHOX;MSC;LZTS1;ATOH1;ZFHX3;CDX2;PDX1;NFATC2;NFATC1;PAX5;MEIS2;PAX1;ETV7;PAX8;NFIC;LHX1;HAND1;HOXD3
chordate embryonic development (GO:0043009)	0.00321072	-1.38124	12.2245	TBX1;FOXF1;WNT7B;ALDH1A2;PTCH1;NOG;LMX1B;BMP7;ISL1
negative regulation of response to stimulus (GO:0048585)	0.00332389	-1.25106	11.0152	EPHA5;PDGFRA;LTK;EPHA6;FLT3;NTRK3;IGFBP3;TWIST1;EGFR;ERBB4;KIF26A;SLIT2;FOXA2;EPHB3
negative regulation of signaling (GO:0023057)	0.00339072	-1.30702	11.47	EPHA5;PDGFRA;LTK;EPHA6;ERBB4;FLT3;KIF26A;NTRK3;IGFBP3;EGFR;EPHB3
response to retinoic acid (GO:0032526)	0.00354239	-1.90676	16.613	TBX1;WNT6;LTK;WNT5B;WNT7B;FZD10;SOX9;RORB;WNT2
negative regulation of ossification (GO:0030279)	0.00354239	-1.80704	15.715	GREM1;CITED1;PTCH1;NOG;TWIST2;TWIST1;SOX9;RORB
negative regulation of developmental process (GO:0051093)	0.00354239	-1.28911	11.221	GREM1;TBX1;SHH;SKOR1;ACVR1C;ANP32B;MAPT;SOX9;POU4F2;TBX18
neuron development (GO:0048666)	0.00354239	-1.08512	9.44919	EPHA5;SKOR1;UNC5A;RASGRF1;PRDM12;POU3F2;POU4F1;PHOX2B;ISL2;GDNF;INSM1;MAPT;NPTX2;MAPRE2;VSX1
mammary gland development (GO:0030879)	0.00360769	-2.52365	21.836	OXTR;ERBB4;WNT7B;LEF1;NRG1;WNT2
limb development (GO:0060173)	0.00360769	-1.80936	15.6556	GREM1;PTCH1;NOG;BMPR1B;MEGF8;TBX4
epithelial tube morphogenesis (GO:0060562)	0.00360769	-1.70222	14.7526	MESP1;SHH;SOX17;LHX1;TBX20;SLIT2;MEGF8
glycosaminoglycan biosynthetic process (GO:0006024)	0.00375294	-1.20676	10.3837	HS3ST3B1;ACAN;B3GAT2;GPC1;HAS1;GPC5;CHSY3;HS3ST6;ST3GAL1;HS3ST1;HS6ST2;HS3ST2
aminoglycan biosynthetic process (GO:0006023)	0.00396787	-1.29041	11.0208	HS3ST3B1;GPC1;HAS1;GPC5;HS3ST6;HS3ST1;HS6ST2;HS3ST2
regulation of signal transduction (GO:0009966)	0.00423803	-1.23153	10.4266	EPHA5;SAMD5;PDGFRA;LTK;EPHA6;FLT3;FRMPD1;NTRK3;IGFBP3;PTCH1;ALOX15;FOXL1;EGFR;ERBB4;KIF26A;ZIC1;RSPO3;GAS1;OTX2;EPHB3
stabilization of membrane potential (GO:0030322)	0.00431771	-2.1636	18.2246	KCNK10;KCNK9;KCNK13;KCNK17;KCNK3
mesenchyme development (GO:0060485)	0.00431771	-1.78801	15.0609	MESP1;FOXF1;GATA4;BMP7;ISL1
aorta morphogenesis (GO:0035909)	0.00431771	-1.48629	12.5194	DLL4;TBX1;TFAP2B;HEY1;TBX2
regulation of smoothened signaling pathway (GO:0008589)	0.00483984	-1.45443	12.0733	SHH;PTCH1;ZIC1;IHH;GAS1;OTX2;MEGF8
columnar/cuboidal epithelial cell differentiation (GO:0002065)	0.00491605	-2.60478	21.5201	CDX2;GATA6;GATA5;GATA4
embryonic digestive tract morphogenesis (GO:0048557)	0.00491605	-2.47917	20.4823	PDGFRA;FOXF1;SIX2;TCF21
type B pancreatic cell differentiation (GO:0003309)	0.00491605	-2.43735	20.1368	RFX6;PDX1;INSM1;BMP6
endocrine system development (GO:0035270)	0.00511242	-1.93844	15.8916	TBX1;PAX8;FOXE1;SIX3;SIX1;HOXD3
regulation of transcription regulatory region DNA binding (GO:2000677)	0.00511242	-1.73344	14.211	HEY1;MSX2;HAND2;TWIST1;POU4F1;POU4F2
positive regulation of multicellular organismal process (GO:0051240)	0.00511242	-1.55843	12.781	MESP1;GHSR;FOXC1;PRKCE;LEF1;IL13;PDGFB;TWIST1;ALOX12B;SHH;HAND2;LHX1;ZNF703;OTX2;HAP1;SOX9;BMPR1B;FOXA2
glycosaminoglycan metabolic process (GO:0030203)	0.00511242	-1.23992	10.1572	HS3ST3B1;B3GAT2;GPC1;HAS1;GPC5;HS3ST6;HS3ST1;HS6ST2;HS3ST2
pharyngeal system development (GO:0060037)	0.0052568	-2.04203	16.5951	TBX1;PTCH1;NOG;BMP7;ISL1
gastrulation (GO:0007369)	0.0052568	-1.99876	16.2435	EOMES;MESP1;LHX1;GSC;MEGF8
epithelial to mesenchymal transition (GO:0001837)	0.0052568	-1.62202	13.1832	EOMES;HEY1;FOXF2;LEF1;NOG;SOX9;BMP7
cAMP-mediated signaling (GO:0019933)	0.0052568	-1.42129	11.5608	EPHA5;PTGER4;RAMP3;PTGER2;ADCY4;SOX9;DRD1;PTHLH;PTGDR;ADCY5
negative regulation of phosphorylation (GO:0042326)	0.0052568	-1.33507	10.8595	CDKN2A;NTRK3;IGFBP3;INSM1;SLIT2;MAPT;PPARA;CBFA2T3;BMP7;FBP1
axonogenesis (GO:0007409)	0.00583607	-1.51281	12.1251	EPHA5;NGFR;NTNG2;UNC5A;DCC;WNT7A;NTN1;ISL1;POU4F1;SPTB;POU4F2;LRFN2;SHH;RELN;GDNF;GPC1;OTX2;SLIT2;EPHB3
heart trabecula morphogenesis (GO:0061384)	0.00683127	-1.88119	14.7679	DLL4;HEY1;NOG;NRG1;BMP7
forelimb morphogenesis (GO:0035136)	0.00686889	-1.85501	14.5389	TFAP2A;TFAP2B;OSR1;WNT7A
negative regulation of neuron differentiation (GO:0045665)	0.00687487	-1.89903	14.8687	NGFR;DLX1;DLX2;DCC;SIX3;CRMP1;SOX9;BMP7;POU4F2
neural crest cell migration (GO:0001755)	0.00714228	-1.66002	12.9223	TBX1;SHH;GDNF;ERBB4;LEF1;PHOX2B
axon guidance (GO:0007411)	0.00768547	-1.41511	10.9022	EPHA5;NGFR;UNC5A;DCC;NTN1;SPTB;POU4F2;SHH;RELN;GDNF;GPC1;LHX1;OTX2;SLIT2;EPHB3
ameboidal-type cell migration (GO:0001667)	0.00813235	-1.41762	10.8315	TBX1;SHH;ITGA4;GDNF;ERBB4;LEF1;MEGF8
positive regulation of axon extension (GO:0045773)	0.00831622	-1.98421	15.0631	ISLR2;MAPT;MEGF8;NTN1;POU4F2
respiratory system development (GO:0060541)	0.00831622	-1.88251	14.2899	CEBPA;SHH;FOXF1;WNT7B;TCF21;PHOX2B
positive regulation of transcription regulatory region DNA binding (GO:2000679)	0.00831622	-1.77781	13.4962	FOXC1;HAND2;TWIST1;POU4F1;POU4F2
regulation of embryonic development (GO:0045995)	0.00831622	-1.69499	12.8664	SOX17;CDX2;CDX1;LHX1;OTX2;FOXA2
regulation of apoptotic process (GO:0042981)	0.00848123	-1.55194	11.7356	LTK;PPP1R13B;CITED1;FLT3;LEF1;GATA6;AATF;EGFR;SHH;BCL2L11;SCIN;ERBB4;CD38;PROK2;SLIT2;SOX9;NTSR1;MAP3K5;EPHB3;EPHA5;TFAP2A;NGFR;PDGFRA;TFAP2B;EGR3;EPHA6;CBX4;NTRK3;IGFBP3;OSR1;CIDEA;GDF6;BMP7;POU3F3;BMP6;GDF7;GREM1;BMP3;PROC;PAX8;GDNF;IL7;BCL2;GAS1;IRF5;ARHGEF1;ANP32B
embryonic organ development (GO:0048568)	0.00848123	-1.4639	11.0638	ALDH1A3;SOX17;HEY1;FOXE1;WNT7B;HAND1;ZFPM1;TBX2
positive regulation of chondrocyte differentiation (GO:0032332)	0.008823	-2.85918	21.3296	SOX9;BMPR1B;GDF6;HOXA11
metanephric mesenchyme development (GO:0072075)	0.008823	-2.60202	19.4111	SHH;OSR1;TCF21;SIX1
atrial septum morphogenesis (GO:0060413)	0.008823	-2.52822	18.8606	TBX20;GATA4;ZFPM1;ISL1
somite development (GO:0061053)	0.008823	-2.46159	18.3635	SHH;PTCH1;IHH;MEOX2
cochlea morphogenesis (GO:0090103)	0.008823	-2.13	15.8898	TBX1;HOXA1;SOX9;NEUROG1
mesenchymal cell differentiation (GO:0048762)	0.008823	-1.49637	11.2054	FOXC1;FOXF2;LEF1;NOG;SOX9;BMP7;ISL1
positive regulation of synaptic transmission (GO:0050806)	0.008823	-1.31209	9.82662	RELN;CLSTN2;WNT7A;HAP1;DRD1;GRIN2C;GRIN2B;ADRA1A;SHANK1
epithelial cell differentiation (GO:0030855)	0.008823	-1.2299	9.23047	TBX1;MESP1;SCUBE1;CITED1;MCIDAS;ERBB4;SIX3;ZNF703;TCF21;SIX1;CCNO
chemical synaptic transmission (GO:0007268)	0.008823	-1.20885	9.0691	CHRM2;GABBR2;HTR1E;GAD1;SLC1A4;GRIK1;TACR1;SLC6A1;GRIN2C;GRIN2B;GRM2;CACNB4;NPBWR1;PENK;PMP22;KCNQ3;AMPH;HAP1;NPTX2;NTSR1;KCNK3;CBLN1
artery morphogenesis (GO:0048844)	0.00926085	-1.32603	9.81966	TBX1;TFAP2B;FOXF1;NOG;HOXA1;TBX2
positive regulation of ERK1 and ERK2 cascade (GO:0070374)	0.0110354	-1.46591	10.5894	EPHA5;NECAB2;PDGFRA;LTK;RAMP3;EPHA6;FLT3;NTRK3;ALOX15;F2R;PDGFB;ADRA1A;EGFR;ERBB4;HAND2;PDE8A;EPHB3
digestive tract development (GO:0048565)	0.0112584	-1.58916	11.4381	CDX2;FOXF1;GATA6;GATA5;GATA4;MEGF8;EPHB3
neuropeptide signaling pathway (GO:0007218)	0.0115168	-1.19568	8.57148	POMC;NXPH2;GRP;NPBWR1;PENK;SSTR1;SSTR2;NTSR1;MCHR2
negative regulation of chondrocyte differentiation (GO:0032331)	0.0118544	-2.38881	17.0086	GREM1;EFEMP1;SOX9;PTHLH
cell differentiation in hindbrain (GO:0021533)	0.0118544	-2.24674	15.997	LHX1;NOG;PHOX2B;CBLN1
endochondral bone morphogenesis (GO:0060350)	0.0118544	-1.99321	14.1918	FOXC1;DLX5;BMPR1B;HOXA11
anterograde trans-synaptic signaling (GO:0098916)	0.0118544	-1.08381	7.71194	GABBR2;HTR1E;GAD1;GRIK1;TACR1;SLC6A1;GRIN2B;GRM2;CACNB4;NPBWR1;PENK;PMP22;KCNQ3;AMPH;HAP1;NPTX2;NTSR1;KCNK3;CBLN1
adenylate cyclase-modulating G-protein coupled receptor signaling pathway (GO:0007188)	0.0126876	-1.1703	8.2409	CHRM2;PTGER4;RAMP3;HTR1E;PTGER2;ADCY4;ADRA1A;PTHLH;ADCY5;CNR1;GRM8;DRD1;PTGDR
transcription from RNA polymerase II promoter (GO:0006366)	0.0134398	-1.06331	7.41995	CEBPA;HLF;EPAS1;LEF1;GATA6;HOXD13;GATA4;RORB;MLLT3;NR3C2;SOX17;SALL3;SHOX;SOX9;MSC;ATOH1;ZFHX3;CDX2;PDX1;NR2F1;NFATC2;NFATC1;PAX5;MEIS2;PAX1;NR5A1;ETV7;NFIC;LHX1;HAND1;PPARA
regulation of synaptic transmission, glutamatergic (GO:0051966)	0.0141117	-1.32124	9.14756	GRM2;RELN;GRM6;GRM8;GRIK1;DRD1;SHANK1
regulation of ERBB signaling pathway (GO:1901184)	0.014153	-1.93098	13.3297	ERBB4;CDH13;NRG1;NRG2;EGFR
negative regulation of myeloid cell differentiation (GO:0045638)	0.014153	-1.91998	13.2537	HOXA9;MEIS1;MAFB;HOXB8;MEIS2
digestive system development (GO:0055123)	0.014153	-1.86866	12.8995	FOXF1;GATA6;GATA5;GATA4;BARX1
positive regulation of biomineral tissue development (GO:0070169)	0.0142367	-1.40308	9.66918	TFAP2A;WNT6;OSR1;BMPR1B;BMP7;BMP6
mammary gland epithelium development (GO:0061180)	0.0149916	-2.66925	18.1813	ERBB4;WNT7B;ZNF703;WNT2
negative regulation of cartilage development (GO:0061037)	0.0149916	-2.61689	17.8247	GREM1;EFEMP1;SOX9;PTHLH
positive regulation of muscle contraction (GO:0045933)	0.0149916	-2.43639	16.5952	F2R;PROK2;TACR1;ADRA1A
cranial nerve development (GO:0021545)	0.0149916	-2.42686	16.5303	TFAP2A;NEUROG1;ISL1;POU4F1
atrial septum development (GO:0003283)	0.0149916	-2.29329	15.6205	TBX20;GATA4;ZFPM1;ISL1
negative regulation of cellular process (GO:0048523)	0.0154101	-1.20804	8.18845	CEBPA;PPP1R13B;ADRA1A;NPAS2;PTHLH;DLL4;SHH;SCIN;SOX17;ERBB4;SLIT2;MSX1;PDE8A;TBX1;TFAP2A;TFAP2B;SKOR1;CDKN2A;IGFBP3;F2R;SSTR1;SSTR2;CBFA2T3;BMP7;SMARCA2;POU4F2;ALDH1A2;BCL2;CDH13;INSM1;ANP32B;TGFBI;FBP1
ventricular cardiac muscle tissue morphogenesis (GO:0055010)	0.0160379	-1.43867	9.68635	DLL4;HAND1;NOG;NRG1;ZFPM2;ISL1
lens fiber cell development (GO:0070307)	0.0161137	-2.91977	19.3531	WNT5B;WNT7B;WNT7A
negative regulation of coenzyme metabolic process (GO:0051198)	0.0161137	-2.86313	18.9776	PPARA;CBFA2T3;FBP1
embryonic camera-type eye morphogenesis (GO:0048596)	0.0161137	-2.76372	18.3187	TFAP2A;SIX3;TBX2
pronephros development (GO:0048793)	0.0161137	-2.70769	17.9474	PAX8;OSR1;HNF1B
regulation of cellular response to oxidative stress (GO:1900407)	0.0161137	-2.67859	17.7545	GCH1;BMP7;FBLN5
heparan sulfate proteoglycan biosynthetic process, enzymatic modification (GO:0015015)	0.0161137	-2.64765	17.5494	HS3ST3B1;HS6ST2;HS6ST3
negative regulation of glycolytic process (GO:0045820)	0.0161137	-2.63929	17.494	PPARA;CBFA2T3;FBP1
hindlimb morphogenesis (GO:0035137)	0.0161137	-2.51164	16.6479	TFAP2B;OSR1;WNT7A
regulation of superoxide metabolic process (GO:0090322)	0.0161137	-2.40644	15.9506	GCH1;BMP7;FBLN5
negative regulation of vasculature development (GO:1901343)	0.0161137	-2.34832	15.5654	FOXC1;PDGFB;BMP7
mesodermal cell fate commitment (GO:0001710)	0.0161137	-2.34602	15.5501	EYA2;SIX2;HOXA11
forebrain regionalization (GO:0021871)	0.0161137	-2.33471	15.4751	WNT7B;LHX1;SIX3
regulation of smooth muscle contraction (GO:0006940)	0.0161137	-2.15884	14.4603	CHRM2;F2R;PROK2;TACR1;ADRA1A
peripheral nervous system neuron development (GO:0048935)	0.0161137	-2.14894	14.2438	ISL2;ISL1;POU4F1
enteric nervous system development (GO:0048484)	0.0161137	-1.78127	11.8068	GDNF;KIF26A;PHOX2B
mesenchymal cell differentiation involved in kidney development (GO:0072161)	0.0161137	-1.67301	11.0892	OSR1;SIX2;TCF21
positive regulation of kidney development (GO:0090184)	0.0161137	-1.66494	11.0357	SHH;NOG;SOX9
regulation of gene expression (GO:0010468)	0.0161137	-1.5735	10.4684	CITED1;SIX1;HR;RORB;SOX21;ELAVL2;SOX1;EFEMP1;SOX17;SALL3;MYB;OSR1;NOG;POU3F3;NR5A1;TOX2;HAND2;LMX1B;HOXB1;MAPT;HOXB7;FOXC1;RAMP3;LEF1;PDGFB;TWIST1;HOXD13;ALOX12B;GATA4;PTHLH;MLLT6;DLL4;WNT6;TBX21;ZNF703;DRD1;TFAP2A;TFAP2B;ZFHX3;TFAP2C;SKOR1;NTRK3;ZNF804A;NFATC2;TBX4;POU4F1;SMARCA2;PHOX2B;MAFB;GDNF;LHX1;HOXD3;INSM1;MEGF8;VSX1
positive regulation of MAPK cascade (GO:0043410)	0.0161137	-0.977758	6.4867	EPHA5;NECAB2;TBX1;NGFR;PDGFRA;LTK;RAMP3;EPHA6;FLT3;NTRK3;ALOX15;F2R;PDGFB;ALOX12B;ADRA1A;EGFR;ERBB4;HAND2;FGF18;PDE8A;EPHB3
potassium ion transport (GO:0006813)	0.0161227	-1.3189	8.73477	KCNV1;KCNK9;KCNJ12;KCNS2;KCNS3;ABCC9;KCNK17;KCNK3
positive regulation of epithelial cell proliferation (GO:0050679)	0.0163325	-1.18753	7.84345	TBX1;EGR3;OSR1;ZNF703;PDGFB;WNT7A;TGFA;CDH13;SOX9;EGFR;BMP6
neural crest cell development (GO:0014032)	0.0166617	-1.60218	10.5423	TBX1;SHH;GDNF;ERBB4;LEF1;NRG1
negative regulation of hemopoiesis (GO:1903707)	0.0172777	-2.22379	14.5191	HOXA9;MEIS1;HOXB8;MEIS2
positive regulation of smooth muscle contraction (GO:0045987)	0.0172777	-2.21845	14.4842	F2R;PROK2;TACR1;ADRA1A
regulation of gastrulation (GO:0010470)	0.0172777	-2.09357	13.6689	LHX1;OSR1;OTX2;FOXA2
cGMP biosynthetic process (GO:0006182)	0.0175478	-1.93258	12.5691	GUCY1A3;NPPC;GUCY1B3;ADCY4;ADCY5
proteoglycan biosynthetic process (GO:0030166)	0.0175478	-1.75454	11.4112	CHST8;HS3ST3B1;B3GAT2;FOXL1;BMPR1B
cardiac muscle tissue development (GO:0048738)	0.0186661	-2.01111	12.9364	MESP1;TBX20;NRG1;BMP7;ZFPM1;TBX2
glutamate receptor signaling pathway (GO:0007215)	0.0186661	-1.74459	11.222	GRM2;GRM6;GRM8;GRIK1;GRIN2C;GRIN2B
adenylate cyclase-activating G-protein coupled receptor signaling pathway (GO:0007189)	0.0192301	-1.46574	9.37774	PTGER4;RAMP3;PTGER2;ADCY4;DRD1;ADRA1A;PTHLH;PTGDR;ADCY5
positive regulation of macromolecule metabolic process (GO:0010604)	0.0201596	-1.52328	9.66675	TFAP2A;RAMP3;CITED1;NTRK3;OSR1;LEF1;NOG;PDGFB;ZNF804A;TWIST1;ALOX12B;POU4F1;POU3F3;NR5A1;GREM1;DLL4;WNT6;HAND2;HOXD3;DRD1
respiratory tube development (GO:0030323)	0.0206153	-1.72842	10.9218	CEBPA;SHH;FOXF1;WNT7B;TCF21
regulation of bone mineralization (GO:0030500)	0.0207764	-1.52945	9.63832	GREM1;TFAP2A;OSR1;TWIST1;BMPR1B;BMP7;BMP6
neurogenesis (GO:0022008)	0.0207764	-1.39018	8.76066	MESP1;SALL3;SIX1;FAT4;HAP1;MAPT;WNT2
positive regulation of axonogenesis (GO:0050772)	0.0209256	-1.4422	9.07145	NGFR;ISLR2;SLIT2;MAPT;NTN1;POU4F2
embryonic axis specification (GO:0000578)	0.0210773	-2.22205	13.9301	T;PTCH1;WNT7A;HOXD8
autonomic nervous system development (GO:0048483)	0.0210773	-1.98848	12.4658	TFAP2B;GDNF;KIF26A;PHOX2B
regulation of cartilage development (GO:0061035)	0.0210773	-1.85961	11.6579	SCIN;SOX9;BMPR1B;PTHLH
regulation of transcription from RNA polymerase II promoter involved in myocardial precursor cell differentiation (GO:0003256)	0.0223258	-3.26775	20.2092	GREM1;T;TBX2
pericardium morphogenesis (GO:0003344)	0.0223258	-3.03661	18.7797	DLL4;TBX20;BMP7
kidney epithelium development (GO:0072073)	0.0223258	-2.98055	18.433	PAX8;WNT7B;OSR1
norepinephrine biosynthetic process (GO:0042421)	0.0223258	-2.92134	18.0669	MOXD1;HAND2;INSM1
noradrenergic neuron differentiation (GO:0003357)	0.0223258	-1.62045	10.0215	HAND2;INSM1;PHOX2B
peptidyl-tyrosine modification (GO:0018212)	0.0223258	-1.61292	9.97938	PDGFRA;RELN;EFEMP1;ERBB4;FLT3;PDGFB;EGFR
positive regulation of kinase activity (GO:0033674)	0.0225875	-1.62445	10.0201	EPHA5;PDGFRA;LTK;RELN;EPHA6;ERBB4;FLT3;NTRK3;MAPT;EGFR;EPHB3
negative regulation of cell proliferation (GO:0008285)	0.0236034	-1.51179	9.25204	TFAP2A;CEBPA;TFAP2B;CDKN2A;IGFBP3;NOG;F2R;SSTR1;SSTR2;MCC;CBFA2T3;ADRA1A;SMARCA2;PTHLH;GREM1;DLL4;ACVR1C;SCIN;ERBB4;ALDH1A2;CDH13;INSM1;SOX9;BMPR1B
regulation of insulin secretion (GO:0050796)	0.0249755	-1.1253	6.81331	EPHA5;TFAP2B;RFX6;KCNS3;TRH;MYRIP;DOC2B;ISL1;FOXA2;ADCY5
positive regulation of neuron differentiation (GO:0045666)	0.0249755	-1.02721	6.21938	FZD1;DLX1;NEUROD2;DLX2;LTK;RELN;ZNF804A;HOXD3;NEUROG1;ATOH1
epithelial cell development (GO:0002064)	0.0250918	-2.13222	12.8539	WNT5B;WNT7B;SIX3;WNT7A
sympathetic nervous system development (GO:0048485)	0.0250918	-2.04062	12.3017	TFAP2B;GDNF;INSM1;PHOX2B
odontogenesis of dentin-containing tooth (GO:0042475)	0.0250918	-1.98708	11.9789	TBX1;WNT6;FOXC1;MSX1
regulation of protein homodimerization activity (GO:0043496)	0.0250918	-1.93362	11.6566	ITGA4;BCL2;NRG1;ISL1
neuromuscular process (GO:0050905)	0.0250918	-1.70902	10.3027	GCH1;HOXA1;NEUROG1;SHANK1
regulation of ERK1 and ERK2 cascade (GO:0070372)	0.0285181	-0.89868	5.29875	EPHA5;DUSP4;NECAB2;PDGFRA;LTK;RAMP3;EPHA6;FLT3;NTRK3;ALOX15;F2R;PDGFB;ADRA1A;EGFR;ERBB4;HAND2;PDE8A;EPHB3
sensory organ development (GO:0007423)	0.028563	-1.54752	9.11543	WNT10A;FOXC1;MAFB;PAX8;SIX3;BMPR1B
heterochromatin assembly (GO:0031507)	0.0294911	-2.63578	15.3009	CDKN2A;TNRC18;BAHCC1
cellular response to prostaglandin E stimulus (GO:0071380)	0.0294911	-2.5928	15.0514	PTGER4;PTGER2;PTGDR
kidney mesenchyme development (GO:0072074)	0.0294911	-2.32739	13.5107	OSR1;SIX2;SIX1
granulocyte differentiation (GO:0030851)	0.0294911	-2.32732	13.5102	CEBPA;LEF1;CBFA2T3
aorta development (GO:0035904)	0.0294911	-2.26903	13.1719	TBX1;TFAP2B;TBX2
positive regulation of cartilage development (GO:0061036)	0.0294911	-2.22455	12.9129	SOX9;BMPR1B;GDF6;HOXA11
cellular response to glucocorticoid stimulus (GO:0071385)	0.0294911	-1.90625	11.0653	BCL2L11;KLF9;SSTR2;ISL1
ventricular septum development (GO:0003281)	0.0294911	-1.78607	10.3845	HEY1;NOG;GATA4;ZFPM2;ZFPM1
cGMP metabolic process (GO:0046068)	0.0294911	-1.78267	10.3648	GUCY1A3;NPPC;GUCY1B3;ADCY4;ADCY5
cellular response to ketone (GO:1901655)	0.0294911	-1.68245	9.78209	PTGER4;PTGER2;KLF9;PTGDR;ADCY5
chondrocyte differentiation (GO:0002062)	0.0294911	-1.56176	9.08037	WNT5B;OSR1;WNT7A;SOX9;BMPR1B
regulation of kinase activity (GO:0043549)	0.0294911	-1.16357	6.78876	EPHA5;PDGFRA;LTK;EPHA6;ERBB4;FLT3;NTRK3;MAPT;EGFR;EPHB3
regulation of programmed cell death (GO:0043067)	0.0294911	-1.03653	6.06198	NGFR;PPP1R13B;CITED1;FLT3;IGFBP3;CIDEA;GDF6;BMP7;POU4F1;POU4F2;BMP6;GDF7;BMP3;BCL2L11;PAX8;MECOM;GAS1;ANP32B;SOX9
odontogenesis (GO:0042476)	0.0305483	-1.50891	8.69961	TBX1;WNT6;WNT10A;FOXC1;OSR1;MSX1
regulation of cytosolic calcium ion concentration (GO:0051480)	0.0312719	-0.982664	5.63863	PTGER4;PDGFRA;TRPC5;TRPC3;PTGER2;F2R;PROK2;ATP2B3;TACR1;ADRA1A;PTGDR;ADCY5
lung development (GO:0030324)	0.0336622	-1.80183	10.1992	CEBPA;SHH;FOXF1;WNT7B;TCF21
regulation of cardiac muscle cell proliferation (GO:0060043)	0.035764	-1.81821	10.1746	ERBB4;TBX20;NOG;TBX2
negative regulation of cell cycle (GO:0045786)	0.0363495	-1.38785	7.73834	NPPC;CEBPA;FOXC1;PPP1R13B;CDKN2A;GAS1;NR2F2;BMP7
positive regulation of B cell proliferation (GO:0030890)	0.0383955	-2.56499	14.1412	IL7;IL13;BCL2;NFATC2;CD38
cyclic purine nucleotide metabolic process (GO:0052652)	0.0383955	-1.79803	9.91283	GUCY1A3;NPPC;GUCY1B3;ADCY4;ADCY5
regulation of neuron apoptotic process (GO:0043523)	0.0386971	-1.09837	6.04263	TFAP2A;TFAP2B;CITED1;GDNF;F2R;BCL2;SIX1;ISL1;POU4F1
regulation of organ morphogenesis (GO:2000027)	0.0387016	-2.3423	12.8228	TBX1;SHH;SIX2
heterochromatin organization (GO:0070828)	0.0387016	-2.3172	12.6854	SETD7;TNRC18;BAHCC1
pericardium development (GO:0060039)	0.0387016	-2.27549	12.457	DLL4;TBX20;BMP7
regulation of nephron tubule epithelial cell differentiation (GO:0072182)	0.0387016	-2.12052	11.6087	PAX8;LHX1;OSR1
negative regulation of pri-miRNA transcription from RNA polymerase II promoter (GO:1902894)	0.0387016	-2.04261	11.1822	PDGFB;SOX9;PPARA
embryonic forelimb morphogenesis (GO:0035115)	0.0387016	-1.88691	10.3298	TFAP2A;OSR1;WNT7A
canonical Wnt signaling pathway (GO:0060070)	0.0387016	-1.11814	6.14031	FZD1;WNT10A;HOXB9;WNT7B;LEF1;WNT7A;FZD10;WNT2
MAPK cascade (GO:0000165)	0.0394677	-0.930106	5.07007	PTGER4;PDGFRA;RASGRF1;PDGFB;NRG1;NRG2;GRIN2C;GRIN2B;DUSP9;SPTB;POU4F2;EGFR;FGF5;FGF9;GDNF;ERBB4;FGF18;SOX9;MAP3K5
sprouting angiogenesis (GO:0002040)	0.0408302	-1.55367	8.41056	GREM1;EGR3;LEF1;CDH13;RSPO3;SLIT2
positive regulation of epithelial cell differentiation (GO:0030858)	0.0410554	-2.35685	12.7279	MESP1;ATOH8;IL13;SOX9
cyclic nucleotide biosynthetic process (GO:0009190)	0.0410554	-1.95957	10.5824	GUCY1A3;GUCY1B3;ADCY4;ADCY5
positive regulation of bone mineralization (GO:0030501)	0.0418792	-1.86837	10.0365	TFAP2A;OSR1;BMPR1B;BMP7;BMP6
cell morphogenesis (GO:0000902)	0.0418792	-1.69107	9.07374	GREM1;RELN;CDH22;CDH13;MSX1;SHROOM1;CDH7
positive regulation of insulin secretion (GO:0032024)	0.0418792	-1.56105	8.38569	RFX6;TRH;MYRIP;DOC2B;ISL1
regulation of pathway-restricted SMAD protein phosphorylation (GO:0060393)	0.0418792	-1.10723	5.94107	GREM1;BMP3;NOG;GDF6;BMP7;BMP6;GDF7
transmembrane receptor protein serine/threonine kinase signaling pathway (GO:0007178)	0.0428837	-1.68542	8.99732	BMP3;ZCCHC12;CITED1;DLX5;LEF1;NOG;BMPR1B;GDF6;MEGF8;BMP7;BMP6;GDF7
Wnt signaling pathway (GO:0016055)	0.0447729	-1.05449	5.5799	FZD1;WNT6;WNT10A;HOXB9;WNT5B;WNT7B;LEF1;WNT7A;FZD10;WNT2
mesoderm formation (GO:0001707)	0.0477353	-1.99468	10.4054	EOMES;MESP1;LEF1;TBX20
embryonic digestive tract development (GO:0048566)	0.0477353	-1.90187	9.92128	PDGFRA;FOXF1;SIX2;TCF21
heparan sulfate proteoglycan metabolic process (GO:0030201)	0.0477353	-1.78099	9.29069	HS3ST3B1;GPC1;HS6ST2;HS6ST3
positive regulation of calcium ion import (GO:0090280)	0.0480283	-2.50205	12.9656	RAMP3;GRM6;PDGFB
mesenchymal to epithelial transition (GO:0060231)	0.0480283	-2.48247	12.8641	PAX8;CITED1;SIX2
ectoderm development (GO:0007398)	0.0480283	-2.46425	12.7697	AMER2;LHX1;VAX2
negative regulation of cell activation (GO:0050866)	0.0480283	-2.26962	11.7612	THBD;PDGFRA;PDGFB
regulation of coagulation (GO:0050818)	0.0480283	-2.23886	11.6018	PROC;F2R;FOXA2
ganglion development (GO:0061548)	0.0480283	-2.0005	10.3666	INSM1;PHOX2B;POU4F2
cartilage development (GO:0051216)	0.0480283	-1.28809	6.69221	WNT5B;OSR1;WNT7A;HOXD3;SOX9;HOXA11
positive regulation of intracellular signal transduction (GO:1902533)	0.0480283	-1.19905	6.2148	LTK;RAMP3;FLT3;PDGFB;SECTM1;ALOX12B;ADRA1A;EGFR;FGF5;NEUROD2;BCL2L11;RELN;FGF9;ERBB4;SOX9;EPHB3;EPHA5;TBX1;NGFR;PDGFRA;EPHA6;NTRK3;F2R;NRG1;NRG2;FGF18;BCL2;CDH13

## Sheet: GO_Molecular_Function
Term	Adjusted P-value	Z-score	Combined Score	Genes
transcriptional activator activity, RNA polymerase II transcription regulatory region sequence-specific binding (GO:0001228)	3.22627e-28	-1.45903	101.396	BARHL1;MESP1;ONECUT2;ONECUT3;RAX;TCF21;SIX1;MEOX2;MYB;HOXA1;SOX9;HOXA7;EBF1;EBF2;EBF4;KLF14;ETV5;TOX2;RFX6;ELF4;IRF4;HAND2;HOXB3;IRF5;HOXB2;HOXB1;ERG;PPARA;HOXB7;CEBPA;FOXC2;FOXC1;HLF;DLX5;LEF1;GATA6;GATA5;HOXD13;GATA4;BARX1;SHOX;OTX2;OTX1;TFAP2A;TFAP2C;EGR4;FOXF2;CDX1;FOXF1;NFATC1;ARID3C;GRHL1;MEIS2;PHOX2B;POU4F2;POU4F3;LHX3;TLX2;NFIC;HOXD3;HOXD8
RNA polymerase II regulatory region sequence-specific DNA binding (GO:0000977)	7.00663e-22	-1.85576	100.603	BARHL1;MESP1;ONECUT2;BHLHE41;RAX;SIX1;RORB;MEOX2;MYB;HOXA7;RFX2;EN1;HNF1B;ETV5;NR5A1;ETV7;TOX2;PAX8;RFX6;ELF4;IRF4;HAND2;HAND1;HOXB3;LMX1B;HOXB1;ERG;PPARA;HOXB7;FOXC1;HLF;DLX5;LEF1;GATA6;GATA5;GATA4;BARX1;PURA;T;TBX20;OTX2;OTX1;TFAP2A;TFAP2B;ZFHX3;TFAP2C;TFAP2D;CDX2;FOXF2;CDX1;FOXF1;NR2F1;NFATC2;NFATC1;ARID3C;GRHL1;MEIS2;POU4F1;PHOX2B;POU4F2;TBX2;POU4F3;NFIC;HOXD3;INSM1;HOXD9;HOXD8;FOXA2
transcriptional activator activity, RNA polymerase II core promoter proximal region sequence-specific binding (GO:0001077)	4.55764e-15	-1.92389	72.7032	MESP1;FOXC2;HLF;ONECUT2;DLX5;ONECUT3;RAX;TCF21;SIX1;MEOX2;MYB;OTX2;OTX1;SOX9;HOXA7;TFAP2A;TFAP2C;EBF1;EBF2;EBF4;GRHL1;MEIS2;PHOX2B;POU4F2;POU4F3;TOX2;ELF4;IRF4;HAND2;NFIC;HOXB3;HOXB1;ERG;PPARA;HOXB7
transcription factor activity, RNA polymerase II core promoter proximal region sequence-specific binding (GO:0000982)	4.55764e-15	-1.60413	60.3265	MESP1;FOXC2;HLF;ONECUT2;DLX5;ONECUT3;BHLHE41;RAX;TCF21;SIX1;MEOX2;MYB;OTX2;OTX1;SOX9;HOXA7;TFAP2A;ZFHX3;TFAP2C;EBF1;NR2F1;EN1;EBF2;EBF4;GRHL1;MEIS2;PHOX2B;POU4F2;TBX2;POU4F3;TOX2;ELF4;IRF4;HAND2;NFIC;HAND1;HOXB3;INSM1;HOXB1;ERG;ZFPM2;PPARA;ZFPM1;HOXB7
sequence-specific DNA binding (GO:0043565)	4.55764e-15	-1.40535	53.562	FOXE1;SIX1;MEOX2;HOXA13;MECOM;SALL3;MYB;HOXA1;GSC2;HOXA7;EOMES;MSX2;FIGLA;ARID5A;SOX14;FOXL1;KLF14;POU3F3;FOXP2;NR5A1;IRF4;IRF5;HOXB2;MAPT;PPARA;FOXC2;FOXC1;HLF;EPAS1;SATB2;LEF1;GATA4;HOXB13;PURA;TBX21;SHOX;IRX1;TBX1;TFAP2A;TFAP2B;GSX1;EGR4;FOXF2;FOXF1;NR2F1;NR2F2;GRHL1;POU4F1;TBX2;LHX3;TLX2;BCL2;NEUROG1
transcription regulatory region DNA binding (GO:0044212)	2.44288e-14	-1.30943	46.8064	MESP1;CITED1;BHLHE41;TCF21;SIX1;HR;IKZF1;RORB;SOX17;SALL3;MYB;SOX9;BAHCC1;MSX2;ARID5A;ETV5;NR5A1;PAX8;RFX6;HAND2;HAND1;PPARA;CEBPA;FOXC2;FOXC1;DLX5;LEF1;GATA6;GATA5;TWIST1;GATA4;NPAS2;RAI1;NEUROD2;PURA;ERBB4;TBX21;ATOH8;TNRC18;TFAP2A;TFAP2C;CDX1;GRHL1;SMARCA2;TBX18;INSM1;NEUROG1;VSX1;NEUROG2;FOXA2
transcription regulatory region sequence-specific DNA binding (GO:0000976)	8.34543e-14	-1.08315	37.2202	BARHL1;FOXC1;HLF;LEF1;GATA6;GATA5;GATA4;HR;RORB;BARX1;PURA;SOX1;ZNF704;TBX20;TNRC18;SOX9;BAHCC1;TFAP2A;TFAP2B;ZFHX3;TFAP2C;TFAP2D;CDX2;FOXF2;DMRT1;CDX1;FOXF1;HNF1B;ARID3C;ISL1;ETV5;PHOX2B;TBX18;NR5A1;ETV7;RFX6;HAND2;LMX1B;HOXD3;HOXB1;PPARA;HOXD9;HOXD8
RNA polymerase II core promoter proximal region sequence-specific DNA binding (GO:0000978)	1.12732e-12	-1.16754	36.9249	MESP1;ONECUT2;DLX5;LEF1;BHLHE41;RAX;SIX1;MEOX2;T;MYB;OTX2;OTX1;HOXA7;TFAP2A;ZFHX3;NR2F1;RFX2;EN1;NFATC2;NFATC1;GRHL1;MEIS2;PHOX2B;POU4F2;TBX2;POU4F3;TOX2;RFX6;ELF4;IRF4;NFIC;HAND1;HOXB3;INSM1;HOXB1;ERG;PPARA;HOXB7;FOXA2
core promoter proximal region sequence-specific DNA binding (GO:0000987)	1.45576e-12	-1.54731	48.3577	MESP1;ONECUT2;DLX5;LEF1;BHLHE41;RAX;SIX1;MEOX2;T;MYB;OTX2;OTX1;HOXA7;TFAP2A;ZFHX3;DMRT1;NR2F1;RFX2;EN1;NFATC2;NFATC1;GRHL1;MEIS2;PHOX2B;POU4F2;TBX2;POU4F3;TOX2;RFX6;ELF4;IRF4;NFIC;HAND1;HOXB3;INSM1;HOXB1;ERG;PPARA;HOXB7;FOXA2
RNA polymerase II regulatory region DNA binding (GO:0001012)	5.85835e-12	-2.03994	60.6984	BARHL1;FOXC1;HLF;LEF1;GATA6;GATA5;GATA4;RORB;BARX1;PURA;TBX20;TFAP2A;TFAP2B;TFAP2C;TFAP2D;CDX2;FOXF2;CDX1;FOXF1;HNF1B;ARID3C;ETV5;PHOX2B;NR5A1;ETV7;RFX6;HAND2;LMX1B;HOXD3;HOXB1;PPARA;HOXD9;HOXD8
DNA binding (GO:0003677)	7.79311e-12	-1.16262	34.1513	FOXE1;ONECUT2;ONECUT3;SIX1;HR;IKZF1;MEOX2;HOXA13;SOX21;SOX1;MECOM;SALL3;MYB;HOXA1;GSC2;HOXA7;LZTS1;EOMES;MSX2;FIGLA;ARID5A;RFX2;SOX14;FOXL1;KLF14;ETV5;POU3F3;FOXP2;NR5A1;ISL2;PAX8;IRF4;IRF5;HOXB2;HOXB1;MAPT;ERG;PPARA;HMX1;CEBPA;FOXC2;FOXC1;HLF;EPAS1;SATB2;FOXG1;LEF1;HOXD13;GATA4;HOXB13;NPAS2;EGFR;PURA;TBX21;SHOX;IRX1;TBX1;TFAP2A;TFAP2B;TFAP2C;GSX1;EGR4;FOXF2;FOXF1;NR2F1;NFATC2;ZIC4;NR2F2;GRHL1;TB…
regulatory region DNA binding (GO:0000975)	2.57789e-09	-1.11522	26.1918	MESP1;CEBPA;FOXC2;FOXC1;CITED1;DLX5;LEF1;GATA6;GATA5;SIX1;GATA4;IKZF1;RAI1;SOX17;ERBB4;SALL3;TBX21;MYB;TFAP2A;MSX2;CDX1;ARID5A;GRHL1;SMARCA2;ETV5;PAX8;RFX6;HAND2;HAND1;VSX1;FOXA2
transcription factor activity, RNA polymerase II distal enhancer sequence-specific binding (GO:0003705)	1.94481e-08	-1.71838	36.7475	CEBPA;ZFHX3;FOXF2;CDX1;FOXF1;LEF1;BHLHE41;NFATC1;MEOX2;POU4F1;NR5A1;PURA;SOX17;T;SOX9;VGLL2
transcriptional repressor activity, RNA polymerase II transcription regulatory region sequence-specific binding (GO:0001227)	1.37495e-06	-1.70062	28.9997	IRX1;TFAP2A;ZFHX3;TFAP2C;CDX2;ARID5A;BHLHE41;NR2F1;EN1;TCF21;HOXB13;POU4F2;TBX2;ETV7;PURA;TBX21;HAND1;INSM1;ZFPM2;PPARA;HOXD9;ZFPM1
heparan sulfate sulfotransferase activity (GO:0034483)	0.000217194	-2.49114	29.697	HS3ST3B1;HS3ST6;HS3ST1;HS6ST2;HS3ST2;HS6ST3
transcriptional repressor activity, RNA polymerase II core promoter proximal region sequence-specific binding (GO:0001078)	0.000224717	-1.27283	15.048	TFAP2A;ZFHX3;TFAP2C;BHLHE41;NR2F1;EN1;TCF21;POU4F2;TBX2;HAND1;INSM1;ZFPM2;PPARA;ZFPM1
G-protein coupled receptor activity (GO:0004930)	0.000233441	-0.977651	11.4618	PTGER4;OXTR;PTGER2;MLNR;FZD10;RORB;CELSR1;MCHR2;GRM2;CNR1;GRM6;NPBWR1;GRM8;GPR139;DRD1;NTSR1;PTGDR;FZD1;GHSR;GABBR2;HTR1E;F2R;TACR1;SSTR1;SSTR2
potassium channel activity (GO:0005267)	0.000285296	-1.2072	13.8418	KCNK10;KCNK9;KCNK13;ABCC9;GRIK1;KCNK17;KCNA7;KCNV1;KCNS2;KCNS3;KCNQ3;KCNQ5;CNGA3;KCNK3
enhancer sequence-specific DNA binding (GO:0001158)	0.00034904	-1.38381	15.5129	NR5A1;TFAP2B;CDX2;T;CDX1;ZNF704;NFATC1;SOX9;MEOX2;ISL1;POU4F1
E-box binding (GO:0070888)	0.000517693	-1.71625	18.4751	NEUROD2;HAND2;ATOH8;BHLHE41;TCF21;TWIST1;NEUROG1;NEUROG2
RNA polymerase II transcription factor binding (GO:0001085)	0.000520978	-1.08469	11.6167	EOMES;BHLHE41;GATA6;GATA5;NFATC1;GATA4;ISL1;LHX3;T;GSC;TBX20;ZFPM2;PPARA;ZFPM1;PITX1
frizzled binding (GO:0005109)	0.000891761	-1.55477	15.7431	FZD1;WNT6;WNT10A;WNT5B;WNT7B;PTCH1;WNT7A;WNT2
transmembrane receptor protein tyrosine kinase activity (GO:0004714)	0.00108967	-1.56288	15.4425	EPHA5;PDGFRA;LTK;EFEMP1;EPHA6;ERBB4;FLT3;NTRK3;EGFR;EPHB3
transmembrane receptor protein kinase activity (GO:0019199)	0.00120309	-1.32946	12.9479	EPHA5;PDGFRA;LTK;EPHA6;ERBB4;FLT3;NTRK3;BMPR1B;EGFR;EPHB3
[heparan sulfate]-glucosamine 3-sulfotransferase 1 activity (GO:0008467)	0.00178387	-3.81961	35.5396	HS3ST3B1;HS3ST6;HS3ST1;HS3ST2
phosphatidylinositol bisphosphate kinase activity (GO:0052813)	0.00351818	-1.16018	9.96147	FGF5;PDGFRA;FGF9;ERBB4;FGF18;PDGFB;NRG1;PIP5K1B;NRG2;EGFR
potassium ion leak channel activity (GO:0022841)	0.00398705	-2.06215	17.3701	KCNK10;KCNK9;KCNK13;KCNK17;KCNK3
enhancer binding (GO:0035326)	0.00481531	-2.05973	16.886	RAI1;TFAP2B;ZNF704;LEF1;SOX9;ISL1
MAP kinase kinase kinase activity (GO:0004709)	0.00681516	-2.02579	15.833	EPHA5;PDGFRA;LTK;EPHA6;ERBB4;FLT3;NTRK3;EGFR;MAP3K5;EPHB3
mitogen-activated protein kinase kinase binding (GO:0031434)	0.00729425	-1.18825	9.16598	EPHA5;PDGFRA;LTK;EPHA6;ERBB4;FLT3;NTRK3;EGFR;EPHB3
leak channel activity (GO:0022840)	0.00797801	-1.91884	14.5668	KCNK10;KCNK9;KCNK13;KCNK17;KCNK3
sequence-specific double-stranded DNA binding (GO:1990837)	0.00876475	-1.02661	7.66435	NR5A1;TFAP2A;PURA;HAND2;TNRC18;HR;MAPT;RORB;PPARA;BAHCC1;NEUROG1;TBX18
phosphatidylinositol-4,5-bisphosphate 3-kinase activity (GO:0046934)	0.00898424	-1.66189	12.2653	FGF5;PDGFRA;FGF9;ERBB4;FGF18;PDGFB;NRG1;NRG2;EGFR
transcription coactivator activity (GO:0003713)	0.00898424	-1.49632	11.0878	TFAP2A;CEBPA;ZCCHC12;TFAP2B;FOXC1;CITED1;NR2F1;GATA4;RORB;ISL1;POU4F1;SMARCA2;POU4F2;NR5A1;HAND2;TBX20;HAND1;SIX3;SOX9;VGLL2;ZFPM2;PPARA
protein tyrosine kinase activity (GO:0004713)	0.00941031	-1.12764	8.2374	EPHA5;PDGFRA;LTK;EPHA6;FLT3;NTRK3;NRG1;NRG2;EGFR;FGF5;FGF9;ERBB4;FGF18;EPHB3
bHLH transcription factor binding (GO:0043425)	0.0136751	-1.68528	11.6336	HAND1;BHLHE41;TCF21;TWIST1;ISL1
prostaglandin E receptor activity (GO:0004957)	0.0175131	-2.67439	17.7267	PTGER4;PTGER2;PTGDR
phosphatidylinositol 3-kinase activity (GO:0035004)	0.0178934	-1.34104	8.82422	FGF5;PDGFRA;FGF9;ERBB4;FGF18;PDGFB;NRG1;NRG2;EGFR
NMDA glutamate receptor activity (GO:0004972)	0.0258979	-2.53562	15.6814	GRIN3A;GRIN2C;GRIN2B
potassium ion transmembrane transporter activity (GO:0015079)	0.0260735	-1.62561	10.0013	KCNK10;KCNK9;KCNK13;ABCC9;KCNK17;KCNK3
RNA polymerase II distal enhancer sequence-specific DNA binding (GO:0000980)	0.0274724	-2.07025	12.5776	NR5A1;CDX2;T;CDX1;NFATC1;MEOX2;POU4F1
ionotropic glutamate receptor activity (GO:0004970)	0.0277088	-1.97166	11.886	GRIN3A;GRIK1;GRIN2C;GRIN2B
RNA polymerase II transcription coactivator activity (GO:0001105)	0.0277088	-1.87758	11.3016	TFAP2B;CITED1;TBX20;ZFPM2;ISL1;SMARCA2
neurotrophin binding (GO:0043121)	0.0466896	-3.64577	19.9586	NGFR;NTRK3;HAP1

## Sheet: Pfam_InterPro_Domains
Term	Adjusted P-value	Z-score	Combined Score	Genes
Homeobox	2.90625e-58	-2.41212	331.837	BARHL1;ONECUT2;ONECUT3;RAX;SIX1;OTP;MEOX2;HOXA13;HOXA11;HOXA9;SIX3;HOXA2;HOXA1;GSC2;HOXA7;PITX1;HOXA4;EMX1;MSX2;EN2;HNF1B;POU3F2;ISL1;POU3F3;ISL2;HOXB9;HOXB2;HOXB1;HOXB8;DLX1;DLX2;DLX3;HOXD1;DLX5;SATB2;DLX6;ARX;HOXB13;BARX1;GBX2;GSC;SHOX;OTX2;MSX1;OTX1;IRX1;ZFHX3;GSX1;CDX2;IRX5;IRX6;CDX1;IRX3;GSX2;PDX1;UNCX;EVX1;EVX2;MEIS2;ZFHX4;VAX2;POU4F1;PHOX2B;POU4F2;POU4F3;MEIS1;LBX2;LHX3;LHX2;TLX2;LHX1;LHX6…
HLH_basic	4.57612e-12	-2.39742	73.1325	MESP1;HELT;OLIG3;FIGLA;EPAS1;TWIST2;TCF21;TWIST1;OLIG1;OLIG2;NPAS1;NPAS2;FERD3L;NEUROD2;HEY1;HAND2;ATOH8;HAND1;MSC;SIM1;NEUROG1;SIM2;NEUROG2;ATOH1
EGF_like	1.91509e-06	-2.27269	38.9874	FBLN7;NTNG2;TGFA;NRG1;NRG2;CELSR1;NID2;DLL3;DLK2;DLL4;THBD;SCUBE3;TMEFF2;EGFLAM;SCUBE1;PROC;DNER;TLL1;FAT4;SLIT2
TF_Fork_head	9.12608e-06	-2.17083	33.226	FOXB2;FOXC2;FOXC1;FOXE1;FOXF2;FOXF1;FOXG1;FOXL1;FOXP4;FOXP2;FOXA2
Homeo_OAR	0.000215421	-1.66375	19.8337	ARX;RAX;SHOX;OTP;PITX1;VSX2
POU_specific	0.00209339	-1.26213	11.9458	POU3F2;POU4F1;POU3F3;POU4F2;POU4F3
PAS_fold	0.00232214	-1.98681	18.1898	SIM1;PDE8B;PDE8A;NPAS1;SIM2;NPAS2
EGF_Ca_bd_2	0.00232214	-1.65966	15.0588	FBLN7;THBD;SCUBE3;EFEMP1;SCUBE1;TLL1;FAT4;MEGF8;NID2;FBLN5
Ig_I-set	0.00816445	-1.93277	14.8791	PDGFRA;UNC5A;DCC;NTRK3;PAPLN;ISLR2;NRG2;FSTL4;PRTG;LRFN2;CHL1;MDGA2;LRRC4B
FN_III	0.0116393	-1.90983	13.5717	PTPRT;EPHA5;CNTFR;EPHA6;DCC;COL12A1;PRTG;LRFN2;EGFLAM;FLRT2;FNDC1;CHL1;ASTN2;EPHB3
EGF_laminin	0.0116393	-1.61574	11.4008	NTNG2;MEGF11;MEGF8;CELSR1;SCARF2;NTN1
Ion_trans_2	0.0116393	-1.51905	10.8147	KCNK10;KCNK9;KCNK13;KCNK17;KCNK3
PAS_3	0.0125202	-1.25272	8.64759	EPAS1;SIM1;NPAS1;SIM2;NPAS2
Ion_trans	0.0125398	-1.56425	10.5718	KCNV1;TRPC5;TRPC3;KCNS2;KCNS3;KCNQ3;KCNQ5;CNGA3;KCNA7;RYR3;CACNA1G
HMG_1/2_box	0.0125398	-1.38398	9.40032	TOX2;SOX1;SOX17;LEF1;SOX14;SOX9;SOX21
ANF_lig_bd_rcpt	0.0331707	-1.13434	6.4209	GABBR2;GRM2;GRM8;GRIK1;GRIN1
IPT_TIG_rcpt	0.0331707	-1.06685	6.03888	EBF1;NFATC2;EBF2;NFATC1;EBF4
Tyr_pkinase	0.0410818	-1.22166	6.45533	EPHA5;PDGFRA;LTK;EPHA6;ERBB4;FLT3;NTRK3;EGFR;EPHB3
TGFb	0.0506296	-0.716057	3.5658	GDNF;GDF6;BMP7;BMP6;GDF7
LIM_Zn_bd	0.0555526	-0.835911	4.04792	ISL2;LHX3;LHX2;LIMCH1;LHX1;LHX6;ISL1
