# Supplementary material for: Widespread reorganisation of pluripotent factor binding and gene regulatory interactions between human pluripotent states
Source: Nat Commun. 2021 Apr 7;12:2098. doi: 10.1038/s41467-021-22201-4 (PMC8026613; doi:10.1038/s41467-021-22201-4)
Supplement: Supplementary file 6 — Supplementary Data 3 [file 41467_2021_22201_MOESM6_ESM.xlsx]

## Sheet: Sheet1
Genomic Feature	based on	merged	filtering	# naive	# primed
active enhancer	ChromHMM E7, E8	if closer than 400 bp	> 200 bp	43966	54633
bivalent promoter/enhancer	ChromHMM E15	if closer than 400 bp	> 200 bp	1998	5502
inactive enhancer	ChromHMM E13	if closer than 400 bp	> 200 bp	117609	127146
specific active enhancer	active enhancer		not overlapping the respective other condition	26134	36759
shared active enhancer	active enhancer		Intersection of active enhancer in naïve and primed	23371	23371
shared background	ChromHMM E1, E4		Intersection of background in naïve and primed, < 1500 bp	69685	69685
