# Supplementary material for: Widespread reorganisation of pluripotent factor binding and gene regulatory interactions between human pluripotent states
Source: Nat Commun. 2021 Apr 7;12:2098. doi: 10.1038/s41467-021-22201-4 (PMC8026613; doi:10.1038/s41467-021-22201-4)
Supplement: Supplementary file 7 — Supplementary Data 4 [file 41467_2021_22201_MOESM7_ESM.xlsx]

## Sheet: Sheet1
Supplementary Dataset 4: Further information related to the methods.
REAGENT or RESOURCE	SOURCE	IDENTIFIER
Antibodies
H3K4me1	Abcam	ab8895
NANOG	R&D	AF1997
SOX2	R&D	AF2018
IgG	Jackson ImmunoResearch	315-005-003
Chemicals, Peptides, and Recombinant Proteins
Recombinant human LIF	WT-MRC Cambridge Stem Cell Institute	N/A
PD0325901	WT-MRC Cambridge Stem Cell Institute	CAS: 391210-10-9
CHIR99021	WT-MRC Cambridge Stem Cell Institute	CAS: 252917-06-9
Gö6983	Tocris	Cat#2285; CAS: 133053-19-7
16% paraformaldehyde solution	Agar Scientific	R1026
Paraformaldehyde (for DNA FISH)	VWR Chemicals	28794.3
10x PBS pH 7.4	Gibco	70011-036
Nuclease free water	Qiagen	129117
Glycine	Sigma	50046
1 M Tris-HCl pH 8.0	Sigma	T3038
IGEPAL CA-630	Sigma	I8896
5 M NaCl	Sigma	S5150
Complete protease inhibitor cocktail (EDTA-free)	Roche Diagnostics	11873580001
Restriction buffer 2 (10x NEBuffer 2)	New England Biolabs	B7002
10% (wt/vol) SDS	Promega	V6551
Triton X-100	Sigma	T8787
Triton X-100 (for DNA FISH)	Sigma	T9284
HindIII	New England Biolabs	R0104
10 mM dCTP	ThermoFisher Scientific	18253-013
10 mM dGTP	ThermoFisher Scientific	18254-011
10 mM dTTP	ThermoFisher Scientific	18255-018
0.4 mM Biotin-14-dATP	ThermoFisher Scientific	19524-016
DNA polymerase I large (Klenow) fragment	New England Biolabs	M0210
DNA polymerase I large (Klenow) fragment (for DNA FISH)	New England Biolabs	M0209
10x T4 DNA ligase reaction buffer	New England Biolabs	B0202
20 mg/ml Bovine Serum Albumin	New England Biolabs	B9001
T4 DNA ligase 1 U/μL	ThermoFisher Scientific	15224-025
RNase A	Roche	10109142001
Proteinase K, recombinant, PCR grade	Roche	3115836001
0.5 M EDTA pH 8.0	ThermoFisher Scientific	15575-020
Phenol pH 8.0	Sigma	P4557
Phenol: Chloroform: Isoamyl Alcohol 25:24:1	Sigma	P3803
Sodium acetate pH 5.2	Sigma	S7899
Ethanol	VWR Chemicals	20821.3
SPRI beads (Agencourt AMPure XP)	Beckman Coulter	A63881
Dynabeads MyOne Streptavidin C1 beads	ThermoFisher Scientific	65001
Tween 20	Sigma	P9416
T4 DNA polymerase	New England Biolabs	M0203
T4 Polynucleotide kinase	New England Biolabs	M0201
Klenow exo minus	New England Biolabs	M0212
NEB T4 DNA ligase	New England Biolabs	M0202
Dynabeads MyOne Streptavidin T1 beads	ThermoFisher Scientific	65601
BioMag Plus Concanavalin A beads	Bangs Laboratories	BP531
Digitonin	Sigma	D141
1 M HEPES	Gibco	11560496
Spermidine	Sigma	85580
Roche complete protease inhibitor cocktail (EDTA-free)	Roche	11873580001
1 M KCl	Sigma	60142
1 M MnCl2	Sigma	M1787
1 M CaCl2	Sigma	21115
Glycogen molecular grade	Roche	10901393001
EGTA	Sigma	E3889
TE buffer (100x)	Sigma	T9285
Saponin	Sigma	4521
Human Cot-I	ThermoFisher Scientific	15279011
Salmon sperm DNA	Sigma	D7290
Vectashield	Vector Laboratories	H-1000
ProLong Diamond antifade mounting media	ThermoFisher Scientific	P36970
aminoallyl-dUTP	ThermoFisher Scientific	R1101
Anhydrous DMSO	Sigma	154938
DNase I	Roche	4716728001
Critical Commercial Assays
Quant-iT PicoGreen	ThermoFisher Scientific	P7589
QIAquick PCR Purification Kit	Qiagen	28104
NEB Phusion PCR kit	New England Biolabs	M0530
SureSelect SSEL TE Reagent ILM PE full adaptor kit	Agilent Technologies	931108
SureSelect custom PCHi-C 3-5.9 Mb library human (ELID 0393561)	Agilent Technologies	5190-4831
NEBNext Ultra II DNA Library Prep Kit for Illumina	New England Biolabs	E7645
Kapa Illumina SYBR green qPCR kit	Kapa Biosystems	KK4824
Deposited Data
Naïve and primed PSC Hi-C and PCHi-C data	This paper	GEO: GSE133126
Naïve and primed RNA-seq data	Takashima et al. 2014	GEO: GSE60945
Naïve and primed PSC H3K27ac & OCT4 ChIP-seq data	Ji et al. 2016	GEO: GSE69647
Naive and primed PSC H3K27me3 & H3K4me3 ChIP-seq data	Theunissen et al. 2014	GEO: GSE59434
Naïve and primed PSC H3K9me3 ChIP-seq data	Theunissen et al. 2016	GEO: GSE75868
Naïve PSC NANOG & SOX2 ChIP-seq data	This paper	GEO: GSE133126
Naïve and primed PSC H3K4me1 CUT&RUN data	This paper	GEO: GSE133126
Primed PSC NANOG & SOX2 ChIP-seq data	Gifford et al. 2013	GEO: GSE46130
Naïve and primed ATAC-seq data and TFAP2C ChIP-seq data	Pastor et al. 2018	GEO: GSE101074
Experimental Models: Cell Lines
WA09/H9 NK2 naïve and primed PSCs	Laboratory of Austin Smith; Takashima et al., 2014	N/A
Oligonucleotides
PE adapter 1.0	Illumina	Integrated DNA Technologies
(5'-P-GATCGGAAGAGCGGTTCAGCAGGAATGCCGAG-3')
PE adapter 2.0	Illumina	Integrated DNA Technologies
(5'-ACACTCTTTCCCTACACGACGCTCTTCCGATCT-3')
PE PCR primer 1.0	Illumina	Integrated DNA Technologies
(5'-AATGATACGGCGACCACCGAGATCTACACTCTTTCCCTACACGACGCTCTTCCGATCT-3')
PE PCR primer 2.0	Illumina	Integrated DNA Technologies
(5'-CAAGCAGAAGACGGCATACGAGATCGGTCTCGGCATTCCTGCTGAACCGCTCTTCCGATCT-3')
Software and Algorithms
AME v5.0.5	McLeay and Bailey 2010	http://bioinformatics.org.au/ame
Bioconductor	Huber et al. 2015 & Gentleman et al. 2004	https://www.bioconductor.org
Bismark v0.18.2	Krueger at al. 2011	https://www.bioinformatics.babraham.ac.uk/projects/bismark/
Bowtie2 v2.2.7 & v2.3.2	Langmead et al. 2012	http://bowtie-bio.sourceforge.net/bowtie2/index.shtml
BSgenome.Hsapiens.UCSC.hg38	The Bioconductor Dev Team	https://bioconductor.org/packages/release/data/annotation/html/BSgenome.Hsapiens.UCSC.hg38.html
Bx-python v 0.7.3	James Taylor	https://github.com/bxlab/bx-python
CHiCAGO	Cairns et al. 2016	https://bitbucket.org/chicagoTeam/chicago
ChromHMM	Ernst and Kellis 2012	http://compbio.mit.edu/ChromHMM/
Circos v0.69-5	Krzywinski et al. 2009	http://circos.ca/
Cluster Flow v0.5	Ewels et al. 2016	https://clusterflow.io
ComplexHeatmap v1.17.1	Gu et al. 2016	https://www.bioconductor.org/packages/release/bioc/html/ComplexHeatmap.html
Cooler	Abdennur and Mirny	https://github.com/mirnylab/cooler
Coolpup.py v0.9.5	Flyamer et al. 2020	https://github.com/open2c/coolpuppy
Cowplot v0.9.2	Claus O. Wilke	https://wilkelab.org/cowplot/
data.table v1.10.4-3	Matt Dowle	https://rdatatable.gitlab.io
Deeptools v3.1.0	Ramirez et al. 2016	https://deeptools.readthedocs.io/en/develop/
DESeq2 v1.18.1	Love et al. 2014	https://bioconductor.org/packages/release/bioc/html/DESeq2.html
Docker for 4DN Hi-C processing pipeline v42	4D Nucleome Network	https://github.com/4dn-dcic/docker-4dn-hic
dplyr v0.7.8	Hadley Wickham	https://dplyr.tidyverse.org
Enrichr	Chen et al. 2013 & Kuleshov et al. 2016	https://amp.pharm.mssm.edu/Enrichr/
fastqc v0.11.7	Babraham Bioinformatics	https://www.bioinformatics.babraham.ac.uk/projects/fastqc/
FIMO	Grant at el. 2011	http://meme-suite.org
ForceAtlas2 v0.3.5	Jacomy et al. 2014	https://github.com/bhargavchippada/forceatlas2
GenomicFeatures and GenomicRanges v1.30.3	Lawrence et al. 2013	https://bioconductor.org/packages/release/bioc/html/GenomicFeatures.html
Gephi v0.9.2	Bastian et al. 2009	https://gephi.org
ggforce v0.2.2	Thomas Lin Pedersen	https://ggforce.data-imaginist.com
ggplot2 v3.1.0.9000	Wickham 2016	https://ggplot2.tidyverse.org
ggpubr v0.1.6	Alboukadel Kassambara	https://rpkgs.datanovia.com/ggpubr/
ggrastr v0.1.6	Viktor Petukhov	https://github.com/VPetukhov/ggrastr
Gmisc v1.6.1	Max Gordon	https://cran.r-project.org/web/packages/Gmisc
HiCUP v0.5.8	Wingett et al. 2015	https://www.bioinformatics.babraham.ac.uk/projects/hicup/
HiNT-CNV tool	Wang et al. 2020	HiNT-CNV tool
HISAT 2.0.5	Kim et al. 2015
HOMER v4.7	Heinz et al. 2010	http://homer.ucsd.edu/homer/
igraph v1.2.1	Csardi and Nepusz 2006	https://igraph.org
Juicebox v1.8.8	Durand et al. 2016	https://github.com/aidenlab/Juicebox
Juicer tools v1.8.9	Durand et al. 2016	https://github.com/aidenlab/juicer
Lattice v0.20-38	Sarkar 2008	http://lattice.r-forge.r-project.org/index.php
MACS2 v2.1.1.20160309	Zhang et al. 2008	http://liulab.dfci.harvard.edu/MACS/
Matplotlib v2.1.2	Hunter 2007	https://matplotlib.org/index.html
naniar v0.4.1	Nicholas Tierney	https://github.com/njtierney/naniar
Numpy v1.15.0		https://numpy.org
Pandas v0.22.0	McKinney 2017	https://pandas.pydata.org
pheatmap v1.0.8	Raivo Kolde	https://github.com/raivokolde/pheatmap
plyr v1.8.4	Hadley Wickham	http://had.co.nz/plyr/
Python 3.5	Python Software Foundation	https://www.python.org
R	R Core Team	https://www.R-project.org/
regioneR v1.10.0	Gel et al. 2016	http://bioconductor.org/packages/release/bioc/html/regioneR.html
Reshape2 v0.8.7	Hadley Wickham	https://github.com/hadley/reshape
ROSE	Whyte et al. 2013 & Loven et al. 2013	http://younglab.wi.mit.edu/super_enhancer_code.html
rtracklayer v1.38.3	Lawrence et al. 2009	https://www.bioconductor.org/packages/release/bioc/html/rtracklayer.html
Samtools v1.7	Li et al. 2009	http://www.htslib.org
SeqMonk v1.45.3	Babraham Bioinformatics	https://www.bioinformatics.babraham.ac.uk/projects/seqmonk/
sushi v1.16.0	Douglas H Phanstiel	https://bioconductor.org/packages/release/bioc/html/Sushi.html
tidyr v0.8.0	Hadley Wickham	https://tidyr.tidyverse.org
Tqdm v4.19.5	da Costa-Luis 2019	https://github.com/tqdm/tqdm
Trim Galore v0.4.5	Babraham Bioinformatics	https://www.bioinformatics.babraham.ac.uk/projects/trim_galore/
UpSetR v1.3.3	Conway et al. 2017	http://gehlenborglab.org/research/projects/upsetr/
venneuler v1.1-0	Lee Wilkinson	http://www.rforge.net/venneuler/
WashU Epigenome Browser v48.2.0+	Zhou et al. 2011, 2013, 2015	https://epigenomegateway.wustl.edu
Other
Low-retention filter tips	Starlab	S1180-3810, S1180-1810, S1180-8810 and S1182-1830
DNA LoBind tube, 1.5 mL	Eppendorf	22431021
MicroTUBE AFA Fiber Pre-slit snap cap 6x16mm vials	Covaris	520045
PCR strips for in solution hybridization	Agilent Technologies	410022
PCR strip lids for in solution hybridization (Agilent optical cap 8x strip)	Agilent Technologies	401425
poly-L-lysine coated slides	Sigma	P0425
NucleoBond BAC 100 kit	Macherey-Nahel	740579
QIAquick PCR purification kit	Qiagen	28104
